# Supplementary material for: Characterizing the heterogeneity of tumor tissues from spatially resolved molecular measures
Source: PLoS One. 2017 Nov 30;12(11):e0188878. doi: 10.1371/journal.pone.0188878 (PMC5708750; doi:10.1371/journal.pone.0188878)
Supplement: S2 File — This excel file (0.2 MB) contains three worksheets. Worksheet A presents the correlation of diversity metrics with cancer stage. Worksheet B presents the correlation of diversity metrics with tumor grade. Worksheet C presents the correlation of diversity metrics with cancer recurrence. (XLSX) [file pone.0188878.s002.xlsx]

## Sheet: Worksheet A
Fit_Model	Pathway	Metric	Least Squares Fit Estimate Coefficient	adj r.squared	r.squared	r	p.value	N	pearson correlation	pearson p.value	spearman rho correlation	spearman p.value	kendall tau correlation	kendall p.value
Cancer Stage	Activating_Invasion_and_Metastasis	Molecular Entropy	0.278009	0.0565422	0.0579483	0.240725	2.58417e-10	672	0.240725	2.58417e-10	0.239141	3.40703e-10	0.186848	3.54482e-10
Cancer Stage	Activating_Invasion_and_Metastasis	Molecular Heterogeneity	2.22689	0.0739398	0.0753199	0.274445	4.46515e-13	672	0.274445	4.46515e-13	0.265921	2.43188e-12	0.209202	2.18256e-12
Cancer Stage	Activating_Invasion_and_Metastasis	Molecular Disparity	0.206738	0.0492412	0.0506582	0.225074	3.6444e-09	672	0.225074	3.6444e-09	0.234875	7.10427e-10	0.185171	5.0803e-10
Cancer Stage	Activating_Invasion_and_Metastasis	Number of Observed States	0.000566209	0.03166	0.0331032	0.181943	2.06054e-06	672	0.181943	2.06054e-06	0.161963	2.45782e-05	0.126088	2.32944e-05
Cancer Stage	Activating_Invasion_and_Metastasis	Cell Family Entropy	-0.901238	0.0595644	0.060966	-0.246913	8.60997e-11	672	-0.246913	8.60997e-11	-0.236081	5.77977e-10	-0.184354	6.06414e-10
Cancer Stage	Activating_Invasion_and_Metastasis	Cell Family Heterogeneity	-2.09223	0.0556257	0.0570331	-0.238816	3.60483e-10	672	-0.238816	3.60483e-10	-0.236694	5.20202e-10	-0.184741	5.61579e-10
Cancer Stage	Activating_Invasion_and_Metastasis	Cell Neighbor Entropy	-1.58098	0.060647	0.062047	-0.249092	5.80459e-11	672	-0.249092	5.80459e-11	-0.241743	2.16114e-10	-0.188707	2.38223e-10
Cancer Stage	Activating_Invasion_and_Metastasis	Cell Neighbor Heterogeneity	-3.65487	0.0566352	0.0580411	-0.240917	2.49838e-10	672	-0.240917	2.49838e-10	-0.239207	3.36819e-10	-0.186669	3.74159e-10
Cancer Stage	Activating_Invasion_and_Metastasis	Cell Social Entropy	-1.52796	0.0641517	0.0655464	-0.25602	1.61637e-11	672	-0.25602	1.61637e-11	-0.244441	1.3403e-10	-0.191079	1.41624e-10
Cancer Stage	Activating_Invasion_and_Metastasis	Cell Social Heterogeneity	-5.8757	0.0609553	0.0623548	-0.249709	5.18784e-11	672	-0.249709	5.18784e-11	-0.249208	5.68356e-11	-0.194651	6.49108e-11
Cancer Stage	Activating_Invasion_and_Metastasis	Average Cell Coordination Number	-0.11321	0.00120975	0.00269826	-0.0519448	0.178637	672	-0.0519448	0.178637	-0.00366514	0.924446	-0.003717	0.900695
Cancer Stage	Activating_Invasion_and_Metastasis	Cell Coordination Number Entropy	-2.04272	0.0237505	0.0252054	-0.158762	3.56236e-05	672	-0.158762	3.56236e-05	-0.126594	0.00100606	-0.0980857	0.000994776
Cancer Stage	Activating_Invasion_and_Metastasis	Number of Cells	-6.32828e-05	0.000530138	0.00201966	-0.0449406	0.244662	672	-0.0449406	0.244662	-0.0588748	0.127336	-0.0458135	0.12412
Cancer Stage	Activating_Invasion_and_Metastasis	Age at Diagnosis	-0.0034697	0.00146862	0.00295674	-0.054376	0.15913	672	-0.054376	0.15913	-0.051048	0.186264	-0.0389432	0.196075
Cancer Stage	Activating_Invasion_and_Metastasis	Probability Based Cell Family Heterogeneity	-3.33115	0.0464102	0.0478313	-0.218704	1.01392e-08	672	-0.218704	1.01392e-08	-0.252628	3.03708e-11	-0.199143	2.36511e-11
Cancer Stage	Activating_Invasion_and_Metastasis	Grid4 Probability Based Cell Family Heterogeneity	-1.90197	0.0433509	0.0447766	-0.211605	3.05872e-08	672	-0.211605	3.05872e-08	-0.250683	4.3427e-11	-0.197554	3.36111e-11
Cancer Stage	Activating_Invasion_and_Metastasis	Randomize Over Locations Cell Family Heterogeneity	-3.34443	0.0483798	0.049798	-0.223155	4.97641e-09	672	-0.223155	4.97641e-09	-0.254475	2.15706e-11	-0.200572	1.65411e-11
Cancer Stage	Activating_Invasion_and_Metastasis	Randomize Over Locations Cell Neighbor Heterogeneity	-5.79296	0.0487124	0.0501302	-0.223898	4.41244e-09	672	-0.223898	4.41244e-09	-0.26063	6.75876e-12	-0.205364	5.40272e-12
Cancer Stage	Activating_Invasion_and_Metastasis	Randomize Over Locations Cell Social Heterogeneity	-8.75055	0.0467284	0.0481491	-0.219429	9.0384e-09	672	-0.219429	9.0384e-09	-0.255596	1.74985e-11	-0.201514	1.33117e-11
Cancer Stage	AKT Pathway	Molecular Entropy	0.258213	0.109395	0.110726	0.332756	8.71e-19	670	0.332756	8.71e-19	0.321744	1.3338e-17	0.251062	3.88475e-17
Cancer Stage	AKT Pathway	Molecular Heterogeneity	1.79936	0.11626	0.117581	0.342901	6.38064e-20	670	0.342901	6.38064e-20	0.342272	7.52347e-20	0.266619	3.99291e-19
Cancer Stage	AKT Pathway	Molecular Disparity	0.338315	0.107208	0.108542	0.329457	1.99571e-18	670	0.329457	1.99571e-18	0.328755	2.37791e-18	0.257742	5.60644e-18
Cancer Stage	AKT Pathway	Number of Observed States	0.000832533	0.064659	0.0660571	0.257016	1.43775e-11	670	0.257016	1.43775e-11	0.245165	1.25507e-10	0.191074	1.53875e-10
Cancer Stage	AKT Pathway	Cell Family Entropy	-0.775539	0.12505	0.126358	-0.355469	2.18581e-21	670	-0.355469	2.18581e-21	-0.371536	2.33532e-23	-0.288877	3.533e-22
Cancer Stage	AKT Pathway	Cell Family Heterogeneity	-1.86715	0.125109	0.126416	-0.355551	2.13702e-21	670	-0.355551	2.13702e-21	-0.374005	1.13605e-23	-0.291119	1.69899e-22
Cancer Stage	AKT Pathway	Cell Neighbor Entropy	-1.17021	0.120261	0.121576	-0.348677	1.37913e-20	670	-0.348677	1.37913e-20	-0.372494	1.76678e-23	-0.289751	2.66653e-22
Cancer Stage	AKT Pathway	Cell Neighbor Heterogeneity	-2.80496	0.120141	0.121456	-0.348506	1.44402e-20	670	-0.348506	1.44402e-20	-0.373022	1.5146e-23	-0.290281	2.26604e-22
Cancer Stage	AKT Pathway	Cell Social Entropy	-1.29038	0.128236	0.129539	-0.359916	6.38509e-22	670	-0.359916	6.38509e-22	-0.377601	3.93349e-24	-0.293701	7.2017e-23
Cancer Stage	AKT Pathway	Cell Social Heterogeneity	-5.0829	0.13146	0.132758	-0.36436	1.83047e-22	670	-0.36436	1.83047e-22	-0.385186	4.01932e-25	-0.299988	8.89359e-24
Cancer Stage	AKT Pathway	Average Cell Coordination Number	-0.0833604	-5.00231e-05	0.00144482	-0.0380108	0.325902	670	-0.0380108	0.325902	0.0106489	0.783214	0.0073843	0.804495
Cancer Stage	AKT Pathway	Cell Coordination Number Entropy	-1.98549	0.021325	0.0227879	-0.150957	8.75903e-05	670	-0.150957	8.75903e-05	-0.118383	0.00214522	-0.0915888	0.00214473
Cancer Stage	AKT Pathway	Number of Cells	-5.0047e-05	-0.00025506	0.00124009	-0.0352149	0.362772	670	-0.0352149	0.362772	-0.0487819	0.207279	-0.0382356	0.200028
Cancer Stage	AKT Pathway	Age at Diagnosis	-0.00351512	0.00154642	0.00303887	-0.055126	0.154065	670	-0.055126	0.154065	-0.0517603	0.180838	-0.0394591	0.190851
Cancer Stage	AKT Pathway	Probability Based Cell Family Heterogeneity	-2.12392	0.0945359	0.0958894	-0.30966	2.34744e-16	670	-0.30966	2.34744e-16	-0.331688	1.14056e-18	-0.259022	3.93609e-18
Cancer Stage	AKT Pathway	Grid4 Probability Based Cell Family Heterogeneity	-1.32908	0.0952503	0.0966027	-0.31081	1.79698e-16	670	-0.31081	1.79698e-16	-0.33048	1.54483e-18	-0.25789	5.42834e-18
Cancer Stage	AKT Pathway	Randomize Over Locations Cell Family Heterogeneity	-2.10847	0.0956284	0.0969802	-0.311416	1.5599e-16	670	-0.311416	1.5599e-16	-0.338707	1.90211e-19	-0.264277	8.0379e-19
Cancer Stage	AKT Pathway	Randomize Over Locations Cell Neighbor Heterogeneity	-3.35522	0.0941953	0.0955493	-0.309111	2.66622e-16	670	-0.309111	2.66622e-16	-0.341027	1.04167e-19	-0.265864	4.98132e-19
Cancer Stage	AKT Pathway	Randomize Over Locations Cell Social Heterogeneity	-5.28892	0.0942135	0.0955674	-0.30914	2.64823e-16	670	-0.30914	2.64823e-16	-0.341461	9.30202e-20	-0.266502	4.10767e-19
Cancer Stage	Avoiding_Immune_Destruction	Molecular Entropy	0.393975	0.0722564	0.0736391	0.271365	8.29437e-13	672	0.271365	8.29437e-13	0.269347	1.23927e-12	0.210103	1.74551e-12
Cancer Stage	Avoiding_Immune_Destruction	Molecular Heterogeneity	2.4791	0.0719342	0.0733173	0.270772	9.33742e-13	672	0.270772	9.33742e-13	0.271078	8.78329e-13	0.211248	1.33316e-12
Cancer Stage	Avoiding_Immune_Destruction	Molecular Disparity	0.410809	0.0526361	0.054048	0.232482	1.06622e-09	672	0.232482	1.06622e-09	0.244562	1.3118e-10	0.189639	1.93402e-10
Cancer Stage	Avoiding_Immune_Destruction	Number of Observed States	0.00915945	0.0493775	0.0507943	0.225376	3.4691e-09	672	0.225376	3.4691e-09	0.218809	9.97158e-09	0.170668	1.28292e-08
Cancer Stage	Avoiding_Immune_Destruction	Cell Family Entropy	-0.799882	0.0540772	0.0554869	-0.235557	6.32314e-10	672	-0.235557	6.32314e-10	-0.218673	1.01884e-08	-0.169172	1.35344e-08
Cancer Stage	Avoiding_Immune_Destruction	Cell Family Heterogeneity	-1.87521	0.0485186	0.0499366	-0.223465	4.73272e-09	672	-0.223465	4.73272e-09	-0.207397	5.78143e-08	-0.160415	7.25565e-08
Cancer Stage	Avoiding_Immune_Destruction	Cell Neighbor Entropy	-0.906704	0.0551569	0.056565	-0.237834	4.27366e-10	672	-0.237834	4.27366e-10	-0.217401	1.2452e-08	-0.168966	1.41113e-08
Cancer Stage	Avoiding_Immune_Destruction	Cell Neighbor Heterogeneity	-2.10442	0.0503713	0.0517865	-0.227567	2.42138e-09	672	-0.227567	2.42138e-09	-0.207927	5.33946e-08	-0.161033	6.47193e-08
Cancer Stage	Avoiding_Immune_Destruction	Cell Social Entropy	-0.888459	0.042189	0.0436165	-0.208846	4.65042e-08	672	-0.208846	4.65042e-08	-0.203202	1.07637e-07	-0.157483	1.2455e-07
Cancer Stage	Avoiding_Immune_Destruction	Cell Social Heterogeneity	-3.51975	0.0396769	0.041108	-0.202751	1.14992e-07	672	-0.202751	1.14992e-07	-0.194797	3.59659e-07	-0.151595	3.62771e-07
Cancer Stage	Avoiding_Immune_Destruction	Average Cell Coordination Number	-0.11224	0.00114316	0.00263177	-0.0513008	0.18409	672	-0.0513008	0.18409	-0.000990018	0.979563	-0.00180119	0.951783
Cancer Stage	Avoiding_Immune_Destruction	Cell Coordination Number Entropy	-2.05633	0.0237486	0.0252035	-0.158756	3.56481e-05	672	-0.158756	3.56481e-05	-0.124727	0.00119554	-0.0970977	0.00111943
Cancer Stage	Avoiding_Immune_Destruction	Number of Cells	-6.15317e-05	0.00042781	0.00191748	-0.0437891	0.256973	672	-0.0437891	0.256973	-0.058136	0.132189	-0.0454433	0.127197
Cancer Stage	Avoiding_Immune_Destruction	Age at Diagnosis	-0.0034697	0.00146862	0.00295674	-0.054376	0.15913	672	-0.054376	0.15913	-0.051048	0.186264	-0.0389432	0.196075
Cancer Stage	Avoiding_Immune_Destruction	Probability Based Cell Family Heterogeneity	-1.78103	0.0697923	0.0711786	-0.266793	2.05023e-12	672	-0.266793	2.05023e-12	-0.25969	8.08404e-12	-0.202395	1.09081e-11
Cancer Stage	Avoiding_Immune_Destruction	Grid4 Probability Based Cell Family Heterogeneity	-1.28479	0.0746361	0.0760152	-0.275709	3.45525e-13	672	-0.275709	3.45525e-13	-0.270197	1.04687e-12	-0.211467	1.2577e-12
Cancer Stage	Avoiding_Immune_Destruction	Randomize Over Locations Cell Family Heterogeneity	-1.77052	0.0698151	0.0712013	-0.266836	2.03314e-12	672	-0.266836	2.03314e-12	-0.258905	9.38508e-12	-0.201778	1.25108e-11
Cancer Stage	Avoiding_Immune_Destruction	Randomize Over Locations Cell Neighbor Heterogeneity	-2.4554	0.0704797	0.071865	-0.268076	1.59307e-12	672	-0.268076	1.59307e-12	-0.264344	3.30591e-12	-0.205975	4.67552e-12
Cancer Stage	Avoiding_Immune_Destruction	Randomize Over Locations Cell Social Heterogeneity	-3.87937	0.0671403	0.0685306	-0.261783	5.41874e-12	672	-0.261783	5.41874e-12	-0.259521	8.34886e-12	-0.202984	9.44728e-12
Cancer Stage	Evading_Growth_Suppressors	Molecular Entropy	0.212991	0.0389604	0.0403927	0.200979	1.48845e-07	672	0.200979	1.48845e-07	0.193555	4.28e-07	0.150378	4.45333e-07
Cancer Stage	Evading_Growth_Suppressors	Molecular Heterogeneity	1.38465	0.0397388	0.0411698	0.202904	1.12456e-07	672	0.202904	1.12456e-07	0.202488	1.19511e-07	0.157479	1.24798e-07
Cancer Stage	Evading_Growth_Suppressors	Molecular Disparity	0.28536	0.0308383	0.0322827	0.179674	2.76964e-06	672	0.179674	2.76964e-06	0.18824	8.89369e-07	0.148149	6.57411e-07
Cancer Stage	Evading_Growth_Suppressors	Number of Observed States	0.00185474	0.0169977	0.0184627	0.135877	0.000412144	672	0.135877	0.000412144	0.137781	0.000340802	0.107155	0.000332962
Cancer Stage	Evading_Growth_Suppressors	Cell Family Entropy	-0.683306	0.0622125	0.0636101	-0.25221	3.28052e-11	672	-0.25221	3.28052e-11	-0.242292	1.96198e-10	-0.189495	1.99736e-10
Cancer Stage	Evading_Growth_Suppressors	Cell Family Heterogeneity	-1.60481	0.0575981	0.0590026	-0.242905	1.76063e-10	672	-0.242905	1.76063e-10	-0.236419	5.45432e-10	-0.18425	6.20669e-10
Cancer Stage	Evading_Growth_Suppressors	Cell Neighbor Entropy	-0.888081	0.0656948	0.0670872	-0.259012	9.19633e-12	672	-0.259012	9.19633e-12	-0.244878	1.23992e-10	-0.190787	1.50579e-10
Cancer Stage	Evading_Growth_Suppressors	Cell Neighbor Heterogeneity	-2.07414	0.0615533	0.0629519	-0.250902	4.17189e-11	672	-0.250902	4.17189e-11	-0.239954	2.95698e-10	-0.186577	3.77721e-10
Cancer Stage	Evading_Growth_Suppressors	Cell Social Entropy	-0.939774	0.0629885	0.064385	-0.253742	2.47159e-11	672	-0.253742	2.47159e-11	-0.248588	6.36145e-11	-0.19466	6.37364e-11
Cancer Stage	Evading_Growth_Suppressors	Cell Social Heterogeneity	-3.69245	0.0600574	0.0614582	-0.247908	7.19527e-11	672	-0.247908	7.19527e-11	-0.246207	9.77468e-11	-0.191525	1.29237e-10
Cancer Stage	Evading_Growth_Suppressors	Average Cell Coordination Number	-0.115371	0.00131382	0.00280218	-0.0529356	0.170483	672	-0.0529356	0.170483	-0.00431021	0.911199	-0.00426282	0.886206
Cancer Stage	Evading_Growth_Suppressors	Cell Coordination Number Entropy	-2.04614	0.0239106	0.0253652	-0.159265	3.36233e-05	672	-0.159265	3.36233e-05	-0.124983	0.00116777	-0.0972399	0.00110007
Cancer Stage	Evading_Growth_Suppressors	Number of Cells	-6.23008e-05	0.00047542	0.00196502	-0.0443286	0.251153	672	-0.0443286	0.251153	-0.0581749	0.13193	-0.0452018	0.12922
Cancer Stage	Evading_Growth_Suppressors	Age at Diagnosis	-0.0034697	0.00146862	0.00295674	-0.054376	0.15913	672	-0.054376	0.15913	-0.051048	0.186264	-0.0389432	0.196075
Cancer Stage	Evading_Growth_Suppressors	Probability Based Cell Family Heterogeneity	-1.23772	0.0381793	0.0396127	-0.199029	1.97199e-07	672	-0.199029	1.97199e-07	-0.200954	1.49401e-07	-0.156324	1.54194e-07
Cancer Stage	Evading_Growth_Suppressors	Grid4 Probability Based Cell Family Heterogeneity	-0.823488	0.0380123	0.039446	-0.19861	2.09421e-07	672	-0.19861	2.09421e-07	-0.199375	1.87661e-07	-0.155193	1.89114e-07
Cancer Stage	Evading_Growth_Suppressors	Randomize Over Locations Cell Family Heterogeneity	-1.23066	0.0382898	0.039723	-0.199306	1.8951e-07	672	-0.199306	1.8951e-07	-0.20028	1.64698e-07	-0.155839	1.67776e-07
Cancer Stage	Evading_Growth_Suppressors	Randomize Over Locations Cell Neighbor Heterogeneity	-1.82886	0.0400626	0.0414932	-0.203699	1.00074e-07	672	-0.203699	1.00074e-07	-0.204627	8.7277e-08	-0.159004	9.38861e-08
Cancer Stage	Evading_Growth_Suppressors	Randomize Over Locations Cell Social Heterogeneity	-2.91958	0.0389252	0.0403575	-0.200892	1.50746e-07	672	-0.200892	1.50746e-07	-0.202682	1.1616e-07	-0.157995	1.1312e-07
Cancer Stage	Genome_instability_and_Mutation	Molecular Entropy	0.352905	0.0335815	0.035024	0.187147	1.05042e-06	671	0.187147	1.05042e-06	0.179992	2.70356e-06	0.140161	2.57664e-06
Cancer Stage	Genome_instability_and_Mutation	Molecular Heterogeneity	1.16312	0.0335813	0.0350237	0.187146	1.05051e-06	671	0.187146	1.05051e-06	0.180023	2.69304e-06	0.140215	2.55813e-06
Cancer Stage	Genome_instability_and_Mutation	Molecular Disparity	0.385763	0.0205816	0.0220434	0.14847	0.000113308	671	0.14847	0.000113308	0.146995	0.0001327	0.114647	0.000120055
Cancer Stage	Genome_instability_and_Mutation	Number of Observed States	0.0327072	0.0270056	0.0284578	0.168694	1.11706e-05	671	0.168694	1.11706e-05	0.161183	2.72997e-05	0.12982	2.68847e-05
Cancer Stage	Genome_instability_and_Mutation	Cell Family Entropy	-0.679064	0.0275274	0.0289789	-0.170232	9.25824e-06	671	-0.170232	9.25824e-06	-0.165191	1.70303e-05	-0.130082	1.2788e-05
Cancer Stage	Genome_instability_and_Mutation	Cell Family Heterogeneity	-1.53241	0.0216667	0.0231269	-0.152075	7.65388e-05	671	-0.152075	7.65388e-05	-0.152409	7.37781e-05	-0.119652	5.98717e-05
Cancer Stage	Genome_instability_and_Mutation	Cell Neighbor Entropy	-0.709699	0.030488	0.031935	-0.178704	3.19305e-06	671	-0.178704	3.19305e-06	-0.177711	3.62678e-06	-0.139127	3.05512e-06
Cancer Stage	Genome_instability_and_Mutation	Cell Neighbor Heterogeneity	-1.6501	0.0267944	0.028247	-0.168068	1.20522e-05	671	-0.168068	1.20522e-05	-0.169961	9.5711e-06	-0.133031	8.11463e-06
Cancer Stage	Genome_instability_and_Mutation	Cell Social Entropy	-0.858983	0.0339915	0.0354333	-0.188237	9.06528e-07	671	-0.188237	9.06528e-07	-0.188602	8.62756e-07	-0.147173	7.93945e-07
Cancer Stage	Genome_instability_and_Mutation	Cell Social Heterogeneity	-3.48945	0.0326903	0.0341341	-0.184754	1.44695e-06	671	-0.184754	1.44695e-06	-0.180209	2.62886e-06	-0.140343	2.5192e-06
Cancer Stage	Genome_instability_and_Mutation	Average Cell Coordination Number	-0.0880744	0.000107751	0.00160013	-0.0400016	0.300823	671	-0.0400016	0.300823	0.00929201	0.810134	0.00633374	0.831737
Cancer Stage	Genome_instability_and_Mutation	Cell Coordination Number Entropy	-2.04339	0.022626	0.0240848	-0.155193	5.41277e-05	671	-0.155193	5.41277e-05	-0.125355	0.00113819	-0.0972246	0.00111117
Cancer Stage	Genome_instability_and_Mutation	Number of Cells	-5.01412e-05	-0.000230687	0.0012622	-0.0355274	0.358167	671	-0.0355274	0.358167	-0.0499902	0.195899	-0.0391606	0.189045
Cancer Stage	Genome_instability_and_Mutation	Age at Diagnosis	-0.00351897	0.00155647	0.00304668	-0.0551968	0.153228	671	-0.0551968	0.153228	-0.0518266	0.179954	-0.0395058	0.190004
Cancer Stage	Genome_instability_and_Mutation	Probability Based Cell Family Heterogeneity	-1.14465	0.0239942	0.025451	-0.159534	3.30424e-05	671	-0.159534	3.30424e-05	-0.155384	5.29803e-05	-0.12059	5.23043e-05
Cancer Stage	Genome_instability_and_Mutation	Grid4 Probability Based Cell Family Heterogeneity	-0.89783	0.0254855	0.02694	-0.164134	1.93067e-05	671	-0.164134	1.93067e-05	-0.159721	3.23372e-05	-0.124513	2.95697e-05
Cancer Stage	Genome_instability_and_Mutation	Randomize Over Locations Cell Family Heterogeneity	-1.14293	0.0241342	0.0255907	-0.159971	3.14166e-05	671	-0.159971	3.14166e-05	-0.156116	4.87872e-05	-0.121343	4.68536e-05
Cancer Stage	Genome_instability_and_Mutation	Randomize Over Locations Cell Neighbor Heterogeneity	-1.54514	0.0280928	0.0295434	-0.171882	7.55455e-06	671	-0.171882	7.55455e-06	-0.168263	1.17713e-05	-0.130726	1.15691e-05
Cancer Stage	Genome_instability_and_Mutation	Randomize Over Locations Cell Social Heterogeneity	-2.59261	0.0297344	0.0311826	-0.176586	4.18644e-06	671	-0.176586	4.18644e-06	-0.163616	2.05264e-05	-0.127064	2.01974e-05
Cancer Stage	Inducing_Angiogenesis	Molecular Entropy	0.31261	0.0470082	0.0484284	0.220065	8.16947e-09	672	0.220065	8.16947e-09	0.219456	9.00032e-09	0.171127	9.19435e-09
Cancer Stage	Inducing_Angiogenesis	Molecular Heterogeneity	1.97681	0.0477902	0.0492093	0.221832	6.15852e-09	672	0.221832	6.15852e-09	0.223917	4.39853e-09	0.174491	4.71012e-09
Cancer Stage	Inducing_Angiogenesis	Molecular Disparity	0.288827	0.029159	0.0306059	0.174945	5.06965e-06	672	0.174945	5.06965e-06	0.190837	6.23728e-07	0.14891	5.75708e-07
Cancer Stage	Inducing_Angiogenesis	Number of Observed States	0.00725526	0.036245	0.0376813	0.194117	3.95678e-07	672	0.194117	3.95678e-07	0.194377	3.81519e-07	0.150821	4.88836e-07
Cancer Stage	Inducing_Angiogenesis	Cell Family Entropy	-0.870685	0.0654491	0.0668419	-0.258538	1.00606e-11	672	-0.258538	1.00606e-11	-0.25337	2.64781e-11	-0.197817	3.11998e-11
Cancer Stage	Inducing_Angiogenesis	Cell Family Heterogeneity	-2.0856	0.0608972	0.0622968	-0.249593	5.29886e-11	672	-0.249593	5.29886e-11	-0.250793	4.25641e-11	-0.195716	5.03544e-11
Cancer Stage	Inducing_Angiogenesis	Cell Neighbor Entropy	-0.992388	0.062864	0.0642607	-0.253497	2.58645e-11	672	-0.253497	2.58645e-11	-0.250224	4.72279e-11	-0.194985	5.92915e-11
Cancer Stage	Inducing_Angiogenesis	Cell Neighbor Heterogeneity	-2.3507	0.0591224	0.0605246	-0.246017	1.0113e-10	672	-0.246017	1.0113e-10	-0.248667	6.27024e-11	-0.19366	8.0085e-11
Cancer Stage	Inducing_Angiogenesis	Cell Social Entropy	-1.12564	0.0731941	0.0745753	-0.273085	5.87516e-13	672	-0.273085	5.87516e-13	-0.25462	2.09947e-11	-0.198178	2.87398e-11
Cancer Stage	Inducing_Angiogenesis	Cell Social Heterogeneity	-4.67988	0.0743393	0.0757188	-0.275171	3.8544e-13	672	-0.275171	3.8544e-13	-0.266141	2.32937e-12	-0.206963	3.76078e-12
Cancer Stage	Inducing_Angiogenesis	Average Cell Coordination Number	-0.114087	0.00123261	0.00272109	-0.0521641	0.176808	672	-0.0521641	0.176808	-0.00234049	0.95171	-0.00270175	0.92773
Cancer Stage	Inducing_Angiogenesis	Cell Coordination Number Entropy	-2.04101	0.023668	0.0251231	-0.158503	3.67005e-05	672	-0.158503	3.67005e-05	-0.125086	0.00115679	-0.0971173	0.00111654
Cancer Stage	Inducing_Angiogenesis	Number of Cells	-6.56207e-05	0.000697658	0.00218693	-0.0467646	0.226017	672	-0.0467646	0.226017	-0.0606216	0.116413	-0.0472943	0.11243
Cancer Stage	Inducing_Angiogenesis	Age at Diagnosis	-0.0034697	0.00146862	0.00295674	-0.054376	0.15913	672	-0.054376	0.15913	-0.051048	0.186264	-0.0389432	0.196075
Cancer Stage	Inducing_Angiogenesis	Probability Based Cell Family Heterogeneity	-1.34144	0.0346413	0.0360799	-0.189947	7.04739e-07	672	-0.189947	7.04739e-07	-0.191755	5.49543e-07	-0.149127	5.56325e-07
Cancer Stage	Inducing_Angiogenesis	Grid4 Probability Based Cell Family Heterogeneity	-0.975614	0.0386727	0.0401054	-0.200263	1.65099e-07	672	-0.200263	1.65099e-07	-0.198259	2.20226e-07	-0.154605	2.10359e-07
Cancer Stage	Inducing_Angiogenesis	Randomize Over Locations Cell Family Heterogeneity	-1.33776	0.0349168	0.0363551	-0.19067	6.382e-07	672	-0.19067	6.382e-07	-0.192549	4.92322e-07	-0.14966	5.04802e-07
Cancer Stage	Inducing_Angiogenesis	Randomize Over Locations Cell Neighbor Heterogeneity	-1.88485	0.0368178	0.0382532	-0.195584	3.2196e-07	672	-0.195584	3.2196e-07	-0.200733	1.54257e-07	-0.156002	1.62857e-07
Cancer Stage	Inducing_Angiogenesis	Randomize Over Locations Cell Social Heterogeneity	-3.30841	0.0438357	0.0452606	-0.212745	2.568e-08	672	-0.212745	2.568e-08	-0.200302	1.64174e-07	-0.156232	1.56203e-07
Cancer Stage	Resisting_Cell_Death	Molecular Entropy	0.157338	0.0145474	0.0160182	0.126563	0.00101782	671	0.126563	0.00101782	0.100642	0.00908671	0.0781442	0.00875464
Cancer Stage	Resisting_Cell_Death	Molecular Heterogeneity	3.43934	0.0968349	0.0981829	0.313341	9.42803e-17	671	0.313341	9.42803e-17	0.29338	8.71103e-15	0.22819	1.96179e-14
Cancer Stage	Resisting_Cell_Death	Molecular Disparity	0.149934	0.050331	0.0517485	0.227483	2.52291e-09	671	0.227483	2.52291e-09	0.22214	6.01497e-09	0.17278	6.77971e-09
Cancer Stage	Resisting_Cell_Death	Number of Observed States	3.4815e-05	-0.00118505	0.00030926	0.0175858	0.649309	671	0.0175858	0.649309	0.00262539	0.945881	0.00296252	0.92086
Cancer Stage	Resisting_Cell_Death	Cell Family Entropy	-1.41274	0.113035	0.114359	-0.33817	2.05503e-19	671	-0.33817	2.05503e-19	-0.325626	4.87727e-18	-0.252938	2.17755e-17
Cancer Stage	Resisting_Cell_Death	Cell Family Heterogeneity	-3.26477	0.106254	0.107588	-0.328007	2.70423e-18	671	-0.328007	2.70423e-18	-0.320077	1.89018e-17	-0.248785	7.23907e-17
Cancer Stage	Resisting_Cell_Death	Cell Neighbor Entropy	-2.71551	0.115403	0.116724	-0.341648	8.31833e-20	671	-0.341648	8.31833e-20	-0.341831	7.9309e-20	-0.266027	4.56867e-19
Cancer Stage	Resisting_Cell_Death	Cell Neighbor Heterogeneity	-6.29395	0.109539	0.110868	-0.332969	7.77683e-19	671	-0.332969	7.77683e-19	-0.338515	1.87971e-19	-0.263497	1.01205e-18
Cancer Stage	Resisting_Cell_Death	Cell Social Entropy	-2.54146	0.114685	0.116006	-0.340596	1.09481e-19	671	-0.340596	1.09481e-19	-0.32921	2.003e-18	-0.255631	1.00362e-17
Cancer Stage	Resisting_Cell_Death	Cell Social Heterogeneity	-9.43774	0.105508	0.106844	-0.326869	3.58677e-18	671	-0.326869	3.58677e-18	-0.320887	1.55388e-17	-0.249655	5.85678e-17
Cancer Stage	Resisting_Cell_Death	Average Cell Coordination Number	-0.314671	0.0199835	0.0214462	-0.146445	0.000140699	671	-0.146445	0.000140699	-0.115893	0.00264184	-0.0904837	0.00240202
Cancer Stage	Resisting_Cell_Death	Cell Coordination Number Entropy	-1.91485	0.0204409	0.0219029	-0.147996	0.000119229	671	-0.147996	0.000119229	-0.105261	0.00634988	-0.0821997	0.00583633
Cancer Stage	Resisting_Cell_Death	Number of Cells	-0.000209736	0.0197321	0.0211952	-0.145586	0.000154111	671	-0.145586	0.000154111	-0.158614	3.67246e-05	-0.121946	4.31226e-05
Cancer Stage	Resisting_Cell_Death	Age at Diagnosis	-0.00351897	0.00155647	0.00304668	-0.0551968	0.153228	671	-0.0551968	0.153228	-0.0518266	0.179954	-0.0395058	0.190004
Cancer Stage	Resisting_Cell_Death	Probability Based Cell Family Heterogeneity	-5.87645	0.050895	0.0523116	-0.228717	2.05768e-09	671	-0.228717	2.05768e-09	-0.188371	8.90306e-07	-0.145657	1.07861e-06
Cancer Stage	Resisting_Cell_Death	Grid4 Probability Based Cell Family Heterogeneity	-3.25917	0.0461829	0.0476065	-0.218189	1.12779e-08	671	-0.218189	1.12779e-08	-0.177553	3.70066e-06	-0.137474	4.07677e-06
Cancer Stage	Resisting_Cell_Death	Randomize Over Locations Cell Family Heterogeneity	-6.33502	0.0622975	0.063697	-0.252383	3.2866e-11	671	-0.252383	3.2866e-11	-0.268572	1.50088e-12	-0.208494	2.66449e-12
Cancer Stage	Resisting_Cell_Death	Randomize Over Locations Cell Neighbor Heterogeneity	-11.2067	0.0613279	0.0627289	-0.250457	4.67803e-11	671	-0.250457	4.67803e-11	-0.268623	1.48592e-12	-0.208828	2.45974e-12
Cancer Stage	Resisting_Cell_Death	Randomize Over Locations Cell Social Heterogeneity	-17.1094	0.059991	0.061394	-0.247778	7.60821e-11	671	-0.247778	7.60821e-11	-0.267015	2.03817e-12	-0.207412	3.45556e-12
Cancer Stage	Sustaining_Proliferative_Signaling	Molecular Entropy	0.0953175	0.00486019	0.00634547	0.0796585	0.0391242	671	0.0796585	0.0391242	0.0616744	0.110459	0.049202	0.0988255
Cancer Stage	Sustaining_Proliferative_Signaling	Molecular Heterogeneity	0.812567	0.00946012	0.0109385	0.104587	0.00669619	671	0.104587	0.00669619	0.0875454	0.0233368	0.0686494	0.0212964
Cancer Stage	Sustaining_Proliferative_Signaling	Molecular Disparity	0.0961214	0.00750757	0.0089889	0.0948098	0.014015	671	0.0948098	0.014015	0.0973829	0.011607	0.0766431	0.0101355
Cancer Stage	Sustaining_Proliferative_Signaling	Number of Observed States	0.000123793	-0.000720995	0.000772619	0.027796	0.472255	671	0.027796	0.472255	0.0290469	0.452547	0.0229663	0.4414
Cancer Stage	Sustaining_Proliferative_Signaling	Cell Family Entropy	-0.501216	0.0202797	0.021742	-0.147452	0.000126388	671	-0.147452	0.000126388	-0.136901	0.000375993	-0.106488	0.000353988
Cancer Stage	Sustaining_Proliferative_Signaling	Cell Family Heterogeneity	-1.14112	0.0180416	0.0195073	-0.139668	0.000284544	671	-0.139668	0.000284544	-0.135677	0.000424617	-0.105545	0.000399743
Cancer Stage	Sustaining_Proliferative_Signaling	Cell Neighbor Entropy	-0.850152	0.021604	0.0230642	-0.151869	7.82933e-05	671	-0.151869	7.82933e-05	-0.138943	0.000306272	-0.108186	0.000284575
Cancer Stage	Sustaining_Proliferative_Signaling	Cell Neighbor Heterogeneity	-1.93765	0.0194678	0.0209312	-0.144676	0.0001696	671	-0.144676	0.0001696	-0.137477	0.000354967	-0.106781	0.000342009
Cancer Stage	Sustaining_Proliferative_Signaling	Cell Social Entropy	-0.826895	0.0214152	0.0228757	-0.151247	8.38215e-05	671	-0.151247	8.38215e-05	-0.1393	0.000295372	-0.108987	0.000256235
Cancer Stage	Sustaining_Proliferative_Signaling	Cell Social Heterogeneity	-3.2234	0.0208632	0.0223246	-0.149414	0.000102337	671	-0.149414	0.000102337	-0.141044	0.000247264	-0.110447	0.000212477
Cancer Stage	Sustaining_Proliferative_Signaling	Average Cell Coordination Number	-0.0854491	2.08951e-05	0.0015134	-0.0389025	0.314311	671	-0.0389025	0.314311	0.00977615	0.800444	0.00677709	0.820153
Cancer Stage	Sustaining_Proliferative_Signaling	Cell Coordination Number Entropy	-1.98219	0.0211226	0.0225836	-0.150278	9.31737e-05	671	-0.150278	9.31737e-05	-0.117738	0.00225223	-0.0912095	0.00222264
Cancer Stage	Sustaining_Proliferative_Signaling	Number of Cells	-4.84088e-05	-0.000325448	0.00116757	-0.0341698	0.376842	671	-0.0341698	0.376842	-0.0480318	0.214016	-0.0375718	0.207614
Cancer Stage	Sustaining_Proliferative_Signaling	Age at Diagnosis	-0.00351897	0.00155647	0.00304668	-0.0551968	0.153228	671	-0.0551968	0.153228	-0.0518266	0.179954	-0.0395058	0.190004
Cancer Stage	Sustaining_Proliferative_Signaling	Probability Based Cell Family Heterogeneity	-1.13162	0.00707286	0.00855484	-0.0924924	0.0165496	671	-0.0924924	0.0165496	-0.0674352	0.0808891	-0.0524069	0.0788398
Cancer Stage	Sustaining_Proliferative_Signaling	Grid4 Probability Based Cell Family Heterogeneity	-0.691445	0.00719843	0.00868022	-0.0931677	0.0157725	671	-0.0931677	0.0157725	-0.0668233	0.0836885	-0.0521304	0.0803848
Cancer Stage	Sustaining_Proliferative_Signaling	Randomize Over Locations Cell Family Heterogeneity	-1.132	0.00736965	0.00885119	-0.0940807	0.0147728	671	-0.0940807	0.0147728	-0.073726	0.0562863	-0.0571766	0.0550932
Cancer Stage	Sustaining_Proliferative_Signaling	Randomize Over Locations Cell Neighbor Heterogeneity	-1.97916	0.00804638	0.00952691	-0.0976059	0.0114167	671	-0.0976059	0.0114167	-0.0767023	0.047023	-0.05964	0.0454162
Cancer Stage	Sustaining_Proliferative_Signaling	Randomize Over Locations Cell Social Heterogeneity	-3.13135	0.00826745	0.00974765	-0.0987302	0.0104986	671	-0.0987302	0.0104986	-0.0748844	0.0525152	-0.0588245	0.0484481

## Sheet: Worksheet B
Fit_Model	Pathway	Metric	Least Squares Fit Estimate Coefficient	adj r.squared	r.squared	r	p.value	N	pearson correlation	pearson p.value	spearman rho correlation	spearman p.value	kendall tau correlation	kendall p.value
Tumor Grade	Activating_Invasion_and_Metastasis	Molecular Entropy	0.0762052	0.0085798	0.0100573	0.100286	0.00928342	672	0.100286	0.00928342	0.0918738	0.0172074	0.0732082	0.0167208
Tumor Grade	Activating_Invasion_and_Metastasis	Molecular Heterogeneity	0.894435	0.0266166	0.0280673	0.167533	1.26683e-05	672	0.167533	1.26683e-05	0.160489	2.91875e-05	0.128233	2.78139e-05
Tumor Grade	Activating_Invasion_and_Metastasis	Molecular Disparity	0.0378789	0.00244152	0.00392819	0.0626753	0.104525	672	0.0626753	0.104525	0.061023	0.11401	0.0489636	0.109515
Tumor Grade	Activating_Invasion_and_Metastasis	Number of Observed States	7.23921e-05	-0.000240734	0.00124994	0.0353545	0.360154	672	0.0353545	0.360154	0.0237267	0.53921	0.019259	0.529261
Tumor Grade	Activating_Invasion_and_Metastasis	Cell Family Entropy	-0.551468	0.0513139	0.0527277	-0.229625	1.72135e-09	672	-0.229625	1.72135e-09	-0.223962	4.36656e-09	-0.179588	4.37216e-09
Tumor Grade	Activating_Invasion_and_Metastasis	Cell Family Heterogeneity	-1.28594	0.0483484	0.0497666	-0.223084	5.0332e-09	672	-0.223084	5.0332e-09	-0.218141	1.10828e-08	-0.175093	1.05442e-08
Tumor Grade	Activating_Invasion_and_Metastasis	Cell Neighbor Entropy	-0.898858	0.0449043	0.0463277	-0.215239	1.74634e-08	672	-0.215239	1.74634e-08	-0.215248	1.74372e-08	-0.172655	1.67673e-08
Tumor Grade	Activating_Invasion_and_Metastasis	Cell Neighbor Heterogeneity	-2.08295	0.0421174	0.0435449	-0.208674	4.77211e-08	672	-0.208674	4.77211e-08	-0.208579	4.84102e-08	-0.167354	4.556e-08
Tumor Grade	Activating_Invasion_and_Metastasis	Cell Social Entropy	-0.882184	0.0490524	0.0504696	-0.224654	3.90199e-09	672	-0.224654	3.90199e-09	-0.224314	4.12426e-09	-0.180041	4.00706e-09
Tumor Grade	Activating_Invasion_and_Metastasis	Cell Social Heterogeneity	-3.31797	0.0445048	0.0459288	-0.21431	2.01719e-08	672	-0.21431	2.01719e-08	-0.222709	5.34792e-09	-0.179004	4.9708e-09
Tumor Grade	Activating_Invasion_and_Metastasis	Average Cell Coordination Number	-0.077014	0.00139609	0.00288432	-0.0537059	0.164338	672	-0.0537059	0.164338	0.0201651	0.601796	0.0170401	0.577573
Tumor Grade	Activating_Invasion_and_Metastasis	Cell Coordination Number Entropy	-1.28911	0.0217292	0.0231871	-0.152273	7.39662e-05	672	-0.152273	7.39662e-05	-0.0969476	0.011923	-0.0774984	0.0113315
Tumor Grade	Activating_Invasion_and_Metastasis	Number of Cells	-7.2415e-05	0.00462533	0.00610875	-0.0781585	0.0428235	672	-0.0781585	0.0428235	-0.0958137	0.0129599	-0.0773918	0.0114397
Tumor Grade	Activating_Invasion_and_Metastasis	Age at Diagnosis	0.00186126	0.000475705	0.00196531	0.0443318	0.251119	672	0.0443318	0.251119	0.0454854	0.238984	0.0360091	0.244498
Tumor Grade	Activating_Invasion_and_Metastasis	Probability Based Cell Family Heterogeneity	-1.25284	0.0141588	0.015628	-0.125012	0.00116467	672	-0.125012	0.00116467	-0.12969	0.00075189	-0.103838	0.000694302
Tumor Grade	Activating_Invasion_and_Metastasis	Grid4 Probability Based Cell Family Heterogeneity	-0.705959	0.012778	0.0142493	-0.11937	0.00193676	672	-0.11937	0.00193676	-0.125754	0.00108764	-0.100494	0.00102562
Tumor Grade	Activating_Invasion_and_Metastasis	Randomize Over Locations Cell Family Heterogeneity	-1.30177	0.0159607	0.0174273	-0.132012	0.00060179	672	-0.132012	0.00060179	-0.149224	0.000103228	-0.119207	9.76691e-05
Tumor Grade	Activating_Invasion_and_Metastasis	Randomize Over Locations Cell Neighbor Heterogeneity	-2.24873	0.0159821	0.0174486	-0.132093	0.000597102	672	-0.132093	0.000597102	-0.1507	8.79171e-05	-0.120437	8.26717e-05
Tumor Grade	Activating_Invasion_and_Metastasis	Randomize Over Locations Cell Social Heterogeneity	-3.31557	0.0144982	0.015967	-0.12636	0.00102816	672	-0.12636	0.00102816	-0.149865	9.62945e-05	-0.119773	9.04982e-05
Tumor Grade	AKT Pathway	Molecular Entropy	0.082869	0.0251318	0.026589	0.163061	2.22254e-05	670	0.163061	2.22254e-05	0.137682	0.000351315	0.109603	0.00034874
Tumor Grade	AKT Pathway	Molecular Heterogeneity	0.683961	0.0381706	0.0396083	0.199018	2.05946e-07	670	0.199018	2.05946e-07	0.185302	1.36984e-06	0.147619	1.46378e-06
Tumor Grade	AKT Pathway	Molecular Disparity	0.0828428	0.0136993	0.0151736	0.123181	0.00139981	670	0.123181	0.00139981	0.105673	0.00618427	0.0838825	0.00620187
Tumor Grade	AKT Pathway	Number of Observed States	0.000132121	0.0023875	0.0038787	0.0622792	0.107265	670	0.0622792	0.107265	0.0504062	0.192532	0.0399973	0.192154
Tumor Grade	AKT Pathway	Cell Family Entropy	-0.359038	0.0617365	0.0631389	-0.251275	4.165e-11	670	-0.251275	4.165e-11	-0.25575	1.82185e-11	-0.204341	2.60982e-11
Tumor Grade	AKT Pathway	Cell Family Heterogeneity	-0.866098	0.0620146	0.0634166	-0.251827	3.76444e-11	670	-0.251827	3.76444e-11	-0.254898	2.13492e-11	-0.203709	3.01116e-11
Tumor Grade	AKT Pathway	Cell Neighbor Entropy	-0.525499	0.0557475	0.0571589	-0.239079	3.65765e-10	670	-0.239079	3.65765e-10	-0.248804	6.52941e-11	-0.198681	9.05215e-11
Tumor Grade	AKT Pathway	Cell Neighbor Heterogeneity	-1.26552	0.0562299	0.0576406	-0.240085	3.07138e-10	670	-0.240085	3.07138e-10	-0.247257	8.63231e-11	-0.19769	1.12686e-10
Tumor Grade	AKT Pathway	Cell Social Entropy	-0.546299	0.0527152	0.0541311	-0.232661	1.09528e-09	670	-0.232661	1.09528e-09	-0.245696	1.14164e-10	-0.195901	1.64423e-10
Tumor Grade	AKT Pathway	Cell Social Heterogeneity	-2.09934	0.0513813	0.0527992	-0.229781	1.77328e-09	670	-0.229781	1.77328e-09	-0.248107	7.40634e-11	-0.197831	1.09888e-10
Tumor Grade	AKT Pathway	Average Cell Coordination Number	-0.0498434	-0.000290909	0.00120429	-0.0347029	0.369796	670	-0.0347029	0.369796	0.0321662	0.405826	0.0265994	0.385479
Tumor Grade	AKT Pathway	Cell Coordination Number Entropy	-1.29249	0.0210503	0.0225136	-0.150045	9.67248e-05	670	-0.150045	9.67248e-05	-0.110001	0.00436301	-0.0880654	0.00407196
Tumor Grade	AKT Pathway	Number of Cells	-6.68154e-05	0.00366386	0.00515315	-0.0717854	0.0633045	670	-0.0717854	0.0633045	-0.090349	0.0193331	-0.0727681	0.0176104
Tumor Grade	AKT Pathway	Age at Diagnosis	0.00186711	0.000504906	0.00199892	0.0447093	0.247809	670	0.0447093	0.247809	0.0460518	0.233879	0.0364753	0.239251
Tumor Grade	AKT Pathway	Probability Based Cell Family Heterogeneity	-0.894923	0.038253	0.0396906	-0.199225	1.99945e-07	670	-0.199225	1.99945e-07	-0.18339	1.7647e-06	-0.146122	1.87714e-06
Tumor Grade	AKT Pathway	Grid4 Probability Based Cell Family Heterogeneity	-0.563157	0.0389998	0.0404362	-0.201088	1.52916e-07	670	-0.201088	1.52916e-07	-0.180357	2.62353e-06	-0.143602	2.80292e-06
Tumor Grade	AKT Pathway	Randomize Over Locations Cell Family Heterogeneity	-0.895475	0.0393471	0.040783	-0.201948	1.34983e-07	670	-0.201948	1.34983e-07	-0.195809	3.2478e-07	-0.156055	3.5464e-07
Tumor Grade	AKT Pathway	Randomize Over Locations Cell Neighbor Heterogeneity	-1.41258	0.0380472	0.0394851	-0.198709	2.15278e-07	670	-0.198709	2.15278e-07	-0.195494	3.395e-07	-0.155678	3.78403e-07
Tumor Grade	AKT Pathway	Randomize Over Locations Cell Social Heterogeneity	-2.17373	0.036196	0.0376367	-0.194002	4.18401e-07	670	-0.194002	4.18401e-07	-0.195236	3.52053e-07	-0.155363	3.99451e-07
Tumor Grade	Avoiding_Immune_Destruction	Molecular Entropy	0.108464	0.0114191	0.0128924	0.113545	0.00320386	672	0.113545	0.00320386	0.10081	0.00892001	0.080455	0.00854842
Tumor Grade	Avoiding_Immune_Destruction	Molecular Heterogeneity	0.77989	0.0152925	0.01676	0.12946	0.000768451	672	0.12946	0.000768451	0.110931	0.00398697	0.0883663	0.00388012
Tumor Grade	Avoiding_Immune_Destruction	Molecular Disparity	0.086196	0.00401189	0.00549622	0.0741365	0.0547438	672	0.0741365	0.0547438	0.0519671	0.17845	0.0417598	0.172285
Tumor Grade	Avoiding_Immune_Destruction	Number of Observed States	0.00198796	0.00404262	0.00552691	0.0743432	0.0540702	672	0.0743432	0.0540702	0.0668868	0.0831636	0.0536824	0.0815192
Tumor Grade	Avoiding_Immune_Destruction	Cell Family Entropy	-0.385916	0.0283862	0.0298342	-0.172726	6.69645e-06	672	-0.172726	6.69645e-06	-0.134869	0.000455371	-0.107591	0.000437387
Tumor Grade	Avoiding_Immune_Destruction	Cell Family Heterogeneity	-0.839094	0.0216376	0.0230957	-0.151973	7.64576e-05	672	-0.151973	7.64576e-05	-0.119932	0.00184292	-0.0956637	0.00176999
Tumor Grade	Avoiding_Immune_Destruction	Cell Neighbor Entropy	-0.392906	0.0230789	0.0245349	-0.156636	4.54031e-05	672	-0.156636	4.54031e-05	-0.129566	0.000760758	-0.103218	0.000742546
Tumor Grade	Avoiding_Immune_Destruction	Cell Neighbor Heterogeneity	-0.85854	0.0184468	0.0199097	-0.141102	0.000243182	672	-0.141102	0.000243182	-0.113562	0.0031991	-0.0909638	0.0029528
Tumor Grade	Avoiding_Immune_Destruction	Cell Social Entropy	-0.479609	0.0279101	0.0293589	-0.171344	7.94895e-06	672	-0.171344	7.94895e-06	-0.127197	0.000951095	-0.101455	0.000913712
Tumor Grade	Avoiding_Immune_Destruction	Cell Social Heterogeneity	-1.73843	0.0217058	0.0231637	-0.152196	7.45942e-05	672	-0.152196	7.45942e-05	-0.111258	0.00388024	-0.0889065	0.00367422
Tumor Grade	Avoiding_Immune_Destruction	Average Cell Coordination Number	-0.0771575	0.00138451	0.00287276	-0.0535982	0.165188	672	-0.0535982	0.165188	0.0211779	0.583669	0.017747	0.56189
Tumor Grade	Avoiding_Immune_Destruction	Cell Coordination Number Entropy	-1.29604	0.0216682	0.0231262	-0.152073	7.56155e-05	672	-0.152073	7.56155e-05	-0.0979347	0.0110808	-0.0781964	0.0106198
Tumor Grade	Avoiding_Immune_Destruction	Number of Cells	-7.47946e-05	0.00506155	0.00654432	-0.080897	0.036027	672	-0.080897	0.036027	-0.100099	0.00941632	-0.0807519	0.00832207
Tumor Grade	Avoiding_Immune_Destruction	Age at Diagnosis	0.00186126	0.000475705	0.00196531	0.0443318	0.251119	672	0.0443318	0.251119	0.0454854	0.238984	0.0360091	0.244498
Tumor Grade	Avoiding_Immune_Destruction	Probability Based Cell Family Heterogeneity	-0.461466	0.00956154	0.0110376	-0.10506	0.00641179	672	-0.10506	0.00641179	-0.095942	0.0128387	-0.0763777	0.012557
Tumor Grade	Avoiding_Immune_Destruction	Grid4 Probability Based Cell Family Heterogeneity	-0.33638	0.0105615	0.0120361	-0.109709	0.00440934	672	-0.109709	0.00440934	-0.100695	0.00899893	-0.0800851	0.00886058
Tumor Grade	Avoiding_Immune_Destruction	Randomize Over Locations Cell Family Heterogeneity	-0.467731	0.0100026	0.011478	-0.107135	0.00543414	672	-0.107135	0.00543414	-0.0978136	0.0111812	-0.0778422	0.0109498
Tumor Grade	Avoiding_Immune_Destruction	Randomize Over Locations Cell Neighbor Heterogeneity	-0.667823	0.0108054	0.0122796	-0.110813	0.00402589	672	-0.110813	0.00402589	-0.0996929	0.00971059	-0.0792423	0.00959589
Tumor Grade	Avoiding_Immune_Destruction	Randomize Over Locations Cell Social Heterogeneity	-1.04817	0.0100809	0.0115562	-0.1075	0.0052772	672	-0.1075	0.0052772	-0.0959366	0.0128438	-0.0763468	0.0125806
Tumor Grade	Evading_Growth_Suppressors	Molecular Entropy	0.0418348	0.00211238	0.00359954	0.0599962	0.120236	672	0.0599962	0.120236	0.0656681	0.0889471	0.0526274	0.0854111
Tumor Grade	Evading_Growth_Suppressors	Molecular Heterogeneity	0.424521	0.00745974	0.00893893	0.0945459	0.0142127	672	0.0945459	0.0142127	0.0954758	0.0132839	0.0763971	0.0125334
Tumor Grade	Evading_Growth_Suppressors	Molecular Disparity	0.0412434	6.74815e-05	0.00155769	0.0394676	0.306965	672	0.0394676	0.306965	0.0361303	0.349703	0.0290093	0.343057
Tumor Grade	Evading_Growth_Suppressors	Number of Observed States	0.000229804	-0.000836868	0.000654692	0.025587	0.507867	672	0.025587	0.507867	0.00928066	0.810222	0.00742771	0.808663
Tumor Grade	Evading_Growth_Suppressors	Cell Family Entropy	-0.291259	0.0252431	0.0266958	-0.163388	2.07874e-05	672	-0.163388	2.07874e-05	-0.146418	0.000139487	-0.116847	0.000133992
Tumor Grade	Evading_Growth_Suppressors	Cell Family Heterogeneity	-0.659328	0.0215464	0.0230046	-0.151673	7.90216e-05	672	-0.151673	7.90216e-05	-0.136572	0.000384645	-0.10888	0.000373092
Tumor Grade	Evading_Growth_Suppressors	Cell Neighbor Entropy	-0.323126	0.0190529	0.0205148	-0.14323	0.000195118	672	-0.14323	0.000195118	-0.139757	0.000279028	-0.111608	0.000264573
Tumor Grade	Evading_Growth_Suppressors	Cell Neighbor Heterogeneity	-0.730099	0.0165514	0.0180171	-0.134228	0.000485012	672	-0.134228	0.000485012	-0.131592	0.000626687	-0.1052	0.000585995
Tumor Grade	Evading_Growth_Suppressors	Cell Social Entropy	-0.375473	0.0222831	0.0237402	-0.154079	6.05353e-05	672	-0.154079	6.05353e-05	-0.141617	0.00023061	-0.113024	0.000220813
Tumor Grade	Evading_Growth_Suppressors	Cell Social Heterogeneity	-1.34283	0.0173106	0.0187751	-0.137022	0.000367721	672	-0.137022	0.000367721	-0.12712	0.000957917	-0.101212	0.000942435
Tumor Grade	Evading_Growth_Suppressors	Average Cell Coordination Number	-0.0749092	0.00124028	0.00272874	-0.0522374	0.1762	672	-0.0522374	0.1762	0.021156	0.584058	0.0178014	0.560692
Tumor Grade	Evading_Growth_Suppressors	Cell Coordination Number Entropy	-1.25578	0.0206095	0.0220691	-0.148557	0.000110939	672	-0.148557	0.000110939	-0.0937272	0.0150774	-0.0747385	0.0146016
Tumor Grade	Evading_Growth_Suppressors	Number of Cells	-7.32757e-05	0.00479582	0.00627898	-0.07924	0.04002	672	-0.07924	0.04002	-0.0974482	0.0114891	-0.0787237	0.0100963
Tumor Grade	Evading_Growth_Suppressors	Age at Diagnosis	0.00186126	0.000475705	0.00196531	0.0443318	0.251119	672	0.0443318	0.251119	0.0454854	0.238984	0.0360091	0.244498
Tumor Grade	Evading_Growth_Suppressors	Probability Based Cell Family Heterogeneity	-0.220245	0.0014091	0.00289732	-0.0538267	0.16339	672	-0.0538267	0.16339	-0.0757192	0.0497593	-0.0604579	0.0481758
Tumor Grade	Evading_Growth_Suppressors	Grid4 Probability Based Cell Family Heterogeneity	-0.154017	0.00169947	0.00318725	-0.0564557	0.143757	672	-0.0564557	0.143757	-0.0719861	0.062176	-0.0575733	0.0598874
Tumor Grade	Evading_Growth_Suppressors	Randomize Over Locations Cell Family Heterogeneity	-0.223093	0.00152725	0.00301528	-0.0549116	0.155057	672	-0.0549116	0.155057	-0.0749235	0.0522155	-0.0597768	0.0507225
Tumor Grade	Evading_Growth_Suppressors	Randomize Over Locations Cell Neighbor Heterogeneity	-0.321214	0.0014685	0.00295663	-0.0543749	0.159138	672	-0.0543749	0.159138	-0.0759178	0.0491613	-0.0607009	0.0472522
Tumor Grade	Evading_Growth_Suppressors	Randomize Over Locations Cell Social Heterogeneity	-0.523037	0.00150377	0.00299184	-0.0546978	0.156674	672	-0.0546978	0.156674	-0.0754521	0.0505728	-0.0603819	0.0484282
Tumor Grade	Genome_instability_and_Mutation	Molecular Entropy	0.0691559	0.00162947	0.00311958	0.0558532	0.148392	671	0.0558532	0.148392	0.0599443	0.120835	0.0477431	0.118993
Tumor Grade	Genome_instability_and_Mutation	Molecular Heterogeneity	0.227915	0.00162909	0.0031192	0.0558498	0.148417	671	0.0558498	0.148417	0.0599443	0.120835	0.0477469	0.118993
Tumor Grade	Genome_instability_and_Mutation	Molecular Disparity	-0.0263495	-0.00125586	0.000238548	-0.015445	0.689628	671	-0.015445	0.689628	-0.0291336	0.451197	-0.0237081	0.438839
Tumor Grade	Genome_instability_and_Mutation	Number of Observed States	0.00146172	-0.00136274	0.000131835	0.011482	0.766558	671	0.011482	0.766558	0.00186766	0.961486	0.00169893	0.957349
Tumor Grade	Genome_instability_and_Mutation	Cell Family Entropy	-0.542333	0.041442	0.0428727	-0.207057	6.22193e-08	671	-0.207057	6.22193e-08	-0.184491	1.49852e-06	-0.14764	1.42944e-06
Tumor Grade	Genome_instability_and_Mutation	Cell Family Heterogeneity	-1.23327	0.0333003	0.0347432	-0.186395	1.16212e-06	671	-0.186395	1.16212e-06	-0.170218	9.27453e-06	-0.135972	9.0229e-06
Tumor Grade	Genome_instability_and_Mutation	Cell Neighbor Entropy	-0.420489	0.0245467	0.0260026	-0.161253	2.70767e-05	671	-0.161253	2.70767e-05	-0.157903	3.98355e-05	-0.125858	3.96383e-05
Tumor Grade	Genome_instability_and_Mutation	Cell Neighbor Heterogeneity	-0.957332	0.0205912	0.022053	-0.148503	0.000112916	671	-0.148503	0.000112916	-0.146185	0.000144645	-0.116364	0.000145161
Tumor Grade	Genome_instability_and_Mutation	Cell Social Entropy	-0.516595	0.0282754	0.0297257	-0.172412	7.07432e-06	671	-0.172412	7.07432e-06	-0.152432	7.35896e-05	-0.121293	7.48208e-05
Tumor Grade	Genome_instability_and_Mutation	Cell Social Heterogeneity	-1.88762	0.0217082	0.0231683	-0.152211	7.53995e-05	671	-0.152211	7.53995e-05	-0.13424	0.00048916	-0.106733	0.000493703
Tumor Grade	Genome_instability_and_Mutation	Average Cell Coordination Number	-0.0593165	0.00019118	0.00168343	-0.0410296	0.288561	671	-0.0410296	0.288561	0.0258818	0.503307	0.0214343	0.483986
Tumor Grade	Genome_instability_and_Mutation	Cell Coordination Number Entropy	-1.26841	0.0200628	0.0215254	-0.146715	0.000136716	671	-0.146715	0.000136716	-0.105585	0.00618884	-0.0846377	0.00572623
Tumor Grade	Genome_instability_and_Mutation	Number of Cells	-6.83696e-05	0.00395654	0.00544317	-0.0737778	0.0561129	671	-0.0737778	0.0561129	-0.0940311	0.0148256	-0.0759484	0.0131589
Tumor Grade	Genome_instability_and_Mutation	Age at Diagnosis	0.00180657	0.000370517	0.0018625	0.0431567	0.264271	671	0.0431567	0.264271	0.0443563	0.25121	0.0351384	0.256521
Tumor Grade	Genome_instability_and_Mutation	Probability Based Cell Family Heterogeneity	-0.318283	0.00307637	0.00456432	-0.0675597	0.0803291	671	-0.0675597	0.0803291	-0.0668254	0.0836786	-0.0528826	0.0842238
Tumor Grade	Genome_instability_and_Mutation	Grid4 Probability Based Cell Family Heterogeneity	-0.269123	0.00412798	0.00561436	-0.074929	0.0523741	671	-0.074929	0.0523741	-0.0738225	0.055964	-0.0585085	0.0560797
Tumor Grade	Genome_instability_and_Mutation	Randomize Over Locations Cell Family Heterogeneity	-0.324763	0.00330493	0.00479253	-0.0692281	0.073122	671	-0.0692281	0.073122	-0.0697278	0.0710692	-0.0553143	0.0708735
Tumor Grade	Genome_instability_and_Mutation	Randomize Over Locations Cell Neighbor Heterogeneity	-0.39074	0.00289397	0.00438219	-0.0661981	0.0866287	671	-0.0661981	0.0866287	-0.0704934	0.0680154	-0.0557992	0.0684371
Tumor Grade	Genome_instability_and_Mutation	Randomize Over Locations Cell Social Heterogeneity	-0.621913	0.0026733	0.00416185	-0.0645124	0.0949725	671	-0.0645124	0.0949725	-0.0558436	0.148463	-0.0441302	0.149567
Tumor Grade	Inducing_Angiogenesis	Molecular Entropy	0.149239	0.0240402	0.0254947	0.159671	3.20854e-05	672	0.159671	3.20854e-05	0.17772	3.56237e-06	0.14211	3.40507e-06
Tumor Grade	Inducing_Angiogenesis	Molecular Heterogeneity	1.02645	0.0291998	0.0306466	0.175062	4.99567e-06	672	0.175062	4.99567e-06	0.18734	1.00465e-06	0.14977	9.85858e-07
Tumor Grade	Inducing_Angiogenesis	Molecular Disparity	0.133566	0.0136487	0.0151187	0.122958	0.00140496	672	0.122958	0.00140496	0.116313	0.00252933	0.0930276	0.0023612
Tumor Grade	Inducing_Angiogenesis	Number of Observed States	0.00327933	0.016316	0.017782	0.133349	0.000528543	672	0.133349	0.000528543	0.140878	0.000248817	0.113343	0.000232649
Tumor Grade	Inducing_Angiogenesis	Cell Family Entropy	-0.536953	0.0573153	0.0587202	-0.242323	1.95126e-10	672	-0.242323	1.95126e-10	-0.226368	2.94891e-09	-0.181945	2.73859e-09
Tumor Grade	Inducing_Angiogenesis	Cell Family Heterogeneity	-1.25311	0.050533	0.051948	-0.227921	2.2837e-09	672	-0.227921	2.2837e-09	-0.216607	1.4104e-08	-0.174083	1.27564e-08
Tumor Grade	Inducing_Angiogenesis	Cell Neighbor Entropy	-0.556784	0.0453017	0.0467245	-0.216158	1.51298e-08	672	-0.216158	1.51298e-08	-0.222482	5.54691e-09	-0.179184	4.73773e-09
Tumor Grade	Inducing_Angiogenesis	Cell Neighbor Heterogeneity	-1.29231	0.0408239	0.0422534	-0.205556	7.60647e-08	672	-0.205556	7.60647e-08	-0.212972	2.47992e-08	-0.171607	2.04688e-08
Tumor Grade	Inducing_Angiogenesis	Cell Social Entropy	-0.672929	0.0601631	0.0615637	-0.24812	6.92357e-11	672	-0.24812	6.92357e-11	-0.232927	9.89118e-10	-0.186662	1.05592e-09
Tumor Grade	Inducing_Angiogenesis	Cell Social Heterogeneity	-2.65672	0.0549573	0.0563657	-0.237415	4.5947e-10	672	-0.237415	4.5947e-10	-0.22888	1.94837e-09	-0.18379	1.91092e-09
Tumor Grade	Inducing_Angiogenesis	Average Cell Coordination Number	-0.078336	0.00147521	0.00296333	-0.0544364	0.158666	672	-0.0544364	0.158666	0.0198097	0.608217	0.0166524	0.586255
Tumor Grade	Inducing_Angiogenesis	Cell Coordination Number Entropy	-1.28116	0.021407	0.0228654	-0.151213	8.31117e-05	672	-0.151213	8.31117e-05	-0.0985772	0.0105614	-0.0787794	0.010051
Tumor Grade	Inducing_Angiogenesis	Number of Cells	-7.56833e-05	0.00523709	0.0067196	-0.0819731	0.0336194	672	-0.0819731	0.0336194	-0.100623	0.00904861	-0.0812488	0.00793241
Tumor Grade	Inducing_Angiogenesis	Age at Diagnosis	0.00186126	0.000475705	0.00196531	0.0443318	0.251119	672	0.0443318	0.251119	0.0454854	0.238984	0.0360091	0.244498
Tumor Grade	Inducing_Angiogenesis	Probability Based Cell Family Heterogeneity	-0.633816	0.0171406	0.0186054	-0.136402	0.000391223	672	-0.136402	0.000391223	-0.162933	2.1935e-05	-0.130544	1.98834e-05
Tumor Grade	Inducing_Angiogenesis	Grid4 Probability Based Cell Family Heterogeneity	-0.482978	0.0212448	0.0227034	-0.150677	8.81391e-05	672	-0.150677	8.81391e-05	-0.170089	9.27838e-06	-0.136593	8.03942e-06
Tumor Grade	Inducing_Angiogenesis	Randomize Over Locations Cell Family Heterogeneity	-0.637632	0.0176141	0.0190781	-0.138124	0.000329242	672	-0.138124	0.000329242	-0.164205	1.88733e-05	-0.131495	1.72377e-05
Tumor Grade	Inducing_Angiogenesis	Randomize Over Locations Cell Neighbor Heterogeneity	-0.837401	0.0159744	0.0174409	-0.132064	0.000598783	672	-0.132064	0.000598783	-0.16778	1.22958e-05	-0.134431	1.1132e-05
Tumor Grade	Inducing_Angiogenesis	Randomize Over Locations Cell Social Heterogeneity	-1.48654	0.0196459	0.0211069	-0.145282	0.000157332	672	-0.145282	0.000157332	-0.171001	8.29291e-06	-0.137	7.538e-06
Tumor Grade	Resisting_Cell_Death	Molecular Entropy	0.0298761	-0.000153132	0.00133963	0.036601	0.343817	671	0.036601	0.343817	0.013601	0.725083	0.0101605	0.740055
Tumor Grade	Resisting_Cell_Death	Molecular Heterogeneity	1.16584	0.0247111	0.0261667	0.161761	2.55194e-05	671	0.161761	2.55194e-05	0.153259	6.71555e-05	0.12221	6.6178e-05
Tumor Grade	Resisting_Cell_Death	Molecular Disparity	0.0149139	-0.000305393	0.0011876	0.0344616	0.372778	671	0.0344616	0.372778	0.0153596	0.691256	0.0122293	0.689642
Tumor Grade	Resisting_Cell_Death	Number of Observed States	-1.87658e-05	-0.00128605	0.000208408	-0.0144363	0.708943	671	-0.0144363	0.708943	-0.0279547	0.469729	-0.0220968	0.470717
Tumor Grade	Resisting_Cell_Death	Cell Family Entropy	-0.599724	0.0463775	0.0478008	-0.218634	1.05135e-08	671	-0.218634	1.05135e-08	-0.209361	4.40249e-08	-0.167525	4.51343e-08
Tumor Grade	Resisting_Cell_Death	Cell Family Heterogeneity	-1.41259	0.0452927	0.0467177	-0.216143	1.55453e-08	671	-0.216143	1.55453e-08	-0.204921	8.54427e-08	-0.164066	8.52951e-08
Tumor Grade	Resisting_Cell_Death	Cell Neighbor Entropy	-1.12914	0.0453851	0.0468099	-0.216356	1.50361e-08	671	-0.216356	1.50361e-08	-0.214084	2.13998e-08	-0.171581	2.12525e-08
Tumor Grade	Resisting_Cell_Death	Cell Neighbor Heterogeneity	-2.66171	0.0445648	0.0459909	-0.214455	2.02084e-08	671	-0.214455	2.02084e-08	-0.211487	3.18863e-08	-0.169329	3.28195e-08
Tumor Grade	Resisting_Cell_Death	Cell Social Entropy	-1.05591	0.0450213	0.0464466	-0.215515	1.71431e-08	671	-0.215515	1.71431e-08	-0.207386	5.92377e-08	-0.165838	6.16431e-08
Tumor Grade	Resisting_Cell_Death	Cell Social Heterogeneity	-3.96256	0.0422577	0.0436871	-0.209015	4.63893e-08	671	-0.209015	4.63893e-08	-0.202149	1.28301e-07	-0.16205	1.24256e-07
Tumor Grade	Resisting_Cell_Death	Average Cell Coordination Number	-0.0765989	0.00145725	0.00294761	-0.0542919	0.160089	671	-0.0542919	0.160089	0.0119676	0.756988	0.0104269	0.733498
Tumor Grade	Resisting_Cell_Death	Cell Coordination Number Entropy	-1.28528	0.0214279	0.0228885	-0.151289	8.34354e-05	671	-0.151289	8.34354e-05	-0.107389	0.00535883	-0.0857102	0.00514096
Tumor Grade	Resisting_Cell_Death	Number of Cells	-8.26609e-05	0.00615293	0.00763628	-0.0873858	0.0235911	671	-0.0873858	0.0235911	-0.0978224	0.0112346	-0.0788145	0.0100796
Tumor Grade	Resisting_Cell_Death	Age at Diagnosis	0.00180657	0.000370517	0.0018625	0.0431567	0.264271	671	0.0431567	0.264271	0.0443563	0.25121	0.0351384	0.256521
Tumor Grade	Resisting_Cell_Death	Probability Based Cell Family Heterogeneity	-2.16288	0.0149668	0.016437	-0.128207	0.000872897	671	-0.128207	0.000872897	-0.04614	0.232633	-0.0360704	0.239783
Tumor Grade	Resisting_Cell_Death	Grid4 Probability Based Cell Family Heterogeneity	-1.19988	0.0134938	0.0149662	-0.122337	0.00149841	671	-0.122337	0.00149841	-0.0462936	0.231081	-0.0361905	0.237746
Tumor Grade	Resisting_Cell_Death	Randomize Over Locations Cell Family Heterogeneity	-2.42383	0.0201655	0.021628	-0.147065	0.000131723	671	-0.147065	0.000131723	-0.133355	0.000533327	-0.106227	0.000522869
Tumor Grade	Resisting_Cell_Death	Randomize Over Locations Cell Neighbor Heterogeneity	-4.33956	0.0203548	0.021817	-0.147706	0.000123	671	-0.147706	0.000123	-0.13674	0.000382062	-0.109238	0.000360969
Tumor Grade	Resisting_Cell_Death	Randomize Over Locations Cell Social Heterogeneity	-6.54827	0.0193958	0.0208593	-0.144428	0.000174084	671	-0.144428	0.000174084	-0.134177	0.000492183	-0.106941	0.000479511
Tumor Grade	Sustaining_Proliferative_Signaling	Molecular Entropy	0.0737061	0.00731905	0.00880066	0.0938118	0.0150613	671	0.0938118	0.0150613	0.089975	0.0197498	0.0721613	0.0184552
Tumor Grade	Sustaining_Proliferative_Signaling	Molecular Heterogeneity	0.727014	0.0188458	0.0203102	0.142514	0.000212501	671	0.142514	0.000212501	0.139755	0.000282056	0.111417	0.000275006
Tumor Grade	Sustaining_Proliferative_Signaling	Molecular Disparity	0.0301253	0.000556235	0.00204794	0.0452542	0.241734	671	0.0452542	0.241734	0.035426	0.359541	0.0286443	0.349601
Tumor Grade	Sustaining_Proliferative_Signaling	Number of Observed States	3.8082e-05	-0.00132492	0.00016959	0.0130227	0.736328	671	0.0130227	0.736328	0.00454518	0.90645	0.00379275	0.901514
Tumor Grade	Sustaining_Proliferative_Signaling	Cell Family Entropy	-0.504356	0.0496453	0.0510637	-0.225973	3.23228e-09	671	-0.225973	3.23228e-09	-0.22303	5.21218e-09	-0.178361	5.7455e-09
Tumor Grade	Sustaining_Proliferative_Signaling	Cell Family Heterogeneity	-1.18539	0.0474043	0.0488261	-0.220966	7.25901e-09	671	-0.220966	7.25901e-09	-0.222575	5.60906e-09	-0.178077	6.09268e-09
Tumor Grade	Sustaining_Proliferative_Signaling	Cell Neighbor Entropy	-0.766006	0.0420011	0.043431	-0.208401	5.08777e-08	671	-0.208401	5.08777e-08	-0.215214	1.79645e-08	-0.172123	1.90974e-08
Tumor Grade	Sustaining_Proliferative_Signaling	Cell Neighbor Heterogeneity	-1.7906	0.0400271	0.0414599	-0.203617	1.03523e-07	671	-0.203617	1.03523e-07	-0.212721	2.63999e-08	-0.170433	2.63959e-08
Tumor Grade	Sustaining_Proliferative_Signaling	Cell Social Entropy	-0.831277	0.0522089	0.0536235	-0.231567	1.27945e-09	671	-0.231567	1.27945e-09	-0.224287	4.25373e-09	-0.179438	4.65638e-09
Tumor Grade	Sustaining_Proliferative_Signaling	Cell Social Heterogeneity	-3.2108	0.049959	0.051377	-0.226665	2.88594e-09	671	-0.226665	2.88594e-09	-0.219639	8.96702e-09	-0.175617	9.90351e-09
Tumor Grade	Sustaining_Proliferative_Signaling	Average Cell Coordination Number	-0.054578	-6.05621e-05	0.00143207	-0.0378426	0.327686	671	-0.0378426	0.327686	0.0302109	0.43463	0.0250258	0.413821
Tumor Grade	Sustaining_Proliferative_Signaling	Cell Coordination Number Entropy	-1.24545	0.0192159	0.0206798	-0.143805	0.000185809	671	-0.143805	0.000185809	-0.101771	0.00833531	-0.0814349	0.00785442
Tumor Grade	Sustaining_Proliferative_Signaling	Number of Cells	-6.52511e-05	0.00343299	0.0049204	-0.0701456	0.0693892	671	-0.0701456	0.0693892	-0.0902663	0.0193538	-0.07288	0.0173444
Tumor Grade	Sustaining_Proliferative_Signaling	Age at Diagnosis	0.00180657	0.000370517	0.0018625	0.0431567	0.264271	671	0.0431567	0.264271	0.0443563	0.25121	0.0351384	0.256521
Tumor Grade	Sustaining_Proliferative_Signaling	Probability Based Cell Family Heterogeneity	-0.818364	0.00889828	0.0103775	-0.10187	0.00827191	671	-0.10187	0.00827191	-0.117603	0.00227885	-0.0952342	0.00187933
Tumor Grade	Sustaining_Proliferative_Signaling	Grid4 Probability Based Cell Family Heterogeneity	-0.512088	0.00956489	0.0110432	-0.105086	0.00643803	671	-0.105086	0.00643803	-0.115221	0.00279863	-0.0933344	0.00231042
Tumor Grade	Sustaining_Proliferative_Signaling	Randomize Over Locations Cell Family Heterogeneity	-0.838935	0.00979799	0.0112759	-0.106188	0.00589943	671	-0.106188	0.00589943	-0.128474	0.000851195	-0.103576	0.000718958
Tumor Grade	Sustaining_Proliferative_Signaling	Randomize Over Locations Cell Neighbor Heterogeneity	-1.39809	0.00954847	0.0110268	-0.105008	0.00647782	671	-0.105008	0.00647782	-0.131117	0.000662179	-0.105618	0.000562846
Tumor Grade	Sustaining_Proliferative_Signaling	Randomize Over Locations Cell Social Heterogeneity	-2.26317	0.0103331	0.0118103	-0.108675	0.00482961	671	-0.108675	0.00482961	-0.127155	0.000963227	-0.102525	0.00081424

## Sheet: Worksheet C
Fit_Model	Pathway	Metric	Least Squares Fit Estimate Coefficient	adj r.squared	r.squared	r	p.value	N	pearson correlation	pearson p.value	spearman rho correlation	spearman p.value	kendall tau correlation	kendall p.value
Recurrent Event	Stage and Grade	Stage and Grade		0.0741598	0.0769276	0.277358	2.54756e-12	670
Recurrent Event No Chemo	Stage and Grade	Stage and Grade		0.077356	0.0829141	0.287948	6.2756e-07	333
Recurrent Event Chemo	Stage and Grade	Stage and Grade		0.0251787	0.0309812	0.176015	0.00521764	337
Recurrent Event Stage 2 Grade 2	Activating_Invasion_and_Metastasis	Molecular Entropy	0.0457674	0.000117118	0.00509166	0.0713559	0.312902	202	0.0713559	0.312902	0.0645284	0.361569	0.0528187	0.360272
Recurrent Event No Chemo Stage 2 Grade 2	Activating_Invasion_and_Metastasis	Molecular Entropy	0.0250905	-0.00799365	0.0021881	0.0467772	0.643978	100	0.0467772	0.643978	0.0393418	0.697556	0.0322826	0.695468
Recurrent Event Chemo Stage 2 Grade 2	Activating_Invasion_and_Metastasis	Molecular Entropy	0.0732923	0.00136544	0.0112529	0.10608	0.288623	102	0.10608	0.288623	0.0875255	0.38171	0.0718205	0.379065
Recurrent Event	Activating_Invasion_and_Metastasis	Molecular Entropy	0.0874635	0.0193311	0.0207926	0.144196	0.000176371	672	0.144196	0.000176371	0.143362	0.00019245	0.117144	0.00020433
Recurrent Event No Chemo	Activating_Invasion_and_Metastasis	Molecular Entropy	0.0686699	0.0189749	0.021921	0.148057	0.00671501	334	0.148057	0.00671501	0.141706	0.00951	0.115875	0.00971292
Recurrent Event Chemo	Activating_Invasion_and_Metastasis	Molecular Entropy	0.0878327	0.0119797	0.0149116	0.122113	0.0247611	338	0.122113	0.0247611	0.124175	0.0224116	0.101541	0.0226342
Recurrent Event Stage 2 Grade 2	Activating_Invasion_and_Metastasis	Molecular Heterogeneity	0.645651	0.0167273	0.0216192	0.147035	0.0367842	202	0.147035	0.0367842	0.143524	0.0415735	0.117488	0.0418704
Recurrent Event No Chemo Stage 2 Grade 2	Activating_Invasion_and_Metastasis	Molecular Heterogeneity	0.50222	0.0102912	0.0202882	0.142437	0.157456	100	0.142437	0.157456	0.1495	0.13766	0.122711	0.136881
Recurrent Event Chemo Stage 2 Grade 2	Activating_Invasion_and_Metastasis	Molecular Heterogeneity	0.727783	0.0125063	0.0222835	0.149276	0.134278	102	0.149276	0.134278	0.141689	0.155453	0.116265	0.154458
Recurrent Event	Activating_Invasion_and_Metastasis	Molecular Heterogeneity	0.731913	0.0280475	0.029496	0.171744	7.56517e-06	672	0.171744	7.56517e-06	0.171077	8.21541e-06	0.139811	9.35664e-06
Recurrent Event No Chemo	Activating_Invasion_and_Metastasis	Molecular Heterogeneity	0.544993	0.0265542	0.0294774	0.17169	0.00163604	334	0.17169	0.00163604	0.178232	0.0010704	0.145774	0.0011442
Recurrent Event Chemo	Activating_Invasion_and_Metastasis	Molecular Heterogeneity	0.777726	0.019021	0.0219319	0.148094	0.00637875	338	0.148094	0.00637875	0.146408	0.00701236	0.11974	0.00719461
Recurrent Event Stage 2 Grade 2	Activating_Invasion_and_Metastasis	Molecular Disparity	0.0898636	0.0254071	0.0302558	0.173942	0.013296	202	0.173942	0.013296	0.156958	0.025695	0.128475	0.0260637
Recurrent Event No Chemo Stage 2 Grade 2	Activating_Invasion_and_Metastasis	Molecular Disparity	0.054943	0.00873681	0.0187496	0.136929	0.17431	100	0.136929	0.17431	0.0756572	0.45438	0.062082	0.451582
Recurrent Event Chemo Stage 2 Grade 2	Activating_Invasion_and_Metastasis	Molecular Disparity	0.108974	0.0239195	0.0335836	0.183258	0.0652334	102	0.183258	0.0652334	0.18447	0.0634451	0.151356	0.0637531
Recurrent Event	Activating_Invasion_and_Metastasis	Molecular Disparity	0.081099	0.0268097	0.02826	0.168107	1.1817e-05	672	0.168107	1.1817e-05	0.161328	2.64727e-05	0.131823	2.92816e-05
Recurrent Event No Chemo	Activating_Invasion_and_Metastasis	Molecular Disparity	0.0617252	0.0249046	0.0278328	0.166832	0.00222081	334	0.166832	0.00222081	0.141706	0.00950998	0.115878	0.0097129
Recurrent Event Chemo	Activating_Invasion_and_Metastasis	Molecular Disparity	0.0838949	0.0186351	0.0215471	0.146789	0.0068644	338	0.146789	0.0068644	0.143839	0.00808651	0.117618	0.0082776
Recurrent Event Stage 2 Grade 2	Activating_Invasion_and_Metastasis	Number of Observed States	-4.38916e-05	-0.00427136	0.000725018	-0.0269262	0.703658	202	-0.0269262	0.703658	-0.0142377	0.840612	-0.0116606	0.840031
Recurrent Event No Chemo Stage 2 Grade 2	Activating_Invasion_and_Metastasis	Number of Observed States	-2.43064e-05	-0.00983651	0.000363855	-0.019075	0.850588	100	-0.019075	0.850588	-0.0187634	0.853	-0.0154072	0.851901
Recurrent Event Chemo Stage 2 Grade 2	Activating_Invasion_and_Metastasis	Number of Observed States	-3.37062e-06	-0.00999672	3.25178e-06	-0.00180327	0.985649	102	-0.00180327	0.985649	0.0325767	0.74515	0.0267314	0.743371
Recurrent Event	Activating_Invasion_and_Metastasis	Number of Observed States	0.000146603	0.00656456	0.00804509	0.0896945	0.0200449	672	0.0896945	0.0200449	0.0857352	0.0262519	0.070094	0.0263607
Recurrent Event No Chemo	Activating_Invasion_and_Metastasis	Number of Observed States	0.000148365	0.00957434	0.0125486	0.11202	0.0407546	334	0.11202	0.0407546	0.104139	0.0572703	0.0851956	0.0573867
Recurrent Event Chemo	Activating_Invasion_and_Metastasis	Number of Observed States	0.000124187	0.00173494	0.00469715	0.0685358	0.208817	338	0.0685358	0.208817	0.067358	0.216764	0.0551115	0.216262
Recurrent Event Stage 2 Grade 2	Activating_Invasion_and_Metastasis	Cell Family Entropy	-0.31167	0.0178753	0.0227615	-0.150869	0.0320946	202	-0.150869	0.0320946	-0.142261	0.0434202	-0.116448	0.0437062
Recurrent Event No Chemo Stage 2 Grade 2	Activating_Invasion_and_Metastasis	Cell Family Entropy	-0.218294	0.006994	0.0170244	-0.130477	0.195697	100	-0.130477	0.195697	-0.137394	0.17284	-0.112741	0.17161
Recurrent Event Chemo Stage 2 Grade 2	Activating_Invasion_and_Metastasis	Cell Family Entropy	-0.374132	0.0172747	0.0270047	-0.164331	0.0988513	102	-0.164331	0.0988513	-0.143651	0.149752	-0.117864	0.14883
Recurrent Event	Activating_Invasion_and_Metastasis	Cell Family Entropy	-0.30753	0.0242803	0.0257344	-0.16042	2.94219e-05	672	-0.16042	2.94219e-05	-0.155074	5.41506e-05	-0.126722	5.89446e-05
Recurrent Event No Chemo	Activating_Invasion_and_Metastasis	Cell Family Entropy	-0.25237	0.0276826	0.0306025	-0.174936	0.00132797	334	-0.174936	0.00132797	-0.172933	0.00151105	-0.141418	0.00160096
Recurrent Event Chemo	Activating_Invasion_and_Metastasis	Cell Family Entropy	-0.302861	0.0141043	0.0170298	-0.130498	0.0163696	338	-0.130498	0.0163696	-0.121968	0.0249334	-0.0997418	0.0251532
Recurrent Event Stage 2 Grade 2	Activating_Invasion_and_Metastasis	Cell Family Heterogeneity	-0.742062	0.0177081	0.0225951	-0.150317	0.0327372	202	-0.150317	0.0327372	-0.145936	0.0382302	-0.1195	0.038546
Recurrent Event No Chemo Stage 2 Grade 2	Activating_Invasion_and_Metastasis	Cell Family Heterogeneity	-0.522431	0.00688986	0.0169213	-0.130082	0.197067	100	-0.130082	0.197067	-0.124685	0.216456	-0.102373	0.214752
Recurrent Event Chemo Stage 2 Grade 2	Activating_Invasion_and_Metastasis	Cell Family Heterogeneity	-0.89625	0.0176238	0.0273503	-0.165379	0.0966889	102	-0.165379	0.0966889	-0.152679	0.125528	-0.125295	0.124929
Recurrent Event	Activating_Invasion_and_Metastasis	Cell Family Heterogeneity	-0.735494	0.0240961	0.0255505	-0.159845	3.14445e-05	672	-0.159845	3.14445e-05	-0.156346	4.69207e-05	-0.127779	5.1233e-05
Recurrent Event No Chemo	Activating_Invasion_and_Metastasis	Cell Family Heterogeneity	-0.617038	0.0283935	0.0313112	-0.17695	0.00116459	334	-0.17695	0.00116459	-0.179463	0.000986704	-0.14679	0.00105704
Recurrent Event Chemo	Activating_Invasion_and_Metastasis	Cell Family Heterogeneity	-0.719463	0.0141031	0.0170286	-0.130494	0.0163735	338	-0.130494	0.0163735	-0.119959	0.0274383	-0.0981142	0.0276539
Recurrent Event Stage 2 Grade 2	Activating_Invasion_and_Metastasis	Cell Neighbor Entropy	-0.59049	0.0210632	0.0259335	-0.161039	0.0220472	202	-0.161039	0.0220472	-0.159254	0.0235832	-0.130368	0.0239568
Recurrent Event No Chemo Stage 2 Grade 2	Activating_Invasion_and_Metastasis	Cell Neighbor Entropy	-0.439903	0.0113813	0.0213674	-0.146176	0.146728	100	-0.146176	0.146728	-0.148288	0.140915	-0.121681	0.140092
Recurrent Event Chemo Stage 2 Grade 2	Activating_Invasion_and_Metastasis	Cell Neighbor Entropy	-0.695082	0.020547	0.0302445	-0.17391	0.0804466	102	-0.17391	0.0804466	-0.166809	0.0938001	-0.136878	0.0936587
Recurrent Event	Activating_Invasion_and_Metastasis	Cell Neighbor Entropy	-0.534562	0.0242615	0.0257157	-0.160361	2.96223e-05	672	-0.160361	2.96223e-05	-0.154233	5.95001e-05	-0.126044	6.46381e-05
Recurrent Event No Chemo	Activating_Invasion_and_Metastasis	Cell Neighbor Entropy	-0.406513	0.0244462	0.0273758	-0.165456	0.00241798	334	-0.165456	0.00241798	-0.1647	0.00253299	-0.134694	0.00265143
Recurrent Event Chemo	Activating_Invasion_and_Metastasis	Cell Neighbor Entropy	-0.577625	0.0164365	0.0193551	-0.139123	0.0104454	338	-0.139123	0.0104454	-0.128754	0.0178747	-0.105303	0.0180982
Recurrent Event Stage 2 Grade 2	Activating_Invasion_and_Metastasis	Cell Neighbor Heterogeneity	-1.39609	0.0207404	0.0256123	-0.160039	0.0228973	202	-0.160039	0.0228973	-0.161782	0.0214339	-0.132488	0.0218107
Recurrent Event No Chemo Stage 2 Grade 2	Activating_Invasion_and_Metastasis	Cell Neighbor Heterogeneity	-1.05346	0.0114331	0.0214187	-0.146351	0.146238	100	-0.146351	0.146238	-0.154341	0.125224	-0.12666	0.124618
Recurrent Event Chemo Stage 2 Grade 2	Activating_Invasion_and_Metastasis	Cell Neighbor Heterogeneity	-1.64417	0.0204568	0.0301552	-0.173653	0.0809018	102	-0.173653	0.0809018	-0.163278	0.101062	-0.134031	0.100813
Recurrent Event	Activating_Invasion_and_Metastasis	Cell Neighbor Heterogeneity	-1.2692	0.0239191	0.0253738	-0.159291	3.35196e-05	672	-0.159291	3.35196e-05	-0.156094	4.8278e-05	-0.127596	5.26824e-05
Recurrent Event No Chemo	Activating_Invasion_and_Metastasis	Cell Neighbor Heterogeneity	-0.984492	0.0248709	0.0277992	-0.166731	0.00223473	334	-0.166731	0.00223473	-0.169527	0.00187634	-0.138676	0.00197759
Recurrent Event Chemo	Activating_Invasion_and_Metastasis	Cell Neighbor Heterogeneity	-1.3617	0.0162511	0.0191702	-0.138457	0.0108234	338	-0.138457	0.0108234	-0.130335	0.0165056	-0.10662	0.016728
Recurrent Event Stage 2 Grade 2	Activating_Invasion_and_Metastasis	Cell Social Entropy	-0.49421	0.0177545	0.0226413	-0.15047	0.0325576	202	-0.15047	0.0325576	-0.134454	0.0564224	-0.110079	0.056623
Recurrent Event No Chemo Stage 2 Grade 2	Activating_Invasion_and_Metastasis	Cell Social Entropy	-0.30258	0.00230849	0.0123862	-0.111293	0.270301	100	-0.111293	0.270301	-0.108342	0.283288	-0.0889283	0.281038
Recurrent Event Chemo Stage 2 Grade 2	Activating_Invasion_and_Metastasis	Cell Social Entropy	-0.631189	0.0218162	0.0315012	-0.177486	0.0743223	102	-0.177486	0.0743223	-0.150326	0.131532	-0.123399	0.130851
Recurrent Event	Activating_Invasion_and_Metastasis	Cell Social Entropy	-0.524485	0.0265468	0.0279975	-0.167325	1.29914e-05	672	-0.167325	1.29914e-05	-0.158028	3.87487e-05	-0.129143	4.24889e-05
Recurrent Event No Chemo	Activating_Invasion_and_Metastasis	Cell Social Entropy	-0.41211	0.0277595	0.0306791	-0.175155	0.00130924	334	-0.175155	0.00130924	-0.177901	0.00109403	-0.145494	0.00116878
Recurrent Event Chemo	Activating_Invasion_and_Metastasis	Cell Social Entropy	-0.543733	0.0174605	0.0203761	-0.142745	0.00858679	338	-0.142745	0.00858679	-0.123253	0.0234371	-0.1008	0.0236588
Recurrent Event Stage 2 Grade 2	Activating_Invasion_and_Metastasis	Cell Social Heterogeneity	-1.85147	0.0154842	0.0203823	-0.142767	0.0426729	202	-0.142767	0.0426729	-0.121594	0.0847333	-0.0995776	0.0847261
Recurrent Event No Chemo Stage 2 Grade 2	Activating_Invasion_and_Metastasis	Cell Social Heterogeneity	-1.09395	-0.000166947	0.00993575	-0.0996782	0.323785	100	-0.0996782	0.323785	-0.0859482	0.395186	-0.0705679	0.392455
Recurrent Event Chemo Stage 2 Grade 2	Activating_Invasion_and_Metastasis	Cell Social Heterogeneity	-2.45255	0.0218201	0.031505	-0.177497	0.0743045	102	-0.177497	0.0743045	-0.147578	0.138817	-0.121132	0.138037
Recurrent Event	Activating_Invasion_and_Metastasis	Cell Social Heterogeneity	-2.04771	0.0260032	0.0274548	-0.165695	1.58035e-05	672	-0.165695	1.58035e-05	-0.15371	6.30749e-05	-0.125654	6.84376e-05
Recurrent Event No Chemo	Activating_Invasion_and_Metastasis	Cell Social Heterogeneity	-1.65551	0.0288014	0.0317179	-0.178095	0.00108013	334	-0.178095	0.00108013	-0.175583	0.00127327	-0.143635	0.00135488
Recurrent Event Chemo	Activating_Invasion_and_Metastasis	Cell Social Heterogeneity	-2.08413	0.0164851	0.0194035	-0.139297	0.0103485	338	-0.139297	0.0103485	-0.119136	0.0285255	-0.0974622	0.0287389
Recurrent Event Stage 2 Grade 2	Activating_Invasion_and_Metastasis	Average Cell Coordination Number	-0.270435	0.0390817	0.0438624	-0.209433	0.00277717	202	-0.209433	0.00277717	-0.188993	0.00706554	-0.154708	0.00737472
Recurrent Event No Chemo Stage 2 Grade 2	Activating_Invasion_and_Metastasis	Average Cell Coordination Number	-0.171796	0.0112009	0.0211887	-0.145563	0.148446	100	-0.145563	0.148446	-0.0919997	0.362631	-0.0755069	0.359989
Recurrent Event Chemo Stage 2 Grade 2	Activating_Invasion_and_Metastasis	Average Cell Coordination Number	-0.264073	0.0286138	0.0382314	-0.195529	0.0489005	102	-0.195529	0.0489005	-0.188788	0.0573946	-0.154913	0.0577887
Recurrent Event	Activating_Invasion_and_Metastasis	Average Cell Coordination Number	-0.0538576	0.000724579	0.00221381	-0.0470512	0.223182	672	-0.0470512	0.223182	-0.0257429	0.505283	-0.0210357	0.504877
Recurrent Event No Chemo	Activating_Invasion_and_Metastasis	Average Cell Coordination Number	-0.0695158	0.00134672	0.00434568	-0.0659218	0.229536	334	-0.0659218	0.229536	-0.0333091	0.544095	-0.0272392	0.543297
Recurrent Event Chemo	Activating_Invasion_and_Metastasis	Average Cell Coordination Number	-0.0102404	-0.00289778	7.81814e-05	-0.00884203	0.871338	338	-0.00884203	0.871338	0.00569822	0.916873	0.00465958	0.916689
Recurrent Event Stage 2 Grade 2	Activating_Invasion_and_Metastasis	Cell Coordination Number Entropy	-1.71872	0.0382816	0.0430663	-0.207524	0.00304162	202	-0.207524	0.00304162	-0.219076	0.0017334	-0.179378	0.00189676
Recurrent Event No Chemo Stage 2 Grade 2	Activating_Invasion_and_Metastasis	Cell Coordination Number Entropy	-0.989077	0.00941906	0.0194249	-0.139373	0.166674	100	-0.139373	0.166674	-0.151316	0.132889	-0.124214	0.132176
Recurrent Event Chemo Stage 2 Grade 2	Activating_Invasion_and_Metastasis	Cell Coordination Number Entropy	-1.99698	0.0419475	0.0514331	-0.226789	0.0218954	102	-0.226789	0.0218954	-0.253553	0.0101299	-0.208155	0.0108289
Recurrent Event	Activating_Invasion_and_Metastasis	Cell Coordination Number Entropy	-0.493225	0.00384262	0.00532721	-0.0729877	0.0586166	672	-0.0729877	0.0586166	-0.0495042	0.19995	-0.0404622	0.199723
Recurrent Event No Chemo	Activating_Invasion_and_Metastasis	Cell Coordination Number Entropy	-0.693137	0.00832174	0.0112998	-0.1063	0.052267	334	-0.1063	0.052267	-0.0646786	0.238459	-0.0529077	0.237892
Recurrent Event Chemo	Activating_Invasion_and_Metastasis	Cell Coordination Number Entropy	-0.121175	-0.00264786	0.000327356	-0.018093	0.74032	338	-0.018093	0.74032	-0.00289853	0.957659	-0.00237079	0.957565
Recurrent Event Stage 2 Grade 2	Activating_Invasion_and_Metastasis	Number of Cells	-8.00042e-05	0.00895357	0.0138841	-0.117831	0.0948949	202	-0.117831	0.0948949	-0.111031	0.115691	-0.0909201	0.115456
Recurrent Event No Chemo Stage 2 Grade 2	Activating_Invasion_and_Metastasis	Number of Cells	-4.8909e-05	-0.00131328	0.00880099	-0.0938136	0.353205	100	-0.0938136	0.353205	-0.0992641	0.325809	-0.0815009	0.323317
Recurrent Event Chemo Stage 2 Grade 2	Activating_Invasion_and_Metastasis	Number of Cells	-7.96499e-05	4.36787e-05	0.00994424	-0.0997208	0.318664	102	-0.0997208	0.318664	-0.0761439	0.44687	-0.0624988	0.444131
Recurrent Event	Activating_Invasion_and_Metastasis	Number of Cells	-3.47546e-05	0.000719078	0.00220832	-0.0469928	0.223758	672	-0.0469928	0.223758	-0.0552996	0.152156	-0.0451964	0.152011
Recurrent Event No Chemo	Activating_Invasion_and_Metastasis	Number of Cells	-1.47095e-05	-0.00236374	0.000646358	-0.0254236	0.643389	334	-0.0254236	0.643389	-0.0211968	0.699515	-0.0173373	0.698901
Recurrent Event Chemo	Activating_Invasion_and_Metastasis	Number of Cells	-3.49722e-05	-0.00128769	0.00168349	-0.0410303	0.452138	338	-0.0410303	0.452138	-0.0586622	0.282186	-0.0479816	0.281527
Recurrent Event Stage 2 Grade 2	Activating_Invasion_and_Metastasis	Age at Diagnosis	0.000289566	-0.0049091	9.04472e-05	0.00951038	0.89314	202	0.00951038	0.89314	0.00402063	0.954713	0.00332843	0.954543
Recurrent Event No Chemo Stage 2 Grade 2	Activating_Invasion_and_Metastasis	Age at Diagnosis	0.00508414	0.0233776	0.0332425	0.182325	0.0694349	100	0.182325	0.0694349	0.190209	0.0580235	0.158236	0.0584169
Recurrent Event Chemo Stage 2 Grade 2	Activating_Invasion_and_Metastasis	Age at Diagnosis	0.00147135	-0.0082091	0.00177317	0.042109	0.674321	102	0.042109	0.674321	0.0498806	0.618575	0.0414079	0.616164
Recurrent Event	Activating_Invasion_and_Metastasis	Age at Diagnosis	0.00046798	-0.00129725	0.000194992	0.0139639	0.717852	672	0.0139639	0.717852	0.0163357	0.672506	0.0134989	0.672182
Recurrent Event No Chemo	Activating_Invasion_and_Metastasis	Age at Diagnosis	0.00311049	0.01097	0.0139401	0.118068	0.0309872	334	0.118068	0.0309872	0.123822	0.0236257	0.102388	0.0238498
Recurrent Event Chemo	Activating_Invasion_and_Metastasis	Age at Diagnosis	0.00046944	-0.0028354	0.000140376	0.011848	0.828189	338	0.011848	0.828189	0.013807	0.800338	0.0114239	0.799911
Recurrent Event Stage 2 Grade 2	Activating_Invasion_and_Metastasis	Probability Based Cell Family Heterogeneity	-1.11018	0.00953268	0.0144604	-0.120251	0.0882547	202	-0.120251	0.0882547	-0.126532	0.0727477	-0.103613	0.07283
Recurrent Event No Chemo Stage 2 Grade 2	Activating_Invasion_and_Metastasis	Probability Based Cell Family Heterogeneity	-0.70786	-0.00201136	0.00810996	-0.0900553	0.372906	100	-0.0900553	0.372906	-0.0792897	0.432944	-0.0650882	0.430157
Recurrent Event Chemo Stage 2 Grade 2	Activating_Invasion_and_Metastasis	Probability Based Cell Family Heterogeneity	-1.44226	0.011895	0.0216782	-0.147235	0.139746	102	-0.147235	0.139746	-0.157392	0.114141	-0.129223	0.113703
Recurrent Event	Activating_Invasion_and_Metastasis	Probability Based Cell Family Heterogeneity	-1.06415	0.0162292	0.0176953	-0.133024	0.000545564	672	-0.133024	0.000545564	-0.161272	2.66444e-05	-0.13186	2.94671e-05
Recurrent Event No Chemo	Activating_Invasion_and_Metastasis	Probability Based Cell Family Heterogeneity	-0.766041	0.0151967	0.0181541	-0.134737	0.0137233	334	-0.134737	0.0137233	-0.157226	0.00396961	-0.128638	0.00411645
Recurrent Event Chemo	Activating_Invasion_and_Metastasis	Probability Based Cell Family Heterogeneity	-1.14032	0.00866317	0.0116048	-0.107726	0.047823	338	-0.107726	0.047823	-0.137714	0.0112595	-0.112687	0.0114687
Recurrent Event Stage 2 Grade 2	Activating_Invasion_and_Metastasis	Grid4 Probability Based Cell Family Heterogeneity	-0.565425	0.00553215	0.0104798	-0.102371	0.14713	202	-0.102371	0.14713	-0.104486	0.13891	-0.0855566	0.138515
Recurrent Event No Chemo Stage 2 Grade 2	Activating_Invasion_and_Metastasis	Grid4 Probability Based Cell Family Heterogeneity	-0.398635	-0.0031528	0.00698006	-0.0835467	0.408572	100	-0.0835467	0.408572	-0.0641579	0.525972	-0.0526615	0.523237
Recurrent Event Chemo Stage 2 Grade 2	Activating_Invasion_and_Metastasis	Grid4 Probability Based Cell Family Heterogeneity	-0.736725	0.00625674	0.0160958	-0.126869	0.203848	102	-0.126869	0.203848	-0.132663	0.18378	-0.1089	0.182449
Recurrent Event	Activating_Invasion_and_Metastasis	Grid4 Probability Based Cell Family Heterogeneity	-0.594707	0.0144013	0.0158702	-0.125977	0.0010654	672	-0.125977	0.0010654	-0.15658	4.56946e-05	-0.127992	4.9923e-05
Recurrent Event No Chemo	Activating_Invasion_and_Metastasis	Grid4 Probability Based Cell Family Heterogeneity	-0.442124	0.0142588	0.017219	-0.131221	0.0164152	334	-0.131221	0.0164152	-0.146201	0.007444	-0.119596	0.00763227
Recurrent Event Chemo	Activating_Invasion_and_Metastasis	Grid4 Probability Based Cell Family Heterogeneity	-0.616754	0.00698489	0.00993153	-0.099657	0.0672585	338	-0.099657	0.0672585	-0.139657	0.0101507	-0.114255	0.0103547
Recurrent Event Stage 2 Grade 2	Activating_Invasion_and_Metastasis	Randomize Over Locations Cell Family Heterogeneity	-1.13664	0.0109189	0.0158397	-0.125856	0.0743016	202	-0.125856	0.0743016	-0.142031	0.0437634	-0.116255	0.0440473
Recurrent Event No Chemo Stage 2 Grade 2	Activating_Invasion_and_Metastasis	Randomize Over Locations Cell Family Heterogeneity	-0.785379	0.000488582	0.0105847	-0.102882	0.308398	100	-0.102882	0.308398	-0.108341	0.283293	-0.0889014	0.281042
Recurrent Event Chemo Stage 2 Grade 2	Activating_Invasion_and_Metastasis	Randomize Over Locations Cell Family Heterogeneity	-1.4088	0.0116191	0.021405	-0.146305	0.142294	102	-0.146305	0.142294	-0.158566	0.111432	-0.130102	0.111033
Recurrent Event	Activating_Invasion_and_Metastasis	Randomize Over Locations Cell Family Heterogeneity	-1.06191	0.0167349	0.0182003	-0.134908	0.000453602	672	-0.134908	0.000453602	-0.16173	2.52591e-05	-0.13215	2.797e-05
Recurrent Event No Chemo	Activating_Invasion_and_Metastasis	Randomize Over Locations Cell Family Heterogeneity	-0.767646	0.0159365	0.0188917	-0.137447	0.0119214	334	-0.137447	0.0119214	-0.165268	0.00244616	-0.135143	0.00256252
Recurrent Event Chemo	Activating_Invasion_and_Metastasis	Randomize Over Locations Cell Family Heterogeneity	-1.13749	0.00891186	0.0118528	-0.10887	0.0454902	338	-0.10887	0.0454902	-0.134485	0.01334	-0.10997	0.0135563
Recurrent Event Stage 2 Grade 2	Activating_Invasion_and_Metastasis	Randomize Over Locations Cell Neighbor Heterogeneity	-1.94527	0.0102638	0.0151879	-0.123239	0.0805759	202	-0.123239	0.0805759	-0.148461	0.0349762	-0.121518	0.0353087
Recurrent Event No Chemo Stage 2 Grade 2	Activating_Invasion_and_Metastasis	Randomize Over Locations Cell Neighbor Heterogeneity	-1.36753	0.000291716	0.0103898	-0.10193	0.312918	100	-0.10193	0.312918	-0.110762	0.272608	-0.090888	0.270431
Recurrent Event Chemo Stage 2 Grade 2	Activating_Invasion_and_Metastasis	Randomize Over Locations Cell Neighbor Heterogeneity	-2.42269	0.0110888	0.02088	-0.144499	0.147337	102	-0.144499	0.147337	-0.170341	0.0869545	-0.139763	0.0869148
Recurrent Event	Activating_Invasion_and_Metastasis	Randomize Over Locations Cell Neighbor Heterogeneity	-1.82852	0.0166407	0.0181063	-0.134559	0.000469455	672	-0.134559	0.000469455	-0.16545	1.62729e-05	-0.13519	1.82113e-05
Recurrent Event No Chemo	Activating_Invasion_and_Metastasis	Randomize Over Locations Cell Neighbor Heterogeneity	-1.3156	0.0159752	0.0189302	-0.137587	0.0118341	334	-0.137587	0.0118341	-0.172554	0.00154816	-0.141101	0.00163929
Recurrent Event Chemo	Activating_Invasion_and_Metastasis	Randomize Over Locations Cell Neighbor Heterogeneity	-1.9824	0.00877702	0.0117183	-0.108251	0.0467399	338	-0.108251	0.0467399	-0.13567	0.0125396	-0.110938	0.0127536
Recurrent Event Stage 2 Grade 2	Activating_Invasion_and_Metastasis	Randomize Over Locations Cell Social Heterogeneity	-2.94877	0.00988589	0.0148118	-0.121704	0.0844515	202	-0.121704	0.0844515	-0.133994	0.0572789	-0.109681	0.0574734
Recurrent Event No Chemo Stage 2 Grade 2	Activating_Invasion_and_Metastasis	Randomize Over Locations Cell Social Heterogeneity	-2.06767	-0.000422774	0.00968251	-0.0983997	0.33006	100	-0.0983997	0.33006	-0.0998678	0.322861	-0.0819565	0.320382
Recurrent Event Chemo Stage 2 Grade 2	Activating_Invasion_and_Metastasis	Randomize Over Locations Cell Social Heterogeneity	-3.67443	0.0111495	0.0209401	-0.144707	0.146751	102	-0.144707	0.146751	-0.153071	0.124549	-0.125593	0.123964
Recurrent Event	Activating_Invasion_and_Metastasis	Randomize Over Locations Cell Social Heterogeneity	-2.76162	0.0159185	0.0173851	-0.131853	0.000611149	672	-0.131853	0.000611149	-0.160636	2.86917e-05	-0.131259	3.16767e-05
Recurrent Event No Chemo	Activating_Invasion_and_Metastasis	Randomize Over Locations Cell Social Heterogeneity	-2.02958	0.0157213	0.0186771	-0.136664	0.0124192	334	-0.136664	0.0124192	-0.164984	0.00248924	-0.134912	0.00260664
Recurrent Event Chemo	Activating_Invasion_and_Metastasis	Randomize Over Locations Cell Social Heterogeneity	-2.89323	0.00786995	0.010814	-0.10399	0.0561416	338	-0.10399	0.0561416	-0.134616	0.0132489	-0.110079	0.013465
Recurrent Event Stage 2 Grade 2	AKT Pathway	Molecular Entropy	0.0177585	-0.00279585	0.00219318	0.0468314	0.508079	202	0.0468314	0.508079	0.0357087	0.61389	0.0292282	0.612675
Recurrent Event No Chemo Stage 2 Grade 2	AKT Pathway	Molecular Entropy	0.00695225	-0.00963617	0.000562174	0.0237102	0.814865	100	0.0237102	0.814865	-0.00786835	0.93807	-0.00645652	0.937598
Recurrent Event Chemo Stage 2 Grade 2	AKT Pathway	Molecular Entropy	0.0359277	-0.00316136	0.00677093	0.0822857	0.410964	102	0.0822857	0.410964	0.0887027	0.375315	0.0727796	0.372687
Recurrent Event	AKT Pathway	Molecular Entropy	0.0592237	0.0197318	0.0211971	0.145592	0.000155766	670	0.145592	0.000155766	0.145097	0.000164101	0.118562	0.000174768
Recurrent Event No Chemo	AKT Pathway	Molecular Entropy	0.04164	0.0144458	0.0174143	0.131963	0.0159702	333	0.131963	0.0159702	0.121886	0.0261389	0.0996695	0.0263601
Recurrent Event Chemo	AKT Pathway	Molecular Entropy	0.0603064	0.0129603	0.0158979	0.126087	0.0205967	337	0.126087	0.0205967	0.132024	0.0152972	0.10796	0.0155185
Recurrent Event Stage 2 Grade 2	AKT Pathway	Molecular Heterogeneity	0.243013	0.00404779	0.00900277	0.0948829	0.179206	202	0.0948829	0.179206	0.0899035	0.203225	0.0735963	0.20245
Recurrent Event No Chemo Stage 2 Grade 2	AKT Pathway	Molecular Heterogeneity	0.16054	-0.00322407	0.0069095	0.0831234	0.410959	100	0.0831234	0.410959	0.0962363	0.340855	0.0789762	0.338295
Recurrent Event Chemo Stage 2 Grade 2	AKT Pathway	Molecular Heterogeneity	0.345655	0.00323322	0.0131022	0.114465	0.251977	102	0.114465	0.251977	0.096553	0.334356	0.0792357	0.331874
Recurrent Event	AKT Pathway	Molecular Heterogeneity	0.429876	0.0229614	0.0244219	0.156275	4.85479e-05	670	0.156275	4.85479e-05	0.158413	3.80855e-05	0.129453	4.17893e-05
Recurrent Event No Chemo	AKT Pathway	Molecular Heterogeneity	0.31789	0.0195618	0.022515	0.15005	0.00608057	333	0.15005	0.00608057	0.157444	0.00397344	0.12876	0.00412079
Recurrent Event Chemo	AKT Pathway	Molecular Heterogeneity	0.423558	0.0138665	0.0168014	0.12962	0.0172787	337	0.12962	0.0172787	0.130265	0.0167264	0.106524	0.0169497
Recurrent Event Stage 2 Grade 2	AKT Pathway	Molecular Disparity	0.068835	0.0124738	0.0173869	0.131859	0.061398	202	0.131859	0.061398	0.112408	0.111215	0.0920099	0.111013
Recurrent Event No Chemo Stage 2 Grade 2	AKT Pathway	Molecular Disparity	0.050395	0.00651943	0.0165546	0.128665	0.202033	100	0.128665	0.202033	0.103499	0.305489	0.0849281	0.303103
Recurrent Event Chemo Stage 2 Grade 2	AKT Pathway	Molecular Disparity	0.0841955	0.00867237	0.0184875	0.135969	0.172999	102	0.135969	0.172999	0.113822	0.254668	0.0933898	0.252666
Recurrent Event	AKT Pathway	Molecular Disparity	0.0940364	0.0290655	0.0305169	0.174691	5.40725e-06	670	0.174691	5.40725e-06	0.163291	2.16335e-05	0.133428	2.4051e-05
Recurrent Event No Chemo	AKT Pathway	Molecular Disparity	0.0661545	0.0211009	0.0240494	0.155079	0.00456166	333	0.155079	0.00456166	0.151502	0.00560122	0.123888	0.00577147
Recurrent Event Chemo	AKT Pathway	Molecular Disparity	0.0961977	0.0211105	0.0240239	0.154996	0.00434401	337	0.154996	0.00434401	0.142415	0.00884372	0.116456	0.00904069
Recurrent Event Stage 2 Grade 2	AKT Pathway	Number of Observed States	-7.64308e-05	-0.00284278	0.00214649	-0.0463302	0.512634	202	-0.0463302	0.512634	-0.0322645	0.648507	-0.0264243	0.647363
Recurrent Event No Chemo Stage 2 Grade 2	AKT Pathway	Number of Observed States	-6.27718e-05	-0.0081114	0.00207155	-0.0455142	0.65296	100	-0.0455142	0.65296	-0.027237	0.787933	-0.0223608	0.786387
Recurrent Event Chemo Stage 2 Grade 2	AKT Pathway	Number of Observed States	-4.77699e-05	-0.00927288	0.000719917	-0.0268313	0.788937	102	-0.0268313	0.788937	0.00667246	0.946933	0.0054783	0.946536
Recurrent Event	AKT Pathway	Number of Observed States	0.000179071	0.00964097	0.0111213	0.105458	0.00629073	670	0.105458	0.00629073	0.0995852	0.00990005	0.0814224	0.0100016
Recurrent Event No Chemo	AKT Pathway	Number of Observed States	0.00014618	0.007037	0.0100279	0.100139	0.0679879	333	0.100139	0.0679879	0.0822877	0.134002	0.0673343	0.133782
Recurrent Event Chemo	AKT Pathway	Number of Observed States	0.000150474	0.00399398	0.00695828	0.0834163	0.126439	337	0.0834163	0.126439	0.0950766	0.0813616	0.0777829	0.0813715
Recurrent Event Stage 2 Grade 2	AKT Pathway	Cell Family Entropy	-0.110928	0.00576371	0.0107102	-0.10349	0.142736	202	-0.10349	0.142736	-0.0842773	0.233067	-0.0689856	0.232151
Recurrent Event No Chemo Stage 2 Grade 2	AKT Pathway	Cell Family Entropy	-0.0343002	-0.00834921	0.00183613	-0.0428501	0.67207	100	-0.0428501	0.67207	-0.049026	0.628111	-0.0402332	0.62569
Recurrent Event Chemo Stage 2 Grade 2	AKT Pathway	Cell Family Entropy	-0.202935	0.0154869	0.0252346	-0.158854	0.110775	102	-0.158854	0.110775	-0.134232	0.178606	-0.110136	0.177334
Recurrent Event	AKT Pathway	Cell Family Entropy	-0.17763	0.0226613	0.0241222	-0.155313	5.40931e-05	670	-0.155313	5.40931e-05	-0.165984	1.57191e-05	-0.135632	1.76126e-05
Recurrent Event No Chemo	AKT Pathway	Cell Family Entropy	-0.131218	0.0188087	0.0217641	-0.147527	0.00700189	333	-0.147527	0.00700189	-0.162625	0.00291738	-0.132986	0.00304484
Recurrent Event Chemo	AKT Pathway	Cell Family Entropy	-0.169821	0.012977	0.0159145	-0.126153	0.0205301	337	-0.126153	0.0205301	-0.127443	0.0192628	-0.104219	0.0194874
Recurrent Event Stage 2 Grade 2	AKT Pathway	Cell Family Heterogeneity	-0.274062	0.00647957	0.0114225	-0.106876	0.13005	202	-0.106876	0.13005	-0.0838181	0.235632	-0.0686164	0.234704
Recurrent Event No Chemo Stage 2 Grade 2	AKT Pathway	Cell Family Heterogeneity	-0.0779835	-0.00855531	0.00163212	-0.0403995	0.689835	100	-0.0403995	0.689835	-0.0344999	0.733282	-0.0283151	0.731396
Recurrent Event Chemo Stage 2 Grade 2	AKT Pathway	Cell Family Heterogeneity	-0.506332	0.0182118	0.0279325	-0.16713	0.09316	102	-0.16713	0.09316	-0.140904	0.157778	-0.115621	0.156755
Recurrent Event	AKT Pathway	Cell Family Heterogeneity	-0.437733	0.0238255	0.0252846	-0.159011	3.5564e-05	670	-0.159011	3.5564e-05	-0.170203	9.43501e-06	-0.139088	1.07105e-05
Recurrent Event No Chemo	AKT Pathway	Cell Family Heterogeneity	-0.322621	0.0194178	0.0223714	-0.149571	0.00624668	333	-0.149571	0.00624668	-0.165478	0.0024517	-0.135326	0.00256855
Recurrent Event Chemo	AKT Pathway	Cell Family Heterogeneity	-0.426055	0.0146935	0.0176259	-0.132763	0.01473	337	-0.132763	0.01473	-0.133485	0.014193	-0.109163	0.0144121
Recurrent Event Stage 2 Grade 2	AKT Pathway	Cell Neighbor Entropy	-0.184211	0.00692207	0.0118628	-0.108916	0.122836	202	-0.108916	0.122836	-0.0876071	0.215053	-0.0717147	0.21422
Recurrent Event No Chemo Stage 2 Grade 2	AKT Pathway	Cell Neighbor Entropy	-0.0531772	-0.00840967	0.00177629	-0.042146	0.677156	100	-0.042146	0.677156	-0.0441841	0.662475	-0.0362632	0.660208
Recurrent Event Chemo Stage 2 Grade 2	AKT Pathway	Cell Neighbor Entropy	-0.340646	0.018777	0.0284921	-0.168796	0.0898975	102	-0.168796	0.0898975	-0.141296	0.156614	-0.115932	0.155605
Recurrent Event	AKT Pathway	Cell Neighbor Entropy	-0.271816	0.0224091	0.0238704	-0.1545	5.92416e-05	670	-0.1545	5.92416e-05	-0.169723	1.00058e-05	-0.138695	1.1341e-05
Recurrent Event No Chemo	AKT Pathway	Cell Neighbor Entropy	-0.192415	0.0179093	0.0208674	-0.144455	0.00829029	333	-0.144455	0.00829029	-0.169661	0.00189038	-0.13875	0.00199235
Recurrent Event Chemo	AKT Pathway	Cell Neighbor Entropy	-0.275653	0.0136708	0.0166064	-0.128866	0.0179453	337	-0.128866	0.0179453	-0.131859	0.0154272	-0.107832	0.0156487
Recurrent Event Stage 2 Grade 2	AKT Pathway	Cell Neighbor Heterogeneity	-0.455332	0.00781092	0.0127472	-0.112903	0.109638	202	-0.112903	0.109638	-0.0866888	0.219919	-0.0709733	0.219062
Recurrent Event No Chemo Stage 2 Grade 2	AKT Pathway	Cell Neighbor Heterogeneity	-0.125925	-0.00846308	0.00172341	-0.041514	0.681734	100	-0.041514	0.681734	-0.0351052	0.728783	-0.0288119	0.72687
Recurrent Event Chemo Stage 2 Grade 2	AKT Pathway	Cell Neighbor Heterogeneity	-0.841704	0.0214654	0.0311538	-0.176505	0.0759641	102	-0.176505	0.0759641	-0.144438	0.147511	-0.118554	0.146618
Recurrent Event	AKT Pathway	Cell Neighbor Heterogeneity	-0.665534	0.0234229	0.0248826	-0.157742	4.11125e-05	670	-0.157742	4.11125e-05	-0.173452	6.31429e-06	-0.14176	7.24558e-06
Recurrent Event No Chemo	AKT Pathway	Cell Neighbor Heterogeneity	-0.470631	0.0184832	0.0214396	-0.146423	0.00744274	333	-0.146423	0.00744274	-0.170945	0.00174336	-0.139806	0.00184096
Recurrent Event Chemo	AKT Pathway	Cell Neighbor Heterogeneity	-0.684449	0.0151953	0.0181263	-0.134634	0.0133745	337	-0.134634	0.0133745	-0.136108	0.0123852	-0.111326	0.0125993
Recurrent Event Stage 2 Grade 2	AKT Pathway	Cell Social Entropy	-0.177055	0.0053813	0.0103297	-0.101635	0.150074	202	-0.101635	0.150074	-0.0786512	0.265867	-0.0643819	0.264819
Recurrent Event No Chemo Stage 2 Grade 2	AKT Pathway	Cell Social Entropy	-0.0907404	-0.00549798	0.00465856	-0.0682537	0.499839	100	-0.0682537	0.499839	-0.0659731	0.514306	-0.0541355	0.511551
Recurrent Event Chemo Stage 2 Grade 2	AKT Pathway	Cell Social Entropy	-0.282997	0.0096519	0.0194573	-0.13949	0.162035	102	-0.13949	0.162035	-0.112645	0.259646	-0.0924326	0.257606
Recurrent Event	AKT Pathway	Cell Social Entropy	-0.293795	0.0229763	0.0244367	-0.156322	4.82887e-05	670	-0.156322	4.82887e-05	-0.161426	2.69067e-05	-0.131914	2.97593e-05
Recurrent Event No Chemo	AKT Pathway	Cell Social Entropy	-0.225469	0.0210616	0.0240102	-0.154952	0.00459527	333	-0.154952	0.00459527	-0.166238	0.00233953	-0.135948	0.00245361
Recurrent Event Chemo	AKT Pathway	Cell Social Entropy	-0.273217	0.0121649	0.0151049	-0.122902	0.0240483	337	-0.122902	0.0240483	-0.119576	0.028175	-0.0977829	0.0283898
Recurrent Event Stage 2 Grade 2	AKT Pathway	Cell Social Heterogeneity	-0.674509	0.00481479	0.00976596	-0.0988229	0.161739	202	-0.0988229	0.161739	-0.064414	0.362422	-0.0527481	0.361123
Recurrent Event No Chemo Stage 2 Grade 2	AKT Pathway	Cell Social Heterogeneity	-0.332833	-0.00628527	0.00387923	-0.0622835	0.538157	100	-0.0622835	0.538157	-0.0254213	0.80177	-0.0208701	0.800316
Recurrent Event Chemo Stage 2 Grade 2	AKT Pathway	Cell Social Heterogeneity	-1.1135	0.0107898	0.020584	-0.143471	0.150268	102	-0.143471	0.150268	-0.106366	0.287316	-0.0873135	0.285084
Recurrent Event	AKT Pathway	Cell Social Heterogeneity	-1.1573	0.0235853	0.0250448	-0.158255	3.8777e-05	670	-0.158255	3.8777e-05	-0.165448	1.67584e-05	-0.135235	1.87473e-05
Recurrent Event No Chemo	AKT Pathway	Cell Social Heterogeneity	-0.901075	0.0220743	0.0250198	-0.158177	0.00380565	333	-0.158177	0.00380565	-0.166524	0.00229863	-0.136209	0.00241168
Recurrent Event Chemo	AKT Pathway	Cell Social Heterogeneity	-1.07413	0.0127322	0.0156705	-0.125182	0.021531	337	-0.125182	0.021531	-0.12346	0.0234097	-0.100987	0.0236321
Recurrent Event Stage 2 Grade 2	AKT Pathway	Average Cell Coordination Number	-0.275675	0.0418343	0.0466013	-0.215873	0.00203168	202	-0.215873	0.00203168	-0.196341	0.00510199	-0.16072	0.00537571
Recurrent Event No Chemo Stage 2 Grade 2	AKT Pathway	Average Cell Coordination Number	-0.189617	0.0164591	0.0263939	-0.162462	0.106323	100	-0.162462	0.106323	-0.103499	0.305487	-0.0849367	0.303101
Recurrent Event Chemo Stage 2 Grade 2	AKT Pathway	Average Cell Coordination Number	-0.262315	0.0288668	0.038482	-0.196168	0.0481515	102	-0.196168	0.0481515	-0.19546	0.0489815	-0.160373	0.0494897
Recurrent Event	AKT Pathway	Average Cell Coordination Number	-0.0433508	-7.29424e-05	0.00142193	-0.0377086	0.329766	670	-0.0377086	0.329766	-0.0252564	0.513995	-0.0206384	0.51359
Recurrent Event No Chemo	AKT Pathway	Average Cell Coordination Number	-0.0711083	0.00158718	0.00459445	-0.0677824	0.217322	333	-0.0677824	0.217322	-0.0357006	0.516189	-0.0291958	0.515372
Recurrent Event Chemo	AKT Pathway	Average Cell Coordination Number	0.00645915	-0.00295454	3.04435e-05	0.00551756	0.919619	337	0.00551756	0.919619	0.0077349	0.8875	0.0063251	0.887251
Recurrent Event Stage 2 Grade 2	AKT Pathway	Cell Coordination Number Entropy	-1.70236	0.0400632	0.044839	-0.211752	0.00248411	202	-0.211752	0.00248411	-0.212875	0.00235251	-0.17428	0.00254423
Recurrent Event No Chemo Stage 2 Grade 2	AKT Pathway	Cell Coordination Number Entropy	-1.14419	0.0165276	0.0264617	-0.16267	0.105869	100	-0.16267	0.105869	-0.145868	0.147589	-0.119718	0.146677
Recurrent Event Chemo Stage 2 Grade 2	AKT Pathway	Cell Coordination Number Entropy	-1.84833	0.0385419	0.0480613	-0.219229	0.0268412	102	-0.219229	0.0268412	-0.239028	0.0155419	-0.196176	0.0162966
Recurrent Event	AKT Pathway	Cell Coordination Number Entropy	-0.396463	0.00181442	0.00330648	-0.057502	0.137054	670	-0.057502	0.137054	-0.0397587	0.304132	-0.0324972	0.303781
Recurrent Event No Chemo	AKT Pathway	Cell Coordination Number Entropy	-0.747495	0.0102558	0.0132369	-0.115052	0.0358542	333	-0.115052	0.0358542	-0.071021	0.19609	-0.0580926	0.195643
Recurrent Event Chemo	AKT Pathway	Cell Coordination Number Entropy	0.0703444	-0.00288153	0.000103234	0.0101604	0.852577	337	0.0101604	0.852577	0.0154366	0.777681	0.0126261	0.777209
Recurrent Event Stage 2 Grade 2	AKT Pathway	Number of Cells	-8.11415e-05	0.00909333	0.0140232	-0.11842	0.0932445	202	-0.11842	0.0932445	-0.112064	0.112321	-0.0917392	0.112111
Recurrent Event No Chemo Stage 2 Grade 2	AKT Pathway	Number of Cells	-4.92175e-05	-0.00134414	0.00877044	-0.0936506	0.354045	100	-0.0936506	0.354045	-0.0968418	0.337812	-0.079481	0.335265
Recurrent Event Chemo Stage 2 Grade 2	AKT Pathway	Number of Cells	-8.1268e-05	0.000238772	0.0101374	-0.100685	0.313986	102	-0.100685	0.313986	-0.0769284	0.442188	-0.0631309	0.439451
Recurrent Event	AKT Pathway	Number of Cells	-3.22522e-05	0.000379963	0.00187416	-0.0432916	0.263137	670	-0.0432916	0.263137	-0.0541667	0.161369	-0.044271	0.161207
Recurrent Event No Chemo	AKT Pathway	Number of Cells	-1.62423e-05	-0.00224704	0.000771778	-0.0277809	0.613457	333	-0.0277809	0.613457	-0.0238638	0.664363	-0.0195174	0.663694
Recurrent Event Chemo	AKT Pathway	Number of Cells	-2.88623e-05	-0.00184903	0.00113266	-0.033655	0.538091	337	-0.033655	0.538091	-0.0550407	0.313731	-0.0450206	0.313016
Recurrent Event Stage 2 Grade 2	AKT Pathway	Age at Diagnosis	0.000289566	-0.0049091	9.04472e-05	0.00951038	0.89314	202	0.00951038	0.89314	0.00402063	0.954713	0.00332843	0.954543
Recurrent Event No Chemo Stage 2 Grade 2	AKT Pathway	Age at Diagnosis	0.00508414	0.0233776	0.0332425	0.182325	0.0694349	100	0.182325	0.0694349	0.190209	0.0580235	0.158236	0.0584169
Recurrent Event Chemo Stage 2 Grade 2	AKT Pathway	Age at Diagnosis	0.00147135	-0.0082091	0.00177317	0.042109	0.674321	102	0.042109	0.674321	0.0498806	0.618575	0.0414079	0.616164
Recurrent Event	AKT Pathway	Age at Diagnosis	0.000440206	-0.00132331	0.000173434	0.0131694	0.73366	670	0.0131694	0.73366	0.0154493	0.689767	0.012766	0.689454
Recurrent Event No Chemo	AKT Pathway	Age at Diagnosis	0.00312118	0.0110588	0.0140375	0.11848	0.0306533	333	0.11848	0.0306533	0.124074	0.0235512	0.102597	0.0237761
Recurrent Event Chemo	AKT Pathway	Age at Diagnosis	0.000355094	-0.00290407	8.07664e-05	0.00898701	0.86944	337	0.00898701	0.86944	0.010528	0.847307	0.00871043	0.846973
Recurrent Event Stage 2 Grade 2	AKT Pathway	Probability Based Cell Family Heterogeneity	-0.32768	0.0037498	0.00870626	-0.0933074	0.186568	202	-0.0933074	0.186568	-0.0545393	0.440759	-0.044651	0.439388
Recurrent Event No Chemo Stage 2 Grade 2	AKT Pathway	Probability Based Cell Family Heterogeneity	-0.115154	-0.00827359	0.00191099	-0.0437148	0.665844	100	-0.0437148	0.665844	-0.0078684	0.93807	-0.00645783	0.937598
Recurrent Event Chemo Stage 2 Grade 2	AKT Pathway	Probability Based Cell Family Heterogeneity	-0.607616	0.0114656	0.0212531	-0.145784	0.143734	102	-0.145784	0.143734	-0.104403	0.296353	-0.0856942	0.294067
Recurrent Event	AKT Pathway	Probability Based Cell Family Heterogeneity	-0.470726	0.015669	0.0171404	-0.130921	0.000681002	670	-0.130921	0.000681002	-0.150701	9.00711e-05	-0.123177	9.70395e-05
Recurrent Event No Chemo	AKT Pathway	Probability Based Cell Family Heterogeneity	-0.326135	0.0118305	0.0148069	-0.121684	0.0263899	333	-0.121684	0.0263899	-0.137764	0.0118525	-0.112681	0.0120672
Recurrent Event Chemo	AKT Pathway	Probability Based Cell Family Heterogeneity	-0.499714	0.00974802	0.0126952	-0.112673	0.0387056	337	-0.112673	0.0387056	-0.128705	0.0180899	-0.105282	0.0183141
Recurrent Event Stage 2 Grade 2	AKT Pathway	Grid4 Probability Based Cell Family Heterogeneity	-0.169615	0.00115582	0.00612519	-0.0782636	0.268237	202	-0.0782636	0.268237	-0.0366274	0.604796	-0.0299837	0.603564
Recurrent Event No Chemo Stage 2 Grade 2	AKT Pathway	Grid4 Probability Based Cell Family Heterogeneity	-0.0672941	-0.00849555	0.00169128	-0.0411251	0.684557	100	-0.0411251	0.684557	0.00302631	0.976161	0.00248378	0.975978
Recurrent Event Chemo Stage 2 Grade 2	AKT Pathway	Grid4 Probability Based Cell Family Heterogeneity	-0.317475	0.00558522	0.0154309	-0.124221	0.213523	102	-0.124221	0.213523	-0.0863483	0.388171	-0.0708612	0.38551
Recurrent Event	AKT Pathway	Grid4 Probability Based Cell Family Heterogeneity	-0.290943	0.0153741	0.0168459	-0.129792	0.000758378	670	-0.129792	0.000758378	-0.145474	0.000157719	-0.118887	0.000168094
Recurrent Event No Chemo	AKT Pathway	Grid4 Probability Based Cell Family Heterogeneity	-0.203212	0.0117432	0.0147199	-0.121325	0.0268397	333	-0.121325	0.0268397	-0.130823	0.016913	-0.106996	0.0171392
Recurrent Event Chemo	AKT Pathway	Grid4 Probability Based Cell Family Heterogeneity	-0.307598	0.00952298	0.0124708	-0.111673	0.0404781	337	-0.111673	0.0404781	-0.128738	0.0180601	-0.105291	0.0182843
Recurrent Event Stage 2 Grade 2	AKT Pathway	Randomize Over Locations Cell Family Heterogeneity	-0.333516	0.0043122	0.00926587	-0.0962594	0.172952	202	-0.0962594	0.172952	-0.0701545	0.32114	-0.0574225	0.319925
Recurrent Event No Chemo Stage 2 Grade 2	AKT Pathway	Randomize Over Locations Cell Family Heterogeneity	-0.128571	-0.00772291	0.00245611	-0.0495592	0.624373	100	-0.0495592	0.624373	-0.021184	0.834292	-0.017383	0.83306
Recurrent Event Chemo Stage 2 Grade 2	AKT Pathway	Randomize Over Locations Cell Family Heterogeneity	-0.604779	0.0117635	0.021548	-0.146792	0.140954	102	-0.146792	0.140954	-0.117747	0.238544	-0.0966101	0.236674
Recurrent Event	AKT Pathway	Randomize Over Locations Cell Family Heterogeneity	-0.467704	0.0158943	0.0173653	-0.131777	0.000627296	670	-0.131777	0.000627296	-0.15556	5.26183e-05	-0.127109	5.73265e-05
Recurrent Event No Chemo	AKT Pathway	Randomize Over Locations Cell Family Heterogeneity	-0.329748	0.0125438	0.0155181	-0.124572	0.022994	333	-0.124572	0.022994	-0.147176	0.00713943	-0.120349	0.00732561
Recurrent Event Chemo	AKT Pathway	Randomize Over Locations Cell Family Heterogeneity	-0.490096	0.00960431	0.0125519	-0.112035	0.039828	337	-0.112035	0.039828	-0.130796	0.0162832	-0.106953	0.0165059
Recurrent Event Stage 2 Grade 2	AKT Pathway	Randomize Over Locations Cell Neighbor Heterogeneity	-0.555881	0.00464469	0.0095967	-0.0979628	0.165439	202	-0.0979628	0.165439	-0.0667099	0.345531	-0.0546031	0.344263
Recurrent Event No Chemo Stage 2 Grade 2	AKT Pathway	Randomize Over Locations Cell Neighbor Heterogeneity	-0.218253	-0.00750529	0.00267153	-0.0516868	0.609553	100	-0.0516868	0.609553	-0.0175525	0.862391	-0.014403	0.861359
Recurrent Event Chemo Stage 2 Grade 2	AKT Pathway	Randomize Over Locations Cell Neighbor Heterogeneity	-1.00318	0.0120225	0.0218045	-0.147663	0.138586	102	-0.147663	0.138586	-0.113037	0.25798	-0.0927457	0.255953
Recurrent Event	AKT Pathway	Randomize Over Locations Cell Neighbor Heterogeneity	-0.743194	0.0155885	0.01706	-0.130614	0.000701293	670	-0.130614	0.000701293	-0.157951	4.01448e-05	-0.129064	4.3997e-05
Recurrent Event No Chemo	AKT Pathway	Randomize Over Locations Cell Neighbor Heterogeneity	-0.520235	0.0124735	0.015448	-0.12429	0.0233079	333	-0.12429	0.0233079	-0.149838	0.0061536	-0.122526	0.0063301
Recurrent Event Chemo	AKT Pathway	Randomize Over Locations Cell Neighbor Heterogeneity	-0.791186	0.0092866	0.0122352	-0.110613	0.0424314	337	-0.110613	0.0424314	-0.132323	0.0150654	-0.108204	0.0152863
Recurrent Event Stage 2 Grade 2	AKT Pathway	Randomize Over Locations Cell Social Heterogeneity	-0.830738	0.00415387	0.00910833	-0.0954376	0.176666	202	-0.0954376	0.176666	-0.0625764	0.376304	-0.0512198	0.374985
Recurrent Event No Chemo Stage 2 Grade 2	AKT Pathway	Randomize Over Locations Cell Social Heterogeneity	-0.344528	-0.00743762	0.00273852	-0.0523309	0.605097	100	-0.0523309	0.605097	-0.0199735	0.843637	-0.0163896	0.842471
Recurrent Event Chemo Stage 2 Grade 2	AKT Pathway	Randomize Over Locations Cell Social Heterogeneity	-1.46895	0.0107899	0.0205841	-0.143472	0.150267	102	-0.143472	0.150267	-0.113037	0.25798	-0.0927457	0.255953
Recurrent Event	AKT Pathway	Randomize Over Locations Cell Social Heterogeneity	-1.18344	0.0159416	0.0174125	-0.131956	0.000616578	670	-0.131956	0.000616578	-0.155456	5.32337e-05	-0.127025	5.79825e-05
Recurrent Event No Chemo	AKT Pathway	Randomize Over Locations Cell Social Heterogeneity	-0.84397	0.0130873	0.0160599	-0.126728	0.0207114	333	-0.126728	0.0207114	-0.145987	0.0076234	-0.119379	0.00781374
Recurrent Event Chemo	AKT Pathway	Randomize Over Locations Cell Social Heterogeneity	-1.23513	0.00938989	0.0123381	-0.111077	0.041566	337	-0.111077	0.041566	-0.133253	0.0143639	-0.108963	0.0145834
Recurrent Event Stage 2 Grade 2	Avoiding_Immune_Destruction	Molecular Entropy	0.120113	0.0215866	0.0264544	0.162648	0.0207371	202	0.162648	0.0207371	0.177625	0.0114386	0.145392	0.0117932
Recurrent Event No Chemo Stage 2 Grade 2	Avoiding_Immune_Destruction	Molecular Entropy	0.0340727	-0.00694143	0.0032297	0.0568304	0.57438	100	0.0568304	0.57438	0.0647626	0.522071	0.0531422	0.519329
Recurrent Event Chemo Stage 2 Grade 2	Avoiding_Immune_Destruction	Molecular Entropy	0.196955	0.0493743	0.0587865	0.242459	0.014077	102	0.242459	0.014077	0.256688	0.00920719	0.21061	0.00988902
Recurrent Event	Avoiding_Immune_Destruction	Molecular Entropy	0.129735	0.0274985	0.0289479	0.170141	9.21943e-06	672	0.170141	9.21943e-06	0.168451	1.13342e-05	0.137647	1.28005e-05
Recurrent Event No Chemo	Avoiding_Immune_Destruction	Molecular Entropy	0.0899419	0.0199726	0.0229156	0.151379	0.00556834	334	0.151379	0.00556834	0.144828	0.00802769	0.11843	0.00822065
Recurrent Event Chemo	Avoiding_Immune_Destruction	Molecular Entropy	0.132113	0.018887	0.0217984	0.147643	0.00654322	338	0.147643	0.00654322	0.143246	0.00835427	0.117137	0.00854731
Recurrent Event Stage 2 Grade 2	Avoiding_Immune_Destruction	Molecular Heterogeneity	0.759022	0.0230976	0.0279578	0.167206	0.0173849	202	0.167206	0.0173849	0.1999	0.00433997	0.163633	0.00459584
Recurrent Event No Chemo Stage 2 Grade 2	Avoiding_Immune_Destruction	Molecular Heterogeneity	0.289107	-0.00383571	0.00630405	0.079398	0.432314	100	0.079398	0.432314	0.104105	0.302652	0.0854334	0.300282
Recurrent Event Chemo Stage 2 Grade 2	Avoiding_Immune_Destruction	Molecular Heterogeneity	1.18278	0.0455755	0.0550253	0.234575	0.0176394	102	0.234575	0.0176394	0.267678	0.00652978	0.219627	0.00714239
Recurrent Event	Avoiding_Immune_Destruction	Molecular Heterogeneity	0.799035	0.0261596	0.027611	0.166165	1.4937e-05	672	0.166165	1.4937e-05	0.164506	1.82101e-05	0.134444	2.03231e-05
Recurrent Event No Chemo	Avoiding_Immune_Destruction	Molecular Heterogeneity	0.595553	0.0230594	0.0259932	0.161224	0.00312888	334	0.161224	0.00312888	0.157461	0.00391485	0.128776	0.00406078
Recurrent Event Chemo	Avoiding_Immune_Destruction	Molecular Heterogeneity	0.783181	0.015806	0.0187264	0.136845	0.0117891	338	0.136845	0.0117891	0.128918	0.0177276	0.105438	0.017951
Recurrent Event Stage 2 Grade 2	Avoiding_Immune_Destruction	Molecular Disparity	0.167202	0.031145	0.0359652	0.189645	0.00686733	202	0.189645	0.00686733	0.206789	0.00314935	0.16926	0.00337065
Recurrent Event No Chemo Stage 2 Grade 2	Avoiding_Immune_Destruction	Molecular Disparity	0.0918373	0.00822103	0.018239	0.135052	0.180348	100	0.135052	0.180348	0.0913939	0.365813	0.074995	0.363161
Recurrent Event Chemo Stage 2 Grade 2	Avoiding_Immune_Destruction	Molecular Disparity	0.224239	0.0389674	0.0484825	0.220187	0.0261656	102	0.220187	0.0261656	0.251193	0.0108767	0.206102	0.0115875
Recurrent Event	Avoiding_Immune_Destruction	Molecular Disparity	0.171309	0.0326299	0.0340716	0.184585	1.45344e-06	672	0.184585	1.45344e-06	0.177303	3.75794e-06	0.144879	4.37361e-06
Recurrent Event No Chemo	Avoiding_Immune_Destruction	Molecular Disparity	0.114693	0.0227354	0.0256701	0.160219	0.00332346	334	0.160219	0.00332346	0.145065	0.00792426	0.118626	0.00811642
Recurrent Event Chemo	Avoiding_Immune_Destruction	Molecular Disparity	0.187664	0.0261998	0.0290894	0.170556	0.00164892	338	0.170556	0.00164892	0.155104	0.00425918	0.12683	0.00440884
Recurrent Event Stage 2 Grade 2	Avoiding_Immune_Destruction	Number of Observed States	0.00115328	-0.00164735	0.00333597	0.0577578	0.414225	202	0.0577578	0.414225	0.0454777	0.520431	0.0374806	0.519084
Recurrent Event No Chemo Stage 2 Grade 2	Avoiding_Immune_Destruction	Number of Observed States	-0.000893977	-0.00716398	0.0030094	-0.054858	0.587756	100	-0.054858	0.587756	-0.0435935	0.666716	-0.0360258	0.66447
Recurrent Event Chemo Stage 2 Grade 2	Avoiding_Immune_Destruction	Number of Observed States	0.00316632	0.0110944	0.0208855	0.144518	0.147284	102	0.144518	0.147284	0.131517	0.187632	0.108536	0.186259
Recurrent Event	Avoiding_Immune_Destruction	Number of Observed States	0.00230537	0.01019	0.0116651	0.108005	0.00506602	672	0.108005	0.00506602	0.106652	0.0056489	0.0877811	0.00573278
Recurrent Event No Chemo	Avoiding_Immune_Destruction	Number of Observed States	0.00215884	0.0119175	0.0148847	0.122003	0.02577	334	0.122003	0.02577	0.116462	0.0333632	0.0959293	0.0335674
Recurrent Event Chemo	Avoiding_Immune_Destruction	Number of Observed States	0.00161959	0.00184409	0.00480598	0.0693252	0.203609	338	0.0693252	0.203609	0.0722121	0.185365	0.0594632	0.184959
Recurrent Event Stage 2 Grade 2	Avoiding_Immune_Destruction	Cell Family Entropy	-0.338109	0.0354841	0.0402827	-0.200706	0.00418248	202	-0.200706	0.00418248	-0.207823	0.00299881	-0.170119	0.00321499
Recurrent Event No Chemo Stage 2 Grade 2	Avoiding_Immune_Destruction	Cell Family Entropy	-0.156793	0.00404007	0.0141003	-0.118745	0.239321	100	-0.118745	0.239321	-0.113789	0.259636	-0.0933901	0.257556
Recurrent Event Chemo Stage 2 Grade 2	Avoiding_Immune_Destruction	Cell Family Entropy	-0.483677	0.0545814	0.063942	-0.252867	0.0103421	102	-0.252867	0.0103421	-0.262183	0.00776723	-0.215119	0.00841599
Recurrent Event	Avoiding_Immune_Destruction	Cell Family Entropy	-0.297565	0.0263867	0.0278377	-0.166846	1.3763e-05	672	-0.166846	1.3763e-05	-0.155467	5.18127e-05	-0.127041	5.64533e-05
Recurrent Event No Chemo	Avoiding_Immune_Destruction	Cell Family Entropy	-0.255616	0.0298626	0.0327759	-0.181041	0.000888156	334	-0.181041	0.000888156	-0.155332	0.0044349	-0.127028	0.00458907
Recurrent Event Chemo	Avoiding_Immune_Destruction	Cell Family Entropy	-0.258145	0.0129754	0.0159042	-0.126112	0.0203831	338	-0.126112	0.0203831	-0.11851	0.0293771	-0.0969093	0.0295888
Recurrent Event Stage 2 Grade 2	Avoiding_Immune_Destruction	Cell Family Heterogeneity	-0.796653	0.0339844	0.0387904	-0.196953	0.004963	202	-0.196953	0.004963	-0.20633	0.00321837	-0.168901	0.00344194
Recurrent Event No Chemo Stage 2 Grade 2	Avoiding_Immune_Destruction	Cell Family Heterogeneity	-0.376118	0.00390611	0.0139677	-0.118185	0.241559	100	-0.118185	0.241559	-0.106526	0.291484	-0.0874291	0.289181
Recurrent Event Chemo Stage 2 Grade 2	Avoiding_Immune_Destruction	Cell Family Heterogeneity	-1.15162	0.0540834	0.0634489	-0.251891	0.0106512	102	-0.251891	0.0106512	-0.262576	0.00767225	-0.215461	0.00831852
Recurrent Event	Avoiding_Immune_Destruction	Cell Family Heterogeneity	-0.746244	0.0272193	0.0286691	-0.169319	1.01953e-05	672	-0.169319	1.01953e-05	-0.160889	2.7862e-05	-0.131482	3.07817e-05
Recurrent Event No Chemo	Avoiding_Immune_Destruction	Cell Family Heterogeneity	-0.652767	0.0319846	0.0348915	-0.186793	0.000600891	334	-0.186793	0.000600891	-0.15713	0.00399194	-0.128504	0.00413915
Recurrent Event Chemo	Avoiding_Immune_Destruction	Cell Family Heterogeneity	-0.6587	0.0141737	0.017099	-0.130763	0.016151	338	-0.130763	0.016151	-0.125526	0.0209796	-0.102661	0.0212032
Recurrent Event Stage 2 Grade 2	Avoiding_Immune_Destruction	Cell Neighbor Entropy	-0.373592	0.0350171	0.039818	-0.199544	0.00441125	202	-0.199544	0.00441125	-0.211268	0.00254295	-0.172942	0.00274234
Recurrent Event No Chemo Stage 2 Grade 2	Avoiding_Immune_Destruction	Cell Neighbor Entropy	-0.174738	0.00367963	0.0137435	-0.117233	0.245399	100	-0.117233	0.245399	-0.116815	0.247094	-0.0958739	0.245114
Recurrent Event Chemo Stage 2 Grade 2	Avoiding_Immune_Destruction	Cell Neighbor Entropy	-0.535914	0.0561818	0.0655265	-0.255981	0.00940849	102	-0.255981	0.00940849	-0.277883	0.00468677	-0.228	0.00522722
Recurrent Event	Avoiding_Immune_Destruction	Cell Neighbor Entropy	-0.354347	0.029873	0.0313188	-0.176971	3.92052e-06	672	-0.176971	3.92052e-06	-0.163497	2.05238e-05	-0.133607	2.2839e-05
Recurrent Event No Chemo	Avoiding_Immune_Destruction	Cell Neighbor Entropy	-0.272228	0.0280442	0.030963	-0.175963	0.00124216	334	-0.175963	0.00124216	-0.159591	0.0034506	-0.130514	0.00358831
Recurrent Event Chemo	Avoiding_Immune_Destruction	Cell Neighbor Entropy	-0.350779	0.0191492	0.0220598	-0.148525	0.00622517	338	-0.148525	0.00622517	-0.133398	0.0141127	-0.10909	0.014331
Recurrent Event Stage 2 Grade 2	Avoiding_Immune_Destruction	Cell Neighbor Heterogeneity	-0.872957	0.0336303	0.0384381	-0.196056	0.0051678	202	-0.196056	0.0051678	-0.212876	0.00235251	-0.174284	0.00254423
Recurrent Event No Chemo Stage 2 Grade 2	Avoiding_Immune_Destruction	Cell Neighbor Heterogeneity	-0.420513	0.00373716	0.0138004	-0.117475	0.244417	100	-0.117475	0.244417	-0.107133	0.288728	-0.0879614	0.286442
Recurrent Event Chemo Stage 2 Grade 2	Avoiding_Immune_Destruction	Cell Neighbor Heterogeneity	-1.24747	0.0545192	0.0638804	-0.252746	0.0103802	102	-0.252746	0.0103802	-0.2771	0.00480959	-0.227422	0.00535571
Recurrent Event	Avoiding_Immune_Destruction	Cell Neighbor Heterogeneity	-0.8622	0.0300683	0.0315138	-0.177521	3.65423e-06	672	-0.177521	3.65423e-06	-0.166114	1.50297e-05	-0.135759	1.68532e-05
Recurrent Event No Chemo	Avoiding_Immune_Destruction	Cell Neighbor Heterogeneity	-0.67847	0.0293336	0.0322485	-0.179579	0.000979139	334	-0.179579	0.000979139	-0.160868	0.00319656	-0.131567	0.00332938
Recurrent Event Chemo	Avoiding_Immune_Destruction	Cell Neighbor Heterogeneity	-0.851185	0.0196109	0.0225201	-0.150067	0.00570281	338	-0.150067	0.00570281	-0.137779	0.0112206	-0.112689	0.0114297
Recurrent Event Stage 2 Grade 2	Avoiding_Immune_Destruction	Cell Social Entropy	-0.340811	0.0206216	0.0254941	-0.159669	0.0232185	202	-0.159669	0.0232185	-0.165455	0.0186125	-0.135444	0.0189901
Recurrent Event No Chemo Stage 2 Grade 2	Avoiding_Immune_Destruction	Cell Social Entropy	-0.173645	0.00108748	0.0111775	-0.105724	0.295154	100	-0.105724	0.295154	-0.0913945	0.36581	-0.0750102	0.363158
Recurrent Event Chemo Stage 2 Grade 2	Avoiding_Immune_Destruction	Cell Social Entropy	-0.479385	0.0281412	0.0377635	-0.194328	0.0503319	102	-0.194328	0.0503319	-0.202526	0.0412102	-0.166202	0.0418147
Recurrent Event	Avoiding_Immune_Destruction	Cell Social Entropy	-0.394766	0.0297708	0.0312167	-0.176682	4.06746e-06	672	-0.176682	4.06746e-06	-0.164001	1.93342e-05	-0.134017	2.15462e-05
Recurrent Event No Chemo	Avoiding_Immune_Destruction	Cell Social Entropy	-0.33522	0.0336801	0.0365819	-0.191264	0.000439959	334	-0.191264	0.000439959	-0.165505	0.00241077	-0.135345	0.00252626
Recurrent Event Chemo	Avoiding_Immune_Destruction	Cell Social Entropy	-0.359303	0.0163833	0.019302	-0.138932	0.0105524	338	-0.138932	0.0105524	-0.127304	0.0192154	-0.104111	0.0194393
Recurrent Event Stage 2 Grade 2	Avoiding_Immune_Destruction	Cell Social Heterogeneity	-1.25671	0.0146514	0.0195536	-0.139834	0.0471614	202	-0.139834	0.0471614	-0.153859	0.0288004	-0.125997	0.0291594
Recurrent Event No Chemo Stage 2 Grade 2	Avoiding_Immune_Destruction	Cell Social Heterogeneity	-0.554473	-0.00419331	0.00595006	-0.0771366	0.445579	100	-0.0771366	0.445579	-0.0853439	0.398529	-0.0700922	0.395792
Recurrent Event Chemo Stage 2 Grade 2	Avoiding_Immune_Destruction	Cell Social Heterogeneity	-1.9178	0.027087	0.0367198	-0.191624	0.0536841	102	-0.191624	0.0536841	-0.20292	0.0408094	-0.166556	0.0414185
Recurrent Event	Avoiding_Immune_Destruction	Cell Social Heterogeneity	-1.62418	0.0302874	0.0317326	-0.178136	3.37712e-06	672	-0.178136	3.37712e-06	-0.164843	1.74952e-05	-0.134744	1.95444e-05
Recurrent Event No Chemo	Avoiding_Immune_Destruction	Cell Social Heterogeneity	-1.38569	0.0352526	0.0381497	-0.19532	0.000329592	334	-0.19532	0.000329592	-0.177003	0.00116055	-0.144803	0.00123792
Recurrent Event Chemo	Avoiding_Immune_Destruction	Cell Social Heterogeneity	-1.50819	0.0172171	0.0201333	-0.141892	0.00899569	338	-0.141892	0.00899569	-0.128458	0.0181418	-0.10508	0.0183654
Recurrent Event Stage 2 Grade 2	Avoiding_Immune_Destruction	Average Cell Coordination Number	-0.271026	0.0390132	0.0437943	-0.209271	0.00279887	202	-0.209271	0.00279887	-0.189796	0.00682209	-0.155362	0.00712754
Recurrent Event No Chemo Stage 2 Grade 2	Avoiding_Immune_Destruction	Average Cell Coordination Number	-0.17122	0.0103568	0.0203532	-0.142665	0.156786	100	-0.142665	0.156786	-0.095026	0.34699	-0.0779907	0.344405
Recurrent Event Chemo Stage 2 Grade 2	Avoiding_Immune_Destruction	Average Cell Coordination Number	-0.262168	0.0282862	0.0379071	-0.194697	0.0498881	102	-0.194697	0.0498881	-0.189966	0.0558293	-0.155879	0.0562452
Recurrent Event	Avoiding_Immune_Destruction	Average Cell Coordination Number	-0.0525063	0.000598477	0.0020879	-0.0456935	0.236839	672	-0.0456935	0.236839	-0.0237145	0.539419	-0.0193782	0.539022
Recurrent Event No Chemo	Avoiding_Immune_Destruction	Average Cell Coordination Number	-0.0687639	0.00120162	0.00420101	-0.0648152	0.237467	334	-0.0648152	0.237467	-0.0319843	0.560235	-0.0261556	0.55945
Recurrent Event Chemo	Avoiding_Immune_Destruction	Average Cell Coordination Number	-0.00817281	-0.00292651	4.95321e-05	-0.00703791	0.897427	338	-0.00703791	0.897427	0.00797093	0.883919	0.00651831	0.883663
Recurrent Event Stage 2 Grade 2	Avoiding_Immune_Destruction	Cell Coordination Number Entropy	-1.69379	0.0369379	0.0417293	-0.204278	0.00354409	202	-0.204278	0.00354409	-0.216665	0.00195389	-0.177417	0.00212803
Recurrent Event No Chemo Stage 2 Grade 2	Avoiding_Immune_Destruction	Cell Coordination Number Entropy	-0.858323	0.00438893	0.0144456	-0.12019	0.23361	100	-0.12019	0.23361	-0.126501	0.209787	-0.103864	0.208149
Recurrent Event Chemo Stage 2 Grade 2	Avoiding_Immune_Destruction	Cell Coordination Number Entropy	-2.01648	0.043061	0.0525357	-0.229207	0.0204883	102	-0.229207	0.0204883	-0.256693	0.00920575	-0.210753	0.00988756
Recurrent Event	Avoiding_Immune_Destruction	Cell Coordination Number Entropy	-0.523175	0.00443058	0.00591429	-0.0769044	0.0462799	672	-0.0769044	0.0462799	-0.050654	0.189689	-0.0414044	0.189478
Recurrent Event No Chemo	Avoiding_Immune_Destruction	Cell Coordination Number Entropy	-0.706324	0.00866622	0.0116432	-0.107904	0.0487955	334	-0.107904	0.0487955	-0.0630227	0.250719	-0.0515577	0.250121
Recurrent Event Chemo	Avoiding_Immune_Destruction	Cell Coordination Number Entropy	-0.152342	-0.00246606	0.00050862	-0.0225526	0.679503	338	-0.0225526	0.679503	-0.00431485	0.937006	-0.00352944	0.936865
Recurrent Event Stage 2 Grade 2	Avoiding_Immune_Destruction	Number of Cells	-8.15348e-05	0.0094444	0.0143725	-0.119886	0.0892337	202	-0.119886	0.0892337	-0.114131	0.105808	-0.0934472	0.105645
Recurrent Event No Chemo Stage 2 Grade 2	Avoiding_Immune_Destruction	Number of Cells	-5.1238e-05	-0.00057144	0.00953534	-0.0976491	0.333781	100	-0.0976491	0.333781	-0.105921	0.29425	-0.0869323	0.29193
Recurrent Event Chemo Stage 2 Grade 2	Avoiding_Immune_Destruction	Number of Cells	-7.84709e-05	-0.000223113	0.00968009	-0.0983874	0.32521	102	-0.0983874	0.32521	-0.0745737	0.456324	-0.0612042	0.453582
Recurrent Event	Avoiding_Immune_Destruction	Number of Cells	-3.34257e-05	0.000561818	0.00205129	-0.0452912	0.240997	672	-0.0452912	0.240997	-0.0541032	0.161235	-0.0442195	0.161073
Recurrent Event No Chemo	Avoiding_Immune_Destruction	Number of Cells	-1.44389e-05	-0.00238715	0.000623026	-0.0249605	0.649447	334	-0.0249605	0.649447	-0.0214806	0.695689	-0.0175693	0.695069
Recurrent Event Chemo	Avoiding_Immune_Destruction	Number of Cells	-3.23654e-05	-0.00151798	0.00145389	-0.0381299	0.484761	338	-0.0381299	0.484761	-0.0556649	0.307545	-0.045534	0.306842
Recurrent Event Stage 2 Grade 2	Avoiding_Immune_Destruction	Age at Diagnosis	0.000289566	-0.0049091	9.04472e-05	0.00951038	0.89314	202	0.00951038	0.89314	0.00402063	0.954713	0.00332843	0.954543
Recurrent Event No Chemo Stage 2 Grade 2	Avoiding_Immune_Destruction	Age at Diagnosis	0.00508414	0.0233776	0.0332425	0.182325	0.0694349	100	0.182325	0.0694349	0.190209	0.0580235	0.158236	0.0584169
Recurrent Event Chemo Stage 2 Grade 2	Avoiding_Immune_Destruction	Age at Diagnosis	0.00147135	-0.0082091	0.00177317	0.042109	0.674321	102	0.042109	0.674321	0.0498806	0.618575	0.0414079	0.616164
Recurrent Event	Avoiding_Immune_Destruction	Age at Diagnosis	0.00046798	-0.00129725	0.000194992	0.0139639	0.717852	672	0.0139639	0.717852	0.0163357	0.672506	0.0134989	0.672182
Recurrent Event No Chemo	Avoiding_Immune_Destruction	Age at Diagnosis	0.00311049	0.01097	0.0139401	0.118068	0.0309872	334	0.118068	0.0309872	0.123822	0.0236257	0.102388	0.0238498
Recurrent Event Chemo	Avoiding_Immune_Destruction	Age at Diagnosis	0.00046944	-0.0028354	0.000140376	0.011848	0.828189	338	0.011848	0.828189	0.013807	0.800338	0.0114239	0.799911
Recurrent Event Stage 2 Grade 2	Avoiding_Immune_Destruction	Probability Based Cell Family Heterogeneity	-0.733989	0.0422377	0.0470027	-0.216801	0.0019408	202	-0.216801	0.0019408	-0.243647	0.000475505	-0.199462	0.000551744
Recurrent Event No Chemo Stage 2 Grade 2	Avoiding_Immune_Destruction	Probability Based Cell Family Heterogeneity	-0.330483	0.00379956	0.0138622	-0.117738	0.243356	100	-0.117738	0.243356	-0.141026	0.161653	-0.115744	0.16056
Recurrent Event Chemo Stage 2 Grade 2	Avoiding_Immune_Destruction	Probability Based Cell Family Heterogeneity	-1.05297	0.0735318	0.0827047	-0.287584	0.00338044	102	-0.287584	0.00338044	-0.30732	0.00167836	-0.252177	0.00201148
Recurrent Event	Avoiding_Immune_Destruction	Probability Based Cell Family Heterogeneity	-0.612477	0.0290683	0.0305153	-0.174686	5.23802e-06	672	-0.174686	5.23802e-06	-0.175059	4.99722e-06	-0.143061	5.76911e-06
Recurrent Event No Chemo	Avoiding_Immune_Destruction	Probability Based Cell Family Heterogeneity	-0.413806	0.0207623	0.023703	-0.153958	0.00480293	334	-0.153958	0.00480293	-0.159449	0.00347992	-0.130401	0.00361817
Recurrent Event Chemo	Avoiding_Immune_Destruction	Probability Based Cell Family Heterogeneity	-0.642211	0.0204472	0.0233538	-0.15282	0.00486706	338	-0.15282	0.00486706	-0.145288	0.00746382	-0.118815	0.00764999
Recurrent Event Stage 2 Grade 2	Avoiding_Immune_Destruction	Grid4 Probability Based Cell Family Heterogeneity	-0.484387	0.0360589	0.0408546	-0.202125	0.00391727	202	-0.202125	0.00391727	-0.219649	0.00168444	-0.179795	0.00184529
Recurrent Event No Chemo Stage 2 Grade 2	Avoiding_Immune_Destruction	Grid4 Probability Based Cell Family Heterogeneity	-0.20932	0.00139319	0.0114801	-0.107145	0.288671	100	-0.107145	0.288671	-0.121657	0.22791	-0.0998379	0.226097
Recurrent Event Chemo Stage 2 Grade 2	Avoiding_Immune_Destruction	Grid4 Probability Based Cell Family Heterogeneity	-0.730164	0.0679829	0.0772108	-0.277868	0.00468901	102	-0.277868	0.00468901	-0.295938	0.00252822	-0.242837	0.00293809
Recurrent Event	Avoiding_Immune_Destruction	Grid4 Probability Based Cell Family Heterogeneity	-0.422529	0.0283565	0.0298045	-0.17264	6.76851e-06	672	-0.17264	6.76851e-06	-0.175143	4.94443e-06	-0.143123	5.70987e-06
Recurrent Event No Chemo	Avoiding_Immune_Destruction	Grid4 Probability Based Cell Family Heterogeneity	-0.2847	0.019707	0.0226508	-0.150502	0.00585267	334	-0.150502	0.00585267	-0.156894	0.00404786	-0.128305	0.00419598
Recurrent Event Chemo	Avoiding_Immune_Destruction	Grid4 Probability Based Cell Family Heterogeneity	-0.446273	0.0208085	0.0237141	-0.153994	0.00454545	338	-0.153994	0.00454545	-0.150624	0.00552388	-0.123175	0.00569066
Recurrent Event Stage 2 Grade 2	Avoiding_Immune_Destruction	Randomize Over Locations Cell Family Heterogeneity	-0.723624	0.0416569	0.0464248	-0.215464	0.002073	202	-0.215464	0.002073	-0.239628	0.000593008	-0.196139	0.000680527
Recurrent Event No Chemo Stage 2 Grade 2	Avoiding_Immune_Destruction	Randomize Over Locations Cell Family Heterogeneity	-0.329476	0.00407045	0.0141303	-0.118871	0.238817	100	-0.118871	0.238817	-0.139815	0.165322	-0.114727	0.164184
Recurrent Event Chemo Stage 2 Grade 2	Avoiding_Immune_Destruction	Randomize Over Locations Cell Family Heterogeneity	-1.03921	0.0721043	0.0812914	-0.285116	0.00367736	102	-0.285116	0.00367736	-0.303787	0.00190929	-0.249254	0.00226549
Recurrent Event	Avoiding_Immune_Destruction	Randomize Over Locations Cell Family Heterogeneity	-0.607929	0.0289843	0.0304314	-0.174446	5.39886e-06	672	-0.174446	5.39886e-06	-0.173508	6.07358e-06	-0.141774	6.97395e-06
Recurrent Event No Chemo	Avoiding_Immune_Destruction	Randomize Over Locations Cell Family Heterogeneity	-0.411361	0.020835	0.0237755	-0.154193	0.00473804	334	-0.154193	0.00473804	-0.158549	0.00367098	-0.12965	0.0038127
Recurrent Event Chemo	Avoiding_Immune_Destruction	Randomize Over Locations Cell Family Heterogeneity	-0.636935	0.0202648	0.0231721	-0.152224	0.00503799	338	-0.152224	0.00503799	-0.143378	0.00829411	-0.117241	0.00848672
Recurrent Event Stage 2 Grade 2	Avoiding_Immune_Destruction	Randomize Over Locations Cell Neighbor Heterogeneity	-0.971149	0.0381285	0.042914	-0.207157	0.00309505	202	-0.207157	0.00309505	-0.239742	0.000589306	-0.196238	0.000676486
Recurrent Event No Chemo Stage 2 Grade 2	Avoiding_Immune_Destruction	Randomize Over Locations Cell Neighbor Heterogeneity	-0.438211	0.00239954	0.0124763	-0.111697	0.268555	100	-0.111697	0.268555	-0.131947	0.190668	-0.108282	0.189233
Recurrent Event Chemo Stage 2 Grade 2	Avoiding_Immune_Destruction	Randomize Over Locations Cell Neighbor Heterogeneity	-1.38994	0.0669519	0.07619	-0.276025	0.00498293	102	-0.276025	0.00498293	-0.305357	0.00180335	-0.250542	0.0021492
Recurrent Event	Avoiding_Immune_Destruction	Randomize Over Locations Cell Neighbor Heterogeneity	-0.856549	0.0302583	0.0317036	-0.178055	3.41267e-06	672	-0.178055	3.41267e-06	-0.176975	3.91831e-06	-0.144608	4.5548e-06
Recurrent Event No Chemo	Avoiding_Immune_Destruction	Randomize Over Locations Cell Neighbor Heterogeneity	-0.572195	0.0217601	0.0246978	-0.157155	0.00398607	334	-0.157155	0.00398607	-0.160679	0.00323314	-0.131391	0.00336668
Recurrent Event Chemo	Avoiding_Immune_Destruction	Randomize Over Locations Cell Neighbor Heterogeneity	-0.922289	0.0218594	0.0247619	-0.157359	0.00372706	338	-0.157359	0.00372706	-0.147199	0.00670866	-0.120365	0.00688809
Recurrent Event Stage 2 Grade 2	Avoiding_Immune_Destruction	Randomize Over Locations Cell Social Heterogeneity	-1.59021	0.0360226	0.0408185	-0.202036	0.00393352	202	-0.202036	0.00393352	-0.229064	0.00104132	-0.187492	0.00116405
Recurrent Event No Chemo Stage 2 Grade 2	Avoiding_Immune_Destruction	Randomize Over Locations Cell Social Heterogeneity	-0.694104	0.000521574	0.0106173	-0.10304	0.307649	100	-0.10304	0.307649	-0.118025	0.2422	-0.0968479	0.24026
Recurrent Event Chemo Stage 2 Grade 2	Avoiding_Immune_Destruction	Randomize Over Locations Cell Social Heterogeneity	-2.27681	0.0655438	0.0747959	-0.273488	0.00541435	102	-0.273488	0.00541435	-0.297507	0.00239168	-0.244102	0.00279059
Recurrent Event	Avoiding_Immune_Destruction	Randomize Over Locations Cell Social Heterogeneity	-1.39196	0.03054	0.0319848	-0.178843	3.08358e-06	672	-0.178843	3.08358e-06	-0.172592	6.80937e-06	-0.141025	7.79447e-06
Recurrent Event No Chemo	Avoiding_Immune_Destruction	Randomize Over Locations Cell Social Heterogeneity	-0.955078	0.0226157	0.0255508	-0.159846	0.00339837	334	-0.159846	0.00339837	-0.154007	0.00478917	-0.125935	0.00494846
Recurrent Event Chemo	Avoiding_Immune_Destruction	Randomize Over Locations Cell Social Heterogeneity	-1.4763	0.0223488	0.0252499	-0.158902	0.00339847	338	-0.158902	0.00339847	-0.144498	0.00779798	-0.118156	0.00798685
Recurrent Event Stage 2 Grade 2	Evading_Growth_Suppressors	Molecular Entropy	0.00974099	-0.00462474	0.00037339	0.0193233	0.784886	202	0.0193233	0.784886	0.0479944	0.49759	0.0392851	0.496227
Recurrent Event No Chemo Stage 2 Grade 2	Evading_Growth_Suppressors	Molecular Entropy	-0.0164887	-0.00846434	0.00172216	-0.041499	0.681843	100	-0.041499	0.681843	-0.0248156	0.8064	-0.0203629	0.804976
Recurrent Event Chemo Stage 2 Grade 2	Evading_Growth_Suppressors	Molecular Entropy	0.050885	-0.00202766	0.00789341	0.0888449	0.374547	102	0.0888449	0.374547	0.122065	0.221641	0.100162	0.219922
Recurrent Event	Evading_Growth_Suppressors	Molecular Entropy	0.0481811	0.00601185	0.00749321	0.0865633	0.0248315	672	0.0865633	0.0248315	0.0900347	0.0195766	0.073569	0.0196886
Recurrent Event No Chemo	Evading_Growth_Suppressors	Molecular Entropy	0.04088	0.00560778	0.00859394	0.0927035	0.0907392	334	0.0927035	0.0907392	0.0978455	0.0741356	0.0800115	0.0741781
Recurrent Event Chemo	Evading_Growth_Suppressors	Molecular Entropy	0.0457884	0.00229936	0.0052599	0.0725252	0.183462	338	0.0725252	0.183462	0.0720677	0.186248	0.0589305	0.18584
Recurrent Event Stage 2 Grade 2	Evading_Growth_Suppressors	Molecular Heterogeneity	0.203076	-0.00116115	0.00381976	0.0618042	0.382234	202	0.0618042	0.382234	0.095989	0.174168	0.0785799	0.173552
Recurrent Event No Chemo Stage 2 Grade 2	Evading_Growth_Suppressors	Molecular Heterogeneity	0.0405817	-0.00995212	0.000249417	0.0157929	0.87607	100	0.0157929	0.87607	0.0526574	0.602844	0.043209	0.600324
Recurrent Event Chemo Stage 2 Grade 2	Evading_Growth_Suppressors	Molecular Heterogeneity	0.409127	0.00209035	0.0119706	0.10941	0.273664	102	0.10941	0.273664	0.142082	0.154298	0.116599	0.153318
Recurrent Event	Evading_Growth_Suppressors	Molecular Heterogeneity	0.337469	0.00738607	0.00886537	0.0941561	0.0146188	672	0.0941561	0.0146188	0.107991	0.00507174	0.088251	0.00515205
Recurrent Event No Chemo	Evading_Growth_Suppressors	Molecular Heterogeneity	0.279323	0.00714231	0.0101239	0.100617	0.0662661	334	0.100617	0.0662661	0.110762	0.043084	0.0905812	0.0432567
Recurrent Event Chemo	Evading_Growth_Suppressors	Molecular Heterogeneity	0.326054	0.00316074	0.00611872	0.0782222	0.151296	338	0.0782222	0.151296	0.09048	0.0967736	0.073998	0.096715
Recurrent Event Stage 2 Grade 2	Evading_Growth_Suppressors	Molecular Disparity	0.0352142	-0.00303759	0.00195264	0.0441887	0.532334	202	0.0441887	0.532334	0.0657914	0.352228	0.0538526	0.350947
Recurrent Event No Chemo Stage 2 Grade 2	Evading_Growth_Suppressors	Molecular Disparity	0.0291879	-0.00762408	0.00255394	0.0505366	0.617546	100	0.0505366	0.617546	0.0357103	0.724294	0.0293056	0.722355
Recurrent Event Chemo Stage 2 Grade 2	Evading_Growth_Suppressors	Molecular Disparity	0.0593389	-0.00635007	0.0036138	0.0601149	0.548379	102	0.0601149	0.548379	0.0871327	0.383858	0.0714915	0.381208
Recurrent Event	Evading_Growth_Suppressors	Molecular Disparity	0.0614589	0.00394414	0.00542857	0.0736788	0.0562604	672	0.0736788	0.0562604	0.0856228	0.02645	0.0699656	0.0265587
Recurrent Event No Chemo	Evading_Growth_Suppressors	Molecular Disparity	0.0518974	0.00353334	0.00652573	0.080782	0.140692	334	0.080782	0.140692	0.0801028	0.144073	0.0655044	0.143813
Recurrent Event Chemo	Evading_Growth_Suppressors	Molecular Disparity	0.052675	-5.97093e-05	0.00290783	0.0539243	0.322941	338	0.0539243	0.322941	0.0692351	0.204199	0.0566162	0.203733
Recurrent Event Stage 2 Grade 2	Evading_Growth_Suppressors	Number of Observed States	-0.000281502	-0.00306671	0.00192367	-0.0438597	0.535394	202	-0.0438597	0.535394	-0.0386968	0.584532	-0.0317625	0.583265
Recurrent Event No Chemo Stage 2 Grade 2	Evading_Growth_Suppressors	Number of Observed States	-0.000284724	-0.00632793	0.003837	-0.0619435	0.540382	100	-0.0619435	0.540382	-0.121064	0.230203	-0.0996032	0.228369
Recurrent Event Chemo Stage 2 Grade 2	Evading_Growth_Suppressors	Number of Observed States	0.000150705	-0.00966338	0.00033329	0.0182562	0.855487	102	0.0182562	0.855487	0.0451412	0.652339	0.0371386	0.650071
Recurrent Event	Evading_Growth_Suppressors	Number of Observed States	0.000396444	0.00156995	0.00305793	0.0552985	0.152164	672	0.0552985	0.152164	0.0575445	0.136176	0.0471415	0.136063
Recurrent Event No Chemo	Evading_Growth_Suppressors	Number of Observed States	0.000476239	0.00408871	0.00707944	0.0841394	0.124867	334	0.0841394	0.124867	0.0655798	0.231967	0.0537602	0.231416
Recurrent Event Chemo	Evading_Growth_Suppressors	Number of Observed States	0.000312126	-0.00150437	0.00146745	0.0383073	0.482729	338	0.0383073	0.482729	0.0531633	0.329826	0.0435791	0.32909
Recurrent Event Stage 2 Grade 2	Evading_Growth_Suppressors	Cell Family Entropy	-0.160649	0.00830298	0.0132368	-0.115051	0.103005	202	-0.115051	0.103005	-0.126416	0.0730117	-0.103478	0.073092
Recurrent Event No Chemo Stage 2 Grade 2	Evading_Growth_Suppressors	Cell Family Entropy	-0.0357538	-0.00914153	0.00105182	-0.0324317	0.748723	100	-0.0324317	0.748723	-0.056289	0.578037	-0.046189	0.575433
Recurrent Event Chemo Stage 2 Grade 2	Evading_Growth_Suppressors	Cell Family Entropy	-0.297504	0.0260236	0.035667	-0.188857	0.0573021	102	-0.188857	0.0573021	-0.200955	0.0428427	-0.164881	0.0434279
Recurrent Event	Evading_Growth_Suppressors	Cell Family Entropy	-0.182041	0.0148988	0.0163669	-0.127933	0.000887664	672	-0.127933	0.000887664	-0.138735	0.000309536	-0.113366	0.000325957
Recurrent Event No Chemo	Evading_Growth_Suppressors	Cell Family Entropy	-0.146615	0.0138156	0.0167772	-0.129527	0.0178702	334	-0.129527	0.0178702	-0.134609	0.0138144	-0.110075	0.0140346
Recurrent Event Chemo	Evading_Growth_Suppressors	Cell Family Entropy	-0.170716	0.00823749	0.0111804	-0.105737	0.0521122	338	-0.105737	0.0521122	-0.118971	0.028748	-0.0972873	0.028961
Recurrent Event Stage 2 Grade 2	Evading_Growth_Suppressors	Cell Family Heterogeneity	-0.380786	0.00801343	0.0129487	-0.113792	0.106854	202	-0.113792	0.106854	-0.130435	0.0642798	-0.106776	0.0644243
Recurrent Event No Chemo Stage 2 Grade 2	Evading_Growth_Suppressors	Cell Family Heterogeneity	-0.0687771	-0.00952852	0.000668734	-0.0258599	0.798422	100	-0.0258599	0.798422	-0.0544735	0.590379	-0.044708	0.587815
Recurrent Event Chemo Stage 2 Grade 2	Evading_Growth_Suppressors	Cell Family Heterogeneity	-0.727603	0.0278917	0.0375166	-0.193692	0.0511049	102	-0.193692	0.0511049	-0.208806	0.035194	-0.171355	0.0358635
Recurrent Event	Evading_Growth_Suppressors	Cell Family Heterogeneity	-0.441366	0.0147107	0.0161791	-0.127197	0.000951071	672	-0.127197	0.000951071	-0.133388	0.000526523	-0.109004	0.000549789
Recurrent Event No Chemo	Evading_Growth_Suppressors	Cell Family Heterogeneity	-0.352857	0.0132225	0.0161858	-0.127224	0.0200272	334	-0.127224	0.0200272	-0.127512	0.0197457	-0.104282	0.0199723
Recurrent Event Chemo	Evading_Growth_Suppressors	Cell Family Heterogeneity	-0.427304	0.00898251	0.0119232	-0.109193	0.0448495	338	-0.109193	0.0448495	-0.11683	0.0317696	-0.0955432	0.0319755
Recurrent Event Stage 2 Grade 2	Evading_Growth_Suppressors	Cell Neighbor Entropy	-0.159144	0.00391807	0.0088737	-0.0942003	0.182369	202	-0.0942003	0.182369	-0.128712	0.0679114	-0.105358	0.0680293
Recurrent Event No Chemo Stage 2 Grade 2	Evading_Growth_Suppressors	Cell Neighbor Entropy	-0.026896	-0.00982142	0.000378793	-0.0194626	0.847588	100	-0.0194626	0.847588	-0.0587104	0.561764	-0.0481853	0.559112
Recurrent Event Chemo Stage 2 Grade 2	Evading_Growth_Suppressors	Cell Neighbor Entropy	-0.298725	0.0163015	0.026041	-0.161372	0.105161	102	-0.161372	0.105161	-0.194675	0.0499151	-0.159729	0.0504111
Recurrent Event	Evading_Growth_Suppressors	Cell Neighbor Entropy	-0.229114	0.0147187	0.016187	-0.127228	0.00094829	672	-0.127228	0.00094829	-0.136034	0.000405803	-0.111161	0.000425453
Recurrent Event No Chemo	Evading_Growth_Suppressors	Cell Neighbor Entropy	-0.183418	0.0137123	0.0166741	-0.129128	0.0182282	334	-0.129128	0.0182282	-0.136028	0.012837	-0.111241	0.0130545
Recurrent Event Chemo	Evading_Growth_Suppressors	Cell Neighbor Entropy	-0.222208	0.00870667	0.0116482	-0.107927	0.0474061	338	-0.107927	0.0474061	-0.117522	0.0307651	-0.096103	0.0309735
Recurrent Event Stage 2 Grade 2	Evading_Growth_Suppressors	Cell Neighbor Heterogeneity	-0.376775	0.00383126	0.00878732	-0.0937407	0.184521	202	-0.0937407	0.184521	-0.131468	0.0621785	-0.107622	0.0623382
Recurrent Event No Chemo Stage 2 Grade 2	Evading_Growth_Suppressors	Cell Neighbor Heterogeneity	-0.0529426	-0.00994697	0.000254512	-0.0159534	0.87482	100	-0.0159534	0.87482	-0.0514469	0.611216	-0.0422157	0.608728
Recurrent Event Chemo Stage 2 Grade 2	Evading_Growth_Suppressors	Cell Neighbor Heterogeneity	-0.71858	0.0172413	0.0269716	-0.16423	0.0990609	102	-0.16423	0.0990609	-0.20488	0.0388612	-0.168118	0.0394922
Recurrent Event	Evading_Growth_Suppressors	Cell Neighbor Heterogeneity	-0.548832	0.01451	0.0159787	-0.126407	0.00102373	672	-0.126407	0.00102373	-0.132276	0.000586636	-0.108099	0.000611563
Recurrent Event No Chemo	Evading_Growth_Suppressors	Cell Neighbor Heterogeneity	-0.438401	0.0132912	0.0162543	-0.127492	0.0197643	334	-0.127492	0.0197643	-0.131297	0.0163529	-0.107378	0.0165778
Recurrent Event Chemo	Evading_Growth_Suppressors	Cell Neighbor Heterogeneity	-0.543938	0.0091917	0.0121318	-0.110144	0.0430073	338	-0.110144	0.0430073	-0.113141	0.0376128	-0.0925288	0.037802
Recurrent Event Stage 2 Grade 2	Evading_Growth_Suppressors	Cell Social Entropy	-0.115344	-0.00114903	0.00383181	-0.0619016	0.381483	202	-0.0619016	0.381483	-0.0956445	0.175726	-0.078294	0.175101
Recurrent Event No Chemo Stage 2 Grade 2	Evading_Growth_Suppressors	Cell Social Entropy	-0.0275994	-0.00985576	0.000344807	-0.018569	0.854507	100	-0.018569	0.854507	-0.0387368	0.701985	-0.0317956	0.699921
Recurrent Event Chemo Stage 2 Grade 2	Evading_Growth_Suppressors	Cell Social Entropy	-0.219346	0.0012062	0.0110952	-0.105334	0.292046	102	-0.105334	0.292046	-0.153464	0.123574	-0.125927	0.123002
Recurrent Event	Evading_Growth_Suppressors	Cell Social Entropy	-0.236858	0.0133563	0.0148267	-0.121765	0.00156468	672	-0.121765	0.00156468	-0.134772	0.000459751	-0.110132	0.000481068
Recurrent Event No Chemo	Evading_Growth_Suppressors	Cell Social Entropy	-0.195185	0.0129656	0.0159297	-0.126213	0.0210432	334	-0.126213	0.0210432	-0.126329	0.0209245	-0.103309	0.0211508
Recurrent Event Chemo	Evading_Growth_Suppressors	Cell Social Entropy	-0.215851	0.00661074	0.00955848	-0.0977675	0.0726414	338	-0.0977675	0.0726414	-0.117192	0.0312399	-0.0958378	0.0314472
Recurrent Event Stage 2 Grade 2	Evading_Growth_Suppressors	Cell Social Heterogeneity	-0.351668	-0.00277979	0.00220916	-0.0470017	0.506536	202	-0.0470017	0.506536	-0.0786514	0.265866	-0.0643914	0.264818
Recurrent Event No Chemo Stage 2 Grade 2	Evading_Growth_Suppressors	Cell Social Heterogeneity	0.0312808	-0.0101771	2.66861e-05	0.00516586	0.959318	100	0.00516586	0.959318	-0.00907889	0.928566	-0.00745059	0.928022
Recurrent Event Chemo Stage 2 Grade 2	Evading_Growth_Suppressors	Cell Social Heterogeneity	-0.875935	0.00127928	0.0111676	-0.105677	0.290469	102	-0.105677	0.290469	-0.154642	0.120683	-0.126918	0.120152
Recurrent Event	Evading_Growth_Suppressors	Cell Social Heterogeneity	-0.912089	0.0121221	0.0135943	-0.116595	0.00246843	672	-0.116595	0.00246843	-0.123471	0.00134104	-0.100919	0.00138218
Recurrent Event No Chemo	Evading_Growth_Suppressors	Cell Social Heterogeneity	-0.774642	0.0124326	0.0153983	-0.12409	0.0233233	334	-0.12409	0.0233233	-0.117197	0.0322568	-0.095866	0.032464
Recurrent Event Chemo	Evading_Growth_Suppressors	Cell Social Heterogeneity	-0.825113	0.00577422	0.00872444	-0.0934047	0.0864161	338	-0.0934047	0.0864161	-0.106126	0.0512505	-0.0868095	0.0513901
Recurrent Event Stage 2 Grade 2	Evading_Growth_Suppressors	Average Cell Coordination Number	-0.271422	0.0388912	0.0436728	-0.20898	0.00283796	202	-0.20898	0.00283796	-0.191519	0.00632535	-0.15678	0.00662266
Recurrent Event No Chemo Stage 2 Grade 2	Evading_Growth_Suppressors	Average Cell Coordination Number	-0.17093	0.0108029	0.0207948	-0.144204	0.152315	100	-0.144204	0.152315	-0.0932103	0.356323	-0.0765004	0.353703
Recurrent Event Chemo Stage 2 Grade 2	Evading_Growth_Suppressors	Average Cell Coordination Number	-0.265467	0.0284629	0.0380821	-0.195146	0.0493527	102	-0.195146	0.0493527	-0.195068	0.0494458	-0.160066	0.049948
Recurrent Event	Evading_Growth_Suppressors	Average Cell Coordination Number	-0.0529092	0.000647122	0.00213647	-0.046222	0.231455	672	-0.046222	0.231455	-0.0263411	0.495436	-0.0215246	0.495029
Recurrent Event No Chemo	Evading_Growth_Suppressors	Average Cell Coordination Number	-0.0712053	0.00156141	0.00455973	-0.0675257	0.218376	334	-0.0675257	0.218376	-0.0357221	0.515301	-0.0292117	0.514486
Recurrent Event Chemo	Evading_Growth_Suppressors	Average Cell Coordination Number	-0.00706182	-0.00293892	3.71606e-05	-0.00609595	0.911094	338	-0.00609595	0.911094	0.00694986	0.898703	0.00568317	0.898479
Recurrent Event Stage 2 Grade 2	Evading_Growth_Suppressors	Cell Coordination Number Entropy	-1.64713	0.0345923	0.0393954	-0.198483	0.00463027	202	-0.198483	0.00463027	-0.218502	0.00178374	-0.178908	0.00194963
Recurrent Event No Chemo Stage 2 Grade 2	Evading_Growth_Suppressors	Cell Coordination Number Entropy	-1.02347	0.0106186	0.0206123	-0.14357	0.154145	100	-0.14357	0.154145	-0.156763	0.119335	-0.128673	0.118813
Recurrent Event Chemo Stage 2 Grade 2	Evading_Growth_Suppressors	Cell Coordination Number Entropy	-1.84785	0.0344515	0.0440114	-0.209789	0.0343225	102	-0.209789	0.0343225	-0.247666	0.0120832	-0.203341	0.0128099
Recurrent Event	Evading_Growth_Suppressors	Cell Coordination Number Entropy	-0.476641	0.00350469	0.00498978	-0.0706384	0.067245	672	-0.0706384	0.067245	-0.0467748	0.225916	-0.0382315	0.225651
Recurrent Event No Chemo	Evading_Growth_Suppressors	Cell Coordination Number Entropy	-0.679364	0.00791031	0.0108896	-0.104353	0.0567572	334	-0.104353	0.0567572	-0.0609407	0.266745	-0.0498483	0.266111
Recurrent Event Chemo	Evading_Growth_Suppressors	Cell Coordination Number Entropy	-0.100138	-0.00275143	0.000224092	-0.0149697	0.783923	338	-0.0149697	0.783923	0.00135045	0.980266	0.00110456	0.980222
Recurrent Event Stage 2 Grade 2	Evading_Growth_Suppressors	Number of Cells	-8.12902e-05	0.00941738	0.0143456	-0.119773	0.0895357	202	-0.119773	0.0895357	-0.114131	0.105808	-0.0934426	0.105645
Recurrent Event No Chemo Stage 2 Grade 2	Evading_Growth_Suppressors	Number of Cells	-5.03081e-05	-0.000837242	0.00927223	-0.0962924	0.340573	100	-0.0962924	0.340573	-0.104105	0.302651	-0.085442	0.300281
Recurrent Event Chemo Stage 2 Grade 2	Evading_Growth_Suppressors	Number of Cells	-7.95073e-05	4.03655e-05	0.00994096	-0.0997043	0.318745	102	-0.0997043	0.318745	-0.0753587	0.451584	-0.0618485	0.448843
Recurrent Event	Evading_Growth_Suppressors	Number of Cells	-3.48311e-05	0.000737401	0.00222661	-0.047187	0.221847	672	-0.047187	0.221847	-0.0550846	0.153758	-0.0450204	0.15361
Recurrent Event No Chemo	Evading_Growth_Suppressors	Number of Cells	-1.54166e-05	-0.00229733	0.000712576	-0.0266941	0.626889	334	-0.0266941	0.626889	-0.0221904	0.686159	-0.0181498	0.685525
Recurrent Event Chemo	Evading_Growth_Suppressors	Number of Cells	-3.39727e-05	-0.00137686	0.00159459	-0.0399323	0.46434	338	-0.0399323	0.46434	-0.0561589	0.303265	-0.0459333	0.302569
Recurrent Event Stage 2 Grade 2	Evading_Growth_Suppressors	Age at Diagnosis	0.000289566	-0.0049091	9.04472e-05	0.00951038	0.89314	202	0.00951038	0.89314	0.00402063	0.954713	0.00332843	0.954543
Recurrent Event No Chemo Stage 2 Grade 2	Evading_Growth_Suppressors	Age at Diagnosis	0.00508414	0.0233776	0.0332425	0.182325	0.0694349	100	0.182325	0.0694349	0.190209	0.0580235	0.158236	0.0584169
Recurrent Event Chemo Stage 2 Grade 2	Evading_Growth_Suppressors	Age at Diagnosis	0.00147135	-0.0082091	0.00177317	0.042109	0.674321	102	0.042109	0.674321	0.0498806	0.618575	0.0414079	0.616164
Recurrent Event	Evading_Growth_Suppressors	Age at Diagnosis	0.00046798	-0.00129725	0.000194992	0.0139639	0.717852	672	0.0139639	0.717852	0.0163357	0.672506	0.0134989	0.672182
Recurrent Event No Chemo	Evading_Growth_Suppressors	Age at Diagnosis	0.00311049	0.01097	0.0139401	0.118068	0.0309872	334	0.118068	0.0309872	0.123822	0.0236257	0.102388	0.0238498
Recurrent Event Chemo	Evading_Growth_Suppressors	Age at Diagnosis	0.00046944	-0.0028354	0.000140376	0.011848	0.828189	338	0.011848	0.828189	0.013807	0.800338	0.0114239	0.799911
Recurrent Event Stage 2 Grade 2	Evading_Growth_Suppressors	Probability Based Cell Family Heterogeneity	-0.143268	-0.00257318	0.00241475	-0.0491401	0.48737	202	-0.0491401	0.48737	-0.0924296	0.190764	-0.0756642	0.190055
Recurrent Event No Chemo Stage 2 Grade 2	Evading_Growth_Suppressors	Probability Based Cell Family Heterogeneity	0.0758066	-0.00922749	0.000966723	0.0310922	0.758777	100	0.0310922	0.758777	-0.00544735	0.957103	-0.0044708	0.956775
Recurrent Event Chemo Stage 2 Grade 2	Evading_Growth_Suppressors	Probability Based Cell Family Heterogeneity	-0.370081	0.00399884	0.0138602	-0.117729	0.238614	102	-0.117729	0.238614	-0.173089	0.0819073	-0.142044	0.0819428
Recurrent Event	Evading_Growth_Suppressors	Probability Based Cell Family Heterogeneity	-0.293788	0.00661034	0.00809081	-0.0899489	0.0196939	672	-0.0899489	0.0196939	-0.0972137	0.0116906	-0.0794447	0.011796
Recurrent Event No Chemo	Evading_Growth_Suppressors	Probability Based Cell Family Heterogeneity	-0.250327	0.00621305	0.00919739	-0.095903	0.0800912	334	-0.095903	0.0800912	-0.0988865	0.0710953	-0.0808707	0.0711514
Recurrent Event Chemo	Evading_Growth_Suppressors	Probability Based Cell Family Heterogeneity	-0.268514	0.00237806	0.00533836	-0.0730641	0.180218	338	-0.0730641	0.180218	-0.0764156	0.160996	-0.0624978	0.160675
Recurrent Event Stage 2 Grade 2	Evading_Growth_Suppressors	Grid4 Probability Based Cell Family Heterogeneity	-0.0861315	-0.00313256	0.00185815	-0.0431062	0.542434	202	-0.0431062	0.542434	-0.0664803	0.347197	-0.0544178	0.345926
Recurrent Event No Chemo Stage 2 Grade 2	Evading_Growth_Suppressors	Grid4 Probability Based Cell Family Heterogeneity	0.0586257	-0.00887017	0.00132044	0.0363378	0.719649	100	0.0363378	0.719649	0.00786837	0.93807	0.00645718	0.937598
Recurrent Event Chemo Stage 2 Grade 2	Evading_Growth_Suppressors	Grid4 Probability Based Cell Family Heterogeneity	-0.261685	0.00406584	0.0139266	-0.118011	0.237485	102	-0.118011	0.237485	-0.138941	0.163707	-0.114	0.162611
Recurrent Event	Evading_Growth_Suppressors	Grid4 Probability Based Cell Family Heterogeneity	-0.187831	0.00595823	0.00743966	-0.0862535	0.025355	672	-0.0862535	0.025355	-0.0903619	0.0191354	-0.0738423	0.0192473
Recurrent Event No Chemo	Evading_Growth_Suppressors	Grid4 Probability Based Cell Family Heterogeneity	-0.161911	0.00576752	0.0087532	-0.0935585	0.0877884	334	-0.0935585	0.0877884	-0.0953852	0.0817424	-0.0780045	0.0817507
Recurrent Event Chemo	Evading_Growth_Suppressors	Grid4 Probability Based Cell Family Heterogeneity	-0.171309	0.00187457	0.00483637	-0.069544	0.202182	338	-0.069544	0.202182	-0.0726936	0.182444	-0.059447	0.182048
Recurrent Event Stage 2 Grade 2	Evading_Growth_Suppressors	Randomize Over Locations Cell Family Heterogeneity	-0.151166	-0.00225534	0.002731	-0.052259	0.460129	202	-0.052259	0.460129	-0.100467	0.15484	-0.0822335	0.154342
Recurrent Event No Chemo Stage 2 Grade 2	Evading_Growth_Suppressors	Randomize Over Locations Cell Family Heterogeneity	0.0639978	-0.00949477	0.00070215	0.0264981	0.793556	100	0.0264981	0.793556	-0.0114999	0.909589	-0.00943646	0.908903
Recurrent Event Chemo Stage 2 Grade 2	Evading_Growth_Suppressors	Randomize Over Locations Cell Family Heterogeneity	-0.373887	0.00448661	0.0143432	-0.119763	0.230543	102	-0.119763	0.230543	-0.182115	0.0669577	-0.149424	0.0672147
Recurrent Event	Evading_Growth_Suppressors	Randomize Over Locations Cell Family Heterogeneity	-0.293996	0.00673804	0.00821831	-0.0906549	0.0187477	672	-0.0906549	0.0187477	-0.098167	0.0108904	-0.080213	0.0109941
Recurrent Event No Chemo	Evading_Growth_Suppressors	Randomize Over Locations Cell Family Heterogeneity	-0.250239	0.00635903	0.00934294	-0.0966589	0.0777293	334	-0.0966589	0.0777293	-0.100353	0.0669854	-0.0820621	0.0670597
Recurrent Event Chemo	Evading_Growth_Suppressors	Randomize Over Locations Cell Family Heterogeneity	-0.269869	0.00249798	0.00545793	-0.0738778	0.175402	338	-0.0738778	0.175402	-0.0777659	0.153703	-0.0635895	0.153409
Recurrent Event Stage 2 Grade 2	Evading_Growth_Suppressors	Randomize Over Locations Cell Neighbor Heterogeneity	-0.138119	-0.00387123	0.00112315	-0.0335135	0.635862	202	-0.0335135	0.635862	-0.0947258	0.179931	-0.0775345	0.179282
Recurrent Event No Chemo Stage 2 Grade 2	Evading_Growth_Suppressors	Randomize Over Locations Cell Neighbor Heterogeneity	0.135415	-0.00872518	0.00146396	0.0382618	0.705471	100	0.0382618	0.705471	-0.0102894	0.919072	-0.00844315	0.918457
Recurrent Event Chemo Stage 2 Grade 2	Evading_Growth_Suppressors	Randomize Over Locations Cell Neighbor Heterogeneity	-0.413093	-0.00093998	0.00897032	-0.0947118	0.343698	102	-0.0947118	0.343698	-0.171126	0.0854883	-0.140407	0.0854705
Recurrent Event	Evading_Growth_Suppressors	Randomize Over Locations Cell Neighbor Heterogeneity	-0.418264	0.00638696	0.00786775	-0.0887004	0.0214692	672	-0.0887004	0.0214692	-0.0980175	0.0110127	-0.0800905	0.0111166
Recurrent Event No Chemo	Evading_Growth_Suppressors	Randomize Over Locations Cell Neighbor Heterogeneity	-0.354314	0.00586042	0.00884582	-0.0940522	0.08612	334	-0.0940522	0.08612	-0.101016	0.0651941	-0.0826022	0.0652763
Recurrent Event Chemo	Evading_Growth_Suppressors	Randomize Over Locations Cell Neighbor Heterogeneity	-0.385878	0.0023268	0.00528725	-0.0727135	0.182324	338	-0.0727135	0.182324	-0.0757238	0.164832	-0.0619196	0.164497
Recurrent Event Stage 2 Grade 2	Evading_Growth_Suppressors	Randomize Over Locations Cell Social Heterogeneity	-0.228019	-0.00387227	0.00112212	-0.0334981	0.636017	202	-0.0334981	0.636017	-0.0870329	0.218086	-0.0712395	0.217238
Recurrent Event No Chemo Stage 2 Grade 2	Evading_Growth_Suppressors	Randomize Over Locations Cell Social Heterogeneity	0.197224	-0.00894479	0.00124657	0.0353069	0.727286	100	0.0353069	0.727286	0.000605258	0.995231	0.000496656	0.995195
Recurrent Event Chemo Stage 2 Grade 2	Evading_Growth_Suppressors	Randomize Over Locations Cell Social Heterogeneity	-0.714494	-0.000696925	0.00921097	-0.0959738	0.337277	102	-0.0959738	0.337277	-0.166809	0.0938001	-0.136878	0.0936587
Recurrent Event	Evading_Growth_Suppressors	Randomize Over Locations Cell Social Heterogeneity	-0.660907	0.00601582	0.00749717	-0.0865862	0.0247933	672	-0.0865862	0.0247933	-0.09526	0.0134946	-0.0778378	0.0136029
Recurrent Event No Chemo	Evading_Growth_Suppressors	Randomize Over Locations Cell Social Heterogeneity	-0.560846	0.00575697	0.00874268	-0.0935023	0.0879801	334	-0.0935023	0.0879801	-0.0969465	0.0768455	-0.0792749	0.0768758
Recurrent Event Chemo	Evading_Growth_Suppressors	Randomize Over Locations Cell Social Heterogeneity	-0.594375	0.00166181	0.00462424	-0.0680017	0.212394	338	-0.0680017	0.212394	-0.0745051	0.171755	-0.0609241	0.171396
Recurrent Event Stage 2 Grade 2	Genome_instability_and_Mutation	Molecular Entropy	-0.0238157	-0.0043396	0.000657119	-0.0256343	0.717254	202	-0.0256343	0.717254	0.00642987	0.927636	0.00526308	0.927366
Recurrent Event No Chemo Stage 2 Grade 2	Genome_instability_and_Mutation	Molecular Entropy	-0.0469109	-0.00575531	0.00440384	-0.0663614	0.511828	100	-0.0663614	0.511828	-0.0429733	0.671182	-0.0352626	0.668958
Recurrent Event Chemo Stage 2 Grade 2	Genome_instability_and_Mutation	Molecular Entropy	-0.016223	-0.00977501	0.00022276	-0.0149251	0.881643	102	-0.0149251	0.881643	0.0317918	0.751089	0.0260873	0.749345
Recurrent Event	Genome_instability_and_Mutation	Molecular Entropy	0.0565252	0.00177867	0.00326856	0.0571713	0.139035	671	0.0571713	0.139035	0.0552935	0.152508	0.0451817	0.152363
Recurrent Event No Chemo	Genome_instability_and_Mutation	Molecular Entropy	0.0616202	0.0035767	0.00656896	0.0810491	0.139379	334	0.0810491	0.139379	0.0857804	0.117653	0.0701467	0.117502
Recurrent Event Chemo	Genome_instability_and_Mutation	Molecular Entropy	0.00168474	-0.00298301	2.06135e-06	0.00143574	0.979051	337	0.00143574	0.979051	-0.00272215	0.960293	-0.00222596	0.960204
Recurrent Event Stage 2 Grade 2	Genome_instability_and_Mutation	Molecular Heterogeneity	-0.0785033	-0.00433942	0.000657296	-0.0256378	0.717218	202	-0.0256378	0.717218	0.00631506	0.928925	0.0051696	0.92866
Recurrent Event No Chemo Stage 2 Grade 2	Genome_instability_and_Mutation	Molecular Heterogeneity	-0.154653	-0.00575314	0.00440598	-0.0663775	0.511725	100	-0.0663775	0.511725	-0.0423682	0.67555	-0.0347694	0.673348
Recurrent Event Chemo Stage 2 Grade 2	Genome_instability_and_Mutation	Molecular Heterogeneity	-0.0534499	-0.00977515	0.000222622	-0.0149205	0.881679	102	-0.0149205	0.881679	0.0313995	0.754062	0.0257702	0.752336
Recurrent Event	Genome_instability_and_Mutation	Molecular Heterogeneity	0.186292	0.00177842	0.0032683	0.0571691	0.13905	671	0.0571691	0.13905	0.0552559	0.152787	0.0451545	0.152641
Recurrent Event No Chemo	Genome_instability_and_Mutation	Molecular Heterogeneity	0.203049	0.00357379	0.00656606	0.0810312	0.139467	334	0.0810312	0.139467	0.0858751	0.117246	0.0702298	0.117097
Recurrent Event Chemo	Genome_instability_and_Mutation	Molecular Heterogeneity	0.00558911	-0.00298298	2.08856e-06	0.00144519	0.978913	337	0.00144519	0.978913	-0.00275535	0.959809	-0.00225323	0.959719
Recurrent Event Stage 2 Grade 2	Genome_instability_and_Mutation	Molecular Disparity	0.0432129	-0.00383557	0.00115863	0.0340387	0.630575	202	0.0340387	0.630575	0.0306567	0.664934	0.0250936	0.663828
Recurrent Event No Chemo Stage 2 Grade 2	Genome_instability_and_Mutation	Molecular Disparity	-0.0407735	-0.00847403	0.00171257	-0.0413832	0.682683	100	-0.0413832	0.682683	-0.0381312	0.70643	-0.0312893	0.70439
Recurrent Event Chemo Stage 2 Grade 2	Genome_instability_and_Mutation	Molecular Disparity	0.0752165	-0.00735091	0.00262286	0.0512139	0.609214	102	0.0512139	0.609214	0.0541636	0.588728	0.0444406	0.586209
Recurrent Event	Genome_instability_and_Mutation	Molecular Disparity	0.0820748	0.00214044	0.00362979	0.0602477	0.118963	671	0.0602477	0.118963	0.0515828	0.182013	0.0421503	0.181815
Recurrent Event No Chemo	Genome_instability_and_Mutation	Molecular Disparity	0.068918	0.00129063	0.00428976	0.0654962	0.232563	334	0.0654962	0.232563	0.0479765	0.382108	0.0392323	0.381308
Recurrent Event Chemo	Genome_instability_and_Mutation	Molecular Disparity	0.0406881	-0.00233912	0.000644035	0.0253778	0.642491	337	0.0253778	0.642491	0.019553	0.720608	0.0159891	0.720034
Recurrent Event Stage 2 Grade 2	Genome_instability_and_Mutation	Number of Observed States	-0.010227	0.00649629	0.0114391	-0.106954	0.129769	202	-0.106954	0.129769	-0.0491032	0.487698	-0.0416812	0.48633
Recurrent Event No Chemo Stage 2 Grade 2	Genome_instability_and_Mutation	Number of Observed States	-0.0168917	0.0452803	0.0549239	-0.234359	0.01893	100	-0.234359	0.01893	-0.184714	0.0658	-0.156946	0.0660798
Recurrent Event Chemo Stage 2 Grade 2	Genome_instability_and_Mutation	Number of Observed States	-0.004042	-0.00870462	0.00128256	-0.0358128	0.720831	102	-0.0358128	0.720831	0.0319245	0.750084	0.0271235	0.748334
Recurrent Event	Genome_instability_and_Mutation	Number of Observed States	0.00354699	-0.000275479	0.00121747	0.0348923	0.36683	671	0.0348923	0.36683	0.0472416	0.221658	0.0400438	0.221399
Recurrent Event No Chemo	Genome_instability_and_Mutation	Number of Observed States	0.000143602	-0.00300848	3.56226e-06	0.0018874	0.972587	334	0.0018874	0.972587	0.0136226	0.804103	0.0115239	0.803678
Recurrent Event Chemo	Genome_instability_and_Mutation	Number of Observed States	0.00311066	-0.00236096	0.000622262	0.0249452	0.648173	337	0.0249452	0.648173	0.0464724	0.395097	0.0395169	0.394296
Recurrent Event Stage 2 Grade 2	Genome_instability_and_Mutation	Cell Family Entropy	-0.157205	0.000516109	0.00548867	-0.0740855	0.294703	202	-0.0740855	0.294703	-0.0545392	0.44076	-0.0446455	0.439389
Recurrent Event No Chemo Stage 2 Grade 2	Genome_instability_and_Mutation	Cell Family Entropy	-0.0944331	-0.00711081	0.00306203	-0.0553356	0.584504	100	-0.0553356	0.584504	-0.0344999	0.733282	-0.0283151	0.731396
Recurrent Event Chemo Stage 2 Grade 2	Genome_instability_and_Mutation	Cell Family Entropy	-0.133759	-0.00679548	0.00317279	-0.0563275	0.573901	102	-0.0563275	0.573901	-0.0478838	0.63271	-0.0392881	0.630356
Recurrent Event	Genome_instability_and_Mutation	Cell Family Entropy	-0.154293	0.00395556	0.00544219	-0.0737712	0.0561351	671	-0.0737712	0.0561351	-0.0612775	0.112775	-0.0500734	0.11271
Recurrent Event No Chemo	Genome_instability_and_Mutation	Cell Family Entropy	-0.245092	0.0175572	0.0205075	-0.143204	0.00877064	334	-0.143204	0.00877064	-0.135034	0.0135145	-0.110428	0.013734
Recurrent Event Chemo	Genome_instability_and_Mutation	Cell Family Entropy	0.012409	-0.00295639	2.86029e-05	0.00534817	0.922079	337	0.00534817	0.922079	0.0200842	0.713348	0.0164238	0.712762
Recurrent Event Stage 2 Grade 2	Genome_instability_and_Mutation	Cell Family Heterogeneity	-0.287418	-0.00192353	0.00306116	-0.0553278	0.434171	202	-0.0553278	0.434171	-0.038235	0.589027	-0.0313042	0.587768
Recurrent Event No Chemo Stage 2 Grade 2	Genome_instability_and_Mutation	Cell Family Heterogeneity	-0.0683405	-0.00992248	0.000278761	-0.0166961	0.869043	100	-0.0166961	0.869043	-0.000605265	0.995231	-0.000496857	0.995195
Recurrent Event Chemo Stage 2 Grade 2	Genome_instability_and_Mutation	Cell Family Heterogeneity	-0.325208	-0.00693416	0.00303548	-0.0550952	0.582323	102	-0.0550952	0.582323	-0.0376792	0.706928	-0.0309212	0.704932
Recurrent Event	Genome_instability_and_Mutation	Cell Family Heterogeneity	-0.397874	0.00418495	0.00567124	-0.0753077	0.0511908	671	-0.0753077	0.0511908	-0.065984	0.0876546	-0.0539257	0.0876451
Recurrent Event No Chemo	Genome_instability_and_Mutation	Cell Family Heterogeneity	-0.603768	0.0168367	0.0197892	-0.140674	0.0100505	334	-0.140674	0.0100505	-0.141375	0.00968053	-0.115626	0.00988443
Recurrent Event Chemo	Genome_instability_and_Mutation	Cell Family Heterogeneity	-0.0150666	-0.00297851	6.54281e-06	-0.00255789	0.962687	337	-0.00255789	0.962687	0.0115858	0.832182	0.00947542	0.831818
Recurrent Event Stage 2 Grade 2	Genome_instability_and_Mutation	Cell Neighbor Entropy	-0.145834	-4.49244e-05	0.00493042	-0.070217	0.320708	202	-0.070217	0.320708	-0.0486833	0.491431	-0.039849	0.490065
Recurrent Event No Chemo Stage 2 Grade 2	Genome_instability_and_Mutation	Cell Neighbor Entropy	-0.0777991	-0.00783317	0.00234696	-0.0484454	0.632191	100	-0.0484454	0.632191	-0.0133157	0.895389	-0.0109275	0.894597
Recurrent Event Chemo Stage 2 Grade 2	Genome_instability_and_Mutation	Cell Neighbor Entropy	-0.136195	-0.00677062	0.0031974	-0.0565456	0.572417	102	-0.0565456	0.572417	-0.0470988	0.638303	-0.038644	0.635973
Recurrent Event	Genome_instability_and_Mutation	Cell Neighbor Entropy	-0.176684	0.00571604	0.00720005	-0.0848531	0.0279581	671	-0.0848531	0.0279581	-0.0657115	0.0889741	-0.0536971	0.0889617
Recurrent Event No Chemo	Genome_instability_and_Mutation	Cell Neighbor Entropy	-0.232656	0.0173157	0.0202667	-0.142361	0.00918016	334	-0.142361	0.00918016	-0.133994	0.0142578	-0.109576	0.0144791
Recurrent Event Chemo	Genome_instability_and_Mutation	Cell Neighbor Entropy	-0.0227738	-0.00289561	8.91977e-05	-0.00944445	0.862858	337	-0.00944445	0.862858	0.0124821	0.819415	0.0102077	0.819024
Recurrent Event Stage 2 Grade 2	Genome_instability_and_Mutation	Cell Neighbor Heterogeneity	-0.285039	-0.00177522	0.00320874	-0.0566457	0.423286	202	-0.0566457	0.423286	-0.0456981	0.51841	-0.0374082	0.517061
Recurrent Event No Chemo Stage 2 Grade 2	Genome_instability_and_Mutation	Cell Neighbor Heterogeneity	-0.0797277	-0.00977414	0.000425594	-0.0206299	0.838567	100	-0.0206299	0.838567	-0.00847366	0.933317	-0.00695459	0.932808
Recurrent Event Chemo Stage 2 Grade 2	Genome_instability_and_Mutation	Cell Neighbor Heterogeneity	-0.323813	-0.00692048	0.00304903	-0.055218	0.581481	102	-0.055218	0.581481	-0.0459214	0.64673	-0.0376816	0.644437
Recurrent Event	Genome_instability_and_Mutation	Cell Neighbor Heterogeneity	-0.445096	0.00599265	0.00747625	-0.0864653	0.0251047	671	-0.0864653	0.0251047	-0.0734053	0.0573694	-0.0599902	0.0574267
Recurrent Event No Chemo	Genome_instability_and_Mutation	Cell Neighbor Heterogeneity	-0.573812	0.017383	0.0203338	-0.142597	0.00906403	334	-0.142597	0.00906403	-0.14568	0.00766082	-0.119149	0.00785089
Recurrent Event Chemo	Genome_instability_and_Mutation	Cell Neighbor Heterogeneity	-0.0870988	-0.00277228	0.000212162	-0.0145658	0.789921	337	-0.0145658	0.789921	0.00514554	0.925022	0.00420836	0.924855
Recurrent Event Stage 2 Grade 2	Genome_instability_and_Mutation	Cell Social Entropy	-0.101708	-0.00323958	0.00175166	-0.0418528	0.554247	202	-0.0418528	0.554247	-0.0143524	0.839346	-0.0117485	0.838759
Recurrent Event No Chemo Stage 2 Grade 2	Genome_instability_and_Mutation	Cell Social Entropy	0.0701497	-0.0088159	0.00137415	0.0370696	0.714245	100	0.0370696	0.714245	0.0623419	0.537775	0.0511659	0.535064
Recurrent Event Chemo Stage 2 Grade 2	Genome_instability_and_Mutation	Cell Social Entropy	-0.210649	-0.00421128	0.00573141	-0.0757061	0.449495	102	-0.0757061	0.449495	-0.0541636	0.588728	-0.0444406	0.586209
Recurrent Event	Genome_instability_and_Mutation	Cell Social Entropy	-0.184564	0.0044647	0.00595057	-0.07714	0.0457753	671	-0.07714	0.0457753	-0.0659652	0.0877452	-0.0539059	0.0877355
Recurrent Event No Chemo	Genome_instability_and_Mutation	Cell Social Entropy	-0.248558	0.0134955	0.016458	-0.128289	0.0190029	334	-0.128289	0.0190029	-0.114973	0.0357019	-0.0940275	0.0358993
Recurrent Event Chemo	Genome_instability_and_Mutation	Cell Social Entropy	-0.0374117	-0.002789	0.000195489	-0.0139817	0.79816	337	-0.0139817	0.79816	-0.00292134	0.95739	-0.00238905	0.957294
Recurrent Event Stage 2 Grade 2	Genome_instability_and_Mutation	Cell Social Heterogeneity	0.152804	-0.00476457	0.000234261	0.0153056	0.828835	202	0.0153056	0.828835	0.0195193	0.782758	0.0159815	0.781984
Recurrent Event No Chemo Stage 2 Grade 2	Genome_instability_and_Mutation	Cell Social Heterogeneity	1.07277	0.00732533	0.0173523	0.131728	0.191409	100	0.131728	0.191409	0.153131	0.12825	0.125667	0.127601
Recurrent Event Chemo Stage 2 Grade 2	Genome_instability_and_Mutation	Cell Social Heterogeneity	-0.601857	-0.00693997	0.00302973	-0.055043	0.582681	102	-0.055043	0.582681	-0.0498468	0.618813	-0.0409142	0.616404
Recurrent Event	Genome_instability_and_Mutation	Cell Social Heterogeneity	-0.690163	0.00336984	0.00485735	-0.0696947	0.0712037	671	-0.0696947	0.0712037	-0.0649883	0.0925544	-0.0531208	0.092534
Recurrent Event No Chemo	Genome_instability_and_Mutation	Cell Social Heterogeneity	-0.944984	0.0110502	0.01402	-0.118406	0.0305063	334	-0.118406	0.0305063	-0.114832	0.0359317	-0.0939283	0.0361284
Recurrent Event Chemo	Genome_instability_and_Mutation	Cell Social Heterogeneity	-0.11283	-0.00288169	0.000103078	-0.0101528	0.852686	337	-0.0101528	0.852686	-0.00481358	0.929847	-0.00393741	0.92969
Recurrent Event Stage 2 Grade 2	Genome_instability_and_Mutation	Average Cell Coordination Number	-0.272069	0.0397381	0.0445155	-0.210987	0.00257758	202	-0.210987	0.00257758	-0.198982	0.00452618	-0.162869	0.00478667
Recurrent Event No Chemo Stage 2 Grade 2	Genome_instability_and_Mutation	Average Cell Coordination Number	-0.191326	0.0167451	0.026677	-0.163331	0.10444	100	-0.163331	0.10444	-0.0974465	0.33479	-0.0799616	0.332256
Recurrent Event Chemo Stage 2 Grade 2	Genome_instability_and_Mutation	Average Cell Coordination Number	-0.253755	0.0252968	0.0349473	-0.186942	0.059921	102	-0.186942	0.059921	-0.19546	0.0489815	-0.160373	0.0494897
Recurrent Event	Genome_instability_and_Mutation	Average Cell Coordination Number	-0.0419183	-0.000174284	0.00131851	-0.0363113	0.347652	671	-0.0363113	0.347652	-0.0247534	0.522104	-0.020227	0.521701
Recurrent Event No Chemo	Genome_instability_and_Mutation	Average Cell Coordination Number	-0.0695838	0.00136984	0.00436872	-0.0660963	0.228302	334	-0.0660963	0.228302	-0.0303283	0.580729	-0.0248014	0.579962
Recurrent Event Chemo	Genome_instability_and_Mutation	Average Cell Coordination Number	0.00896969	-0.00292673	5.8168e-05	0.00762679	0.889062	337	0.00762679	0.889062	0.00796728	0.884144	0.0065149	0.883888
Recurrent Event Stage 2 Grade 2	Genome_instability_and_Mutation	Cell Coordination Number Entropy	-1.61954	0.0352274	0.0400273	-0.200068	0.00430671	202	-0.200068	0.00430671	-0.212532	0.00239212	-0.174032	0.00258547
Recurrent Event No Chemo Stage 2 Grade 2	Genome_instability_and_Mutation	Cell Coordination Number Entropy	-1.20099	0.0204089	0.0303037	-0.17408	0.0832447	100	-0.17408	0.0832447	-0.153738	0.126725	-0.126214	0.126098
Recurrent Event Chemo Stage 2 Grade 2	Genome_instability_and_Mutation	Cell Coordination Number Entropy	-1.70025	0.0291676	0.0387798	-0.196926	0.0472767	102	-0.196926	0.0472767	-0.23118	0.0193982	-0.18977	0.0201615
Recurrent Event	Genome_instability_and_Mutation	Cell Coordination Number Entropy	-0.378314	0.00151281	0.00300309	-0.0548004	0.156205	671	-0.0548004	0.156205	-0.0405918	0.293741	-0.0331772	0.2934
Recurrent Event No Chemo	Genome_instability_and_Mutation	Cell Coordination Number Entropy	-0.757143	0.0107275	0.0136982	-0.11704	0.0324916	334	-0.11704	0.0324916	-0.0735736	0.179796	-0.0601812	0.179404
Recurrent Event Chemo	Genome_instability_and_Mutation	Cell Coordination Number Entropy	0.112142	-0.00272421	0.000260091	0.0161273	0.768011	337	0.0161273	0.768011	0.0170965	0.754504	0.0139833	0.753989
Recurrent Event Stage 2 Grade 2	Genome_instability_and_Mutation	Number of Cells	-8.48057e-05	0.0103703	0.0152938	-0.123668	0.0795188	202	-0.123668	0.0795188	-0.118609	0.092719	-0.0971161	0.0926522
Recurrent Event No Chemo Stage 2 Grade 2	Genome_instability_and_Mutation	Number of Cells	-5.3301e-05	7.62194e-05	0.0101765	-0.100878	0.317963	100	-0.100878	0.317963	-0.105921	0.294248	-0.0869411	0.291928
Recurrent Event Chemo Stage 2 Grade 2	Genome_instability_and_Mutation	Number of Cells	-8.28923e-05	0.000701559	0.0105956	-0.102935	0.303237	102	-0.102935	0.303237	-0.0812463	0.416919	-0.0666869	0.414205
Recurrent Event	Genome_instability_and_Mutation	Number of Cells	-3.24691e-05	0.000433412	0.0019253	-0.0438783	0.25636	671	-0.0438783	0.25636	-0.0546172	0.157596	-0.0446397	0.157441
Recurrent Event No Chemo	Genome_instability_and_Mutation	Number of Cells	-1.69539e-05	-0.00215587	0.000853608	-0.0292166	0.594682	334	-0.0292166	0.594682	-0.0244141	0.656625	-0.0199694	0.655947
Recurrent Event Chemo	Genome_instability_and_Mutation	Number of Cells	-2.93184e-05	-0.00179776	0.00118378	-0.0344061	0.529054	337	-0.0344061	0.529054	-0.0559039	0.306192	-0.0457246	0.305488
Recurrent Event Stage 2 Grade 2	Genome_instability_and_Mutation	Age at Diagnosis	0.000289566	-0.0049091	9.04472e-05	0.00951038	0.89314	202	0.00951038	0.89314	0.00402063	0.954713	0.00332843	0.954543
Recurrent Event No Chemo Stage 2 Grade 2	Genome_instability_and_Mutation	Age at Diagnosis	0.00508414	0.0233776	0.0332425	0.182325	0.0694349	100	0.182325	0.0694349	0.190209	0.0580235	0.158236	0.0584169
Recurrent Event Chemo Stage 2 Grade 2	Genome_instability_and_Mutation	Age at Diagnosis	0.00147135	-0.0082091	0.00177317	0.042109	0.674321	102	0.042109	0.674321	0.0498806	0.618575	0.0414079	0.616164
Recurrent Event	Genome_instability_and_Mutation	Age at Diagnosis	0.000426649	-0.00133161	0.000162915	0.0127638	0.74138	671	0.0127638	0.74138	0.0150733	0.696722	0.0124554	0.696416
Recurrent Event No Chemo	Genome_instability_and_Mutation	Age at Diagnosis	0.00311049	0.01097	0.0139401	0.118068	0.0309872	334	0.118068	0.0309872	0.123822	0.0236257	0.102388	0.0238498
Recurrent Event Chemo	Genome_instability_and_Mutation	Age at Diagnosis	0.000355094	-0.00290407	8.07664e-05	0.00898701	0.86944	337	0.00898701	0.86944	0.010528	0.847307	0.00871043	0.846973
Recurrent Event Stage 2 Grade 2	Genome_instability_and_Mutation	Probability Based Cell Family Heterogeneity	-0.0980428	-0.00424096	0.000755263	-0.0274821	0.697836	202	-0.0274821	0.697836	-0.0358236	0.61275	-0.0293257	0.611532
Recurrent Event No Chemo Stage 2 Grade 2	Genome_instability_and_Mutation	Probability Based Cell Family Heterogeneity	-0.0271631	-0.0101038	9.92863e-05	-0.00996425	0.921621	100	-0.00996425	0.921621	-0.0199735	0.843637	-0.0163896	0.842471
Recurrent Event Chemo Stage 2 Grade 2	Genome_instability_and_Mutation	Probability Based Cell Family Heterogeneity	-0.0732077	-0.00968832	0.000308599	-0.017567	0.860887	102	-0.017567	0.860887	-0.0251194	0.802118	-0.0206122	0.800696
Recurrent Event	Genome_instability_and_Mutation	Probability Based Cell Family Heterogeneity	-0.262368	0.00337662	0.00486412	-0.0697432	0.0710064	671	-0.0697432	0.0710064	-0.0644903	0.095086	-0.0527012	0.0950599
Recurrent Event No Chemo	Genome_instability_and_Mutation	Probability Based Cell Family Heterogeneity	-0.305571	0.00798182	0.0109609	-0.104694	0.0559484	334	-0.104694	0.0559484	-0.117954	0.0311512	-0.09646	0.0313612
Recurrent Event Chemo	Genome_instability_and_Mutation	Probability Based Cell Family Heterogeneity	-0.0383645	-0.00290932	7.55251e-05	-0.00869052	0.873711	337	-0.00869052	0.873711	0.00946116	0.862618	0.00773767	0.862317
Recurrent Event Stage 2 Grade 2	Genome_instability_and_Mutation	Grid4 Probability Based Cell Family Heterogeneity	0.00569604	-0.00499546	4.51894e-06	0.00212578	0.976047	202	0.00212578	0.976047	-0.0166488	0.814076	-0.0136283	0.813404
Recurrent Event No Chemo Stage 2 Grade 2	Genome_instability_and_Mutation	Grid4 Probability Based Cell Family Heterogeneity	-0.0155591	-0.0101488	5.47439e-05	-0.00739891	0.941758	100	-0.00739891	0.941758	-0.0223946	0.824969	-0.0183781	0.823673
Recurrent Event Chemo Stage 2 Grade 2	Genome_instability_and_Mutation	Grid4 Probability Based Cell Family Heterogeneity	0.0634716	-0.00955925	0.000436387	0.0208899	0.834917	102	0.0208899	0.834917	-0.00627986	0.950051	-0.00515304	0.949678
Recurrent Event	Genome_instability_and_Mutation	Grid4 Probability Based Cell Family Heterogeneity	-0.164209	0.00178827	0.00327814	-0.057255	0.138456	671	-0.057255	0.138456	-0.0581587	0.132327	-0.0475262	0.132221
Recurrent Event No Chemo	Genome_instability_and_Mutation	Grid4 Probability Based Cell Family Heterogeneity	-0.22364	0.00662452	0.00960763	-0.0980185	0.0736232	334	-0.0980185	0.0736232	-0.10428	0.0569309	-0.0852779	0.0570488
Recurrent Event Chemo	Genome_instability_and_Mutation	Grid4 Probability Based Cell Family Heterogeneity	0.00352306	-0.00298391	1.16462e-06	0.00107918	0.984253	337	0.00107918	0.984253	0.00697137	0.898542	0.00570124	0.898317
Recurrent Event Stage 2 Grade 2	Genome_instability_and_Mutation	Randomize Over Locations Cell Family Heterogeneity	-0.0992565	-0.00421556	0.000780542	-0.0279382	0.693072	202	-0.0279382	0.693072	-0.0352495	0.618459	-0.0288522	0.617253
Recurrent Event No Chemo Stage 2 Grade 2	Genome_instability_and_Mutation	Randomize Over Locations Cell Family Heterogeneity	-0.0324846	-0.0100591	0.000143531	-0.0119804	0.905828	100	-0.0119804	0.905828	-0.0199735	0.843637	-0.0163896	0.842471
Recurrent Event Chemo Stage 2 Grade 2	Genome_instability_and_Mutation	Randomize Over Locations Cell Family Heterogeneity	-0.0705208	-0.0097091	0.000288016	-0.016971	0.865562	102	-0.016971	0.865562	-0.0219794	0.826438	-0.0180339	0.825178
Recurrent Event	Genome_instability_and_Mutation	Randomize Over Locations Cell Family Heterogeneity	-0.262512	0.0034235	0.00491093	-0.070078	0.0696587	671	-0.070078	0.0696587	-0.0651572	0.0917078	-0.0532403	0.0916893
Recurrent Event No Chemo	Genome_instability_and_Mutation	Randomize Over Locations Cell Family Heterogeneity	-0.308851	0.00832242	0.0113004	-0.106303	0.0522599	334	-0.106303	0.0522599	-0.119373	0.0291646	-0.0976138	0.0293792
Recurrent Event Chemo	Genome_instability_and_Mutation	Randomize Over Locations Cell Family Heterogeneity	-0.0362758	-0.00291681	6.80613e-05	-0.00824993	0.880064	337	-0.00824993	0.880064	0.00929516	0.865005	0.00760071	0.864709
Recurrent Event Stage 2 Grade 2	Genome_instability_and_Mutation	Randomize Over Locations Cell Neighbor Heterogeneity	-0.10344	-0.00447055	0.00052682	-0.0229526	0.74576	202	-0.0229526	0.74576	-0.0324938	0.646177	-0.0265967	0.645029
Recurrent Event No Chemo Stage 2 Grade 2	Genome_instability_and_Mutation	Randomize Over Locations Cell Neighbor Heterogeneity	0.0148595	-0.0101847	1.915e-05	0.00437607	0.965534	100	0.00437607	0.965534	-0.00665784	0.947583	-0.00546321	0.947183
Recurrent Event Chemo Stage 2 Grade 2	Genome_instability_and_Mutation	Randomize Over Locations Cell Neighbor Heterogeneity	-0.113513	-0.00954382	0.00045166	-0.0212523	0.832094	102	-0.0212523	0.832094	-0.0282593	0.777987	-0.0231864	0.776409
Recurrent Event	Genome_instability_and_Mutation	Randomize Over Locations Cell Neighbor Heterogeneity	-0.337896	0.00365236	0.00513945	-0.0716899	0.0634595	671	-0.0716899	0.0634595	-0.0635227	0.100163	-0.0519048	0.100126
Recurrent Event No Chemo	Genome_instability_and_Mutation	Randomize Over Locations Cell Neighbor Heterogeneity	-0.366156	0.00742496	0.0104057	-0.102008	0.0625835	334	-0.102008	0.0625835	-0.119941	0.0284008	-0.0980781	0.0286171
Recurrent Event Chemo	Genome_instability_and_Mutation	Randomize Over Locations Cell Neighbor Heterogeneity	-0.0608736	-0.00286923	0.000115504	-0.0107473	0.844167	337	-0.0107473	0.844167	0.0142747	0.794024	0.0116726	0.793584
Recurrent Event Stage 2 Grade 2	Genome_instability_and_Mutation	Randomize Over Locations Cell Social Heterogeneity	0.0416772	-0.00496789	3.19482e-05	0.00565228	0.936368	202	0.00565228	0.936368	-0.0182562	0.796499	-0.014943	0.795769
Recurrent Event No Chemo Stage 2 Grade 2	Genome_instability_and_Mutation	Randomize Over Locations Cell Social Heterogeneity	0.340073	-0.00673836	0.00343072	0.0585723	0.562686	100	0.0585723	0.562686	0.0102894	0.919072	0.00844315	0.918457
Recurrent Event Chemo Stage 2 Grade 2	Genome_instability_and_Mutation	Randomize Over Locations Cell Social Heterogeneity	-0.111339	-0.00981997	0.000178243	-0.0133508	0.894051	102	-0.0133508	0.894051	-0.0204095	0.838661	-0.0167458	0.837484
Recurrent Event	Genome_instability_and_Mutation	Randomize Over Locations Cell Social Heterogeneity	-0.468743	0.00221869	0.00370792	-0.0608927	0.115057	671	-0.0608927	0.115057	-0.057595	0.136125	-0.0470615	0.136011
Recurrent Event No Chemo	Genome_instability_and_Mutation	Randomize Over Locations Cell Social Heterogeneity	-0.579278	0.00638036	0.00936421	-0.0967688	0.0773906	334	-0.0967688	0.0773906	-0.113648	0.0378991	-0.0929332	0.0380896
Recurrent Event Chemo	Genome_instability_and_Mutation	Randomize Over Locations Cell Social Heterogeneity	0.0235978	-0.0029782	6.85233e-06	0.0026177	0.961815	337	0.0026177	0.961815	0.0201838	0.711989	0.0165044	0.711401
Recurrent Event Stage 2 Grade 2	Inducing_Angiogenesis	Molecular Entropy	0.11782	0.0193813	0.02426	0.155756	0.0268633	202	0.155756	0.0268633	0.144443	0.0402725	0.118234	0.040577
Recurrent Event No Chemo Stage 2 Grade 2	Inducing_Angiogenesis	Molecular Entropy	0.0657101	0.00135044	0.0114378	0.106948	0.289567	100	0.106948	0.289567	0.093815	0.353198	0.0769816	0.350589
Recurrent Event Chemo Stage 2 Grade 2	Inducing_Angiogenesis	Molecular Entropy	0.139574	0.0181073	0.0278291	0.16682	0.0937766	102	0.16682	0.0937766	0.155426	0.118788	0.127538	0.118284
Recurrent Event	Inducing_Angiogenesis	Molecular Entropy	0.129352	0.0286113	0.030059	0.173375	6.17486e-06	672	0.173375	6.17486e-06	0.172414	6.96151e-06	0.140885	7.96386e-06
Recurrent Event No Chemo	Inducing_Angiogenesis	Molecular Entropy	0.0915092	0.0223294	0.0252654	0.158951	0.00358454	334	0.158951	0.00358454	0.149796	0.00609069	0.122497	0.00626597
Recurrent Event Chemo	Inducing_Angiogenesis	Molecular Entropy	0.142128	0.0233239	0.026222	0.161932	0.00282848	338	0.161932	0.00282848	0.170551	0.00164942	0.139465	0.00174266
Recurrent Event Stage 2 Grade 2	Inducing_Angiogenesis	Molecular Heterogeneity	0.792126	0.023156	0.0280159	0.16738	0.0172672	202	0.16738	0.0172672	0.150643	0.0323563	0.123325	0.0327011
Recurrent Event No Chemo Stage 2 Grade 2	Inducing_Angiogenesis	Molecular Heterogeneity	0.511846	0.0069535	0.0169843	0.130324	0.196228	100	0.130324	0.196228	0.12771	0.205428	0.104816	0.203835
Recurrent Event Chemo Stage 2 Grade 2	Inducing_Angiogenesis	Molecular Heterogeneity	0.863385	0.0183373	0.0280567	0.167501	0.0924251	102	0.167501	0.0924251	0.145615	0.144205	0.119509	0.143355
Recurrent Event	Inducing_Angiogenesis	Molecular Heterogeneity	0.795427	0.027434	0.0288835	0.169951	9.43626e-06	672	0.169951	9.43626e-06	0.167095	1.3356e-05	0.136558	1.50209e-05
Recurrent Event No Chemo	Inducing_Angiogenesis	Molecular Heterogeneity	0.605465	0.025307	0.028234	0.16803	0.00206113	334	0.16803	0.00206113	0.157935	0.00380703	0.129173	0.00395112
Recurrent Event Chemo	Inducing_Angiogenesis	Molecular Heterogeneity	0.833694	0.0199553	0.0228635	0.151207	0.00534228	338	0.151207	0.00534228	0.155763	0.00409703	0.127385	0.00424415
Recurrent Event Stage 2 Grade 2	Inducing_Angiogenesis	Molecular Disparity	0.163097	0.0307259	0.0355482	0.188542	0.0072053	202	0.188542	0.0072053	0.17774	0.0113845	0.145494	0.0117387
Recurrent Event No Chemo Stage 2 Grade 2	Inducing_Angiogenesis	Molecular Disparity	0.113088	0.0164794	0.026414	0.162524	0.106188	100	0.162524	0.106188	0.130131	0.196897	0.106792	0.195394
Recurrent Event Chemo Stage 2 Grade 2	Inducing_Angiogenesis	Molecular Disparity	0.169194	0.0204467	0.0301452	0.173624	0.080953	102	0.173624	0.080953	0.162491	0.10274	0.133322	0.102466
Recurrent Event	Inducing_Angiogenesis	Molecular Disparity	0.15494	0.0304844	0.0319293	0.178688	3.14599e-06	672	0.178688	3.14599e-06	0.171928	7.39477e-06	0.140486	8.44573e-06
Recurrent Event No Chemo	Inducing_Angiogenesis	Molecular Disparity	0.110494	0.0239003	0.0268315	0.163803	0.00267599	334	0.163803	0.00267599	0.145207	0.00786279	0.11874	0.00805447
Recurrent Event Chemo	Inducing_Angiogenesis	Molecular Disparity	0.17003	0.0254391	0.028331	0.168318	0.00190145	338	0.168318	0.00190145	0.16627	0.00216306	0.13596	0.00227093
Recurrent Event Stage 2 Grade 2	Inducing_Angiogenesis	Number of Observed States	0.00015373	-0.00493476	6.49155e-05	0.00805701	0.909394	202	0.00805701	0.909394	0.00826847	0.907027	0.00681108	0.906681
Recurrent Event No Chemo Stage 2 Grade 2	Inducing_Angiogenesis	Number of Observed States	0.000845777	-0.00676767	0.0034017	0.0583241	0.564346	100	0.0583241	0.564346	0.0653851	0.51807	0.0539724	0.515322
Recurrent Event Chemo Stage 2 Grade 2	Inducing_Angiogenesis	Number of Observed States	-0.00073411	-0.00890683	0.00108234	-0.032899	0.742717	102	-0.032899	0.742717	-0.0325879	0.745066	-0.0269335	0.743286
Recurrent Event	Inducing_Angiogenesis	Number of Observed States	0.00236923	0.0130961	0.0145669	0.120693	0.00172223	672	0.120693	0.00172223	0.124749	0.0011932	0.102598	0.00123165
Recurrent Event No Chemo	Inducing_Angiogenesis	Number of Observed States	0.00208801	0.0149639	0.0179219	0.133873	0.0143463	334	0.133873	0.0143463	0.134867	0.0136319	0.111007	0.0138517
Recurrent Event Chemo	Inducing_Angiogenesis	Number of Observed States	0.00216513	0.00653027	0.00947825	0.0973563	0.073858	338	0.0973563	0.073858	0.100443	0.0651185	0.0826642	0.0652001
Recurrent Event Stage 2 Grade 2	Inducing_Angiogenesis	Cell Family Entropy	-0.453064	0.0547349	0.0594377	-0.243798	0.000471526	202	-0.243798	0.000471526	-0.226538	0.00118699	-0.185443	0.00131935
Recurrent Event No Chemo Stage 2 Grade 2	Inducing_Angiogenesis	Cell Family Entropy	-0.219187	0.0101661	0.0201645	-0.142002	0.158742	100	-0.142002	0.158742	-0.165236	0.100403	-0.135614	0.100159
Recurrent Event Chemo Stage 2 Grade 2	Inducing_Angiogenesis	Cell Family Entropy	-0.560753	0.0663177	0.075562	-0.274885	0.00517283	102	-0.274885	0.00517283	-0.254334	0.00989271	-0.208698	0.0105875
Recurrent Event	Inducing_Angiogenesis	Cell Family Entropy	-0.326894	0.0327148	0.0341564	-0.184814	1.40967e-06	672	-0.184814	1.40967e-06	-0.177854	3.50171e-06	-0.145335	4.08372e-06
Recurrent Event No Chemo	Inducing_Angiogenesis	Cell Family Entropy	-0.2872	0.0376896	0.0405795	-0.201443	0.000210749	334	-0.201443	0.000210749	-0.178895	0.00102457	-0.146297	0.00109649
Recurrent Event Chemo	Inducing_Angiogenesis	Cell Family Entropy	-0.278557	0.0164992	0.0194176	-0.139347	0.0103205	338	-0.139347	0.0103205	-0.145025	0.00757376	-0.118597	0.00776083
Recurrent Event Stage 2 Grade 2	Inducing_Angiogenesis	Cell Family Heterogeneity	-1.13102	0.0573331	0.062023	-0.249044	0.000351439	202	-0.249044	0.000351439	-0.241465	0.000536313	-0.197652	0.000618534
Recurrent Event No Chemo Stage 2 Grade 2	Inducing_Angiogenesis	Cell Family Heterogeneity	-0.545319	0.0106605	0.0206539	-0.143715	0.153726	100	-0.143715	0.153726	-0.166447	0.0979023	-0.136608	0.0976964
Recurrent Event Chemo Stage 2 Grade 2	Inducing_Angiogenesis	Cell Family Heterogeneity	-1.40956	0.0719366	0.0811254	-0.284825	0.00371389	102	-0.284825	0.00371389	-0.286518	0.00350603	-0.235085	0.00398349
Recurrent Event	Inducing_Angiogenesis	Cell Family Heterogeneity	-0.839304	0.0351362	0.0365741	-0.191244	5.89759e-07	672	-0.191244	5.89759e-07	-0.193231	4.47782e-07	-0.157909	5.575e-07
Recurrent Event No Chemo	Inducing_Angiogenesis	Cell Family Heterogeneity	-0.738581	0.0405215	0.0434028	-0.208333	0.000125399	334	-0.208333	0.000125399	-0.189398	0.000501496	-0.154895	0.000547852
Recurrent Event Chemo	Inducing_Angiogenesis	Cell Family Heterogeneity	-0.736602	0.0193329	0.0222428	-0.14914	0.00601184	338	-0.14914	0.00601184	-0.165842	0.00222171	-0.13563	0.00233109
Recurrent Event Stage 2 Grade 2	Inducing_Angiogenesis	Cell Neighbor Entropy	-0.475861	0.0454657	0.0502147	-0.224086	0.00134608	202	-0.224086	0.00134608	-0.223898	0.00135907	-0.183304	0.00150197
Recurrent Event No Chemo Stage 2 Grade 2	Inducing_Angiogenesis	Cell Neighbor Entropy	-0.228981	0.0074081	0.0174343	-0.132039	0.190355	100	-0.132039	0.190355	-0.156764	0.119333	-0.128699	0.118811
Recurrent Event Chemo Stage 2 Grade 2	Inducing_Angiogenesis	Cell Neighbor Entropy	-0.609791	0.058319	0.0676426	-0.260082	0.00829256	102	-0.260082	0.00829256	-0.265716	0.00694991	-0.218038	0.00757572
Recurrent Event	Inducing_Angiogenesis	Cell Neighbor Entropy	-0.371588	0.0312177	0.0326615	-0.180725	2.41614e-06	672	-0.180725	2.41614e-06	-0.181425	2.20514e-06	-0.148257	2.60708e-06
Recurrent Event No Chemo	Inducing_Angiogenesis	Cell Neighbor Entropy	-0.304543	0.0332808	0.0361838	-0.19022	0.000473459	334	-0.19022	0.000473459	-0.177049	0.001157	-0.144793	0.00123423
Recurrent Event Chemo	Inducing_Angiogenesis	Cell Neighbor Entropy	-0.344445	0.0175857	0.0205009	-0.143181	0.00838404	338	-0.143181	0.00838404	-0.156092	0.00401811	-0.127648	0.00416396
Recurrent Event Stage 2 Grade 2	Inducing_Angiogenesis	Cell Neighbor Heterogeneity	-1.18087	0.0475054	0.0522441	-0.22857	0.00106847	202	-0.22857	0.00106847	-0.227802	0.00111192	-0.186509	0.00123941
Recurrent Event No Chemo Stage 2 Grade 2	Inducing_Angiogenesis	Cell Neighbor Heterogeneity	-0.575991	0.00807063	0.0180901	-0.1345	0.182153	100	-0.1345	0.182153	-0.161607	0.108202	-0.132688	0.107842
Recurrent Event Chemo Stage 2 Grade 2	Inducing_Angiogenesis	Cell Neighbor Heterogeneity	-1.50034	0.061768	0.0710574	-0.266566	0.00676512	102	-0.266566	0.00676512	-0.273175	0.00546984	-0.224201	0.00604414
Recurrent Event	Inducing_Angiogenesis	Cell Neighbor Heterogeneity	-0.925849	0.0325951	0.0340368	-0.184491	1.47175e-06	672	-0.184491	1.47175e-06	-0.191361	5.80255e-07	-0.156392	7.16041e-07
Recurrent Event No Chemo	Inducing_Angiogenesis	Cell Neighbor Heterogeneity	-0.762194	0.0348553	0.0377536	-0.194303	0.000354534	334	-0.194303	0.000354534	-0.185235	0.00066873	-0.151498	0.000724278
Recurrent Event Chemo	Inducing_Angiogenesis	Cell Neighbor Heterogeneity	-0.872869	0.0194561	0.0223657	-0.149552	0.00587288	338	-0.149552	0.00587288	-0.168213	0.0019141	-0.137577	0.0020152
Recurrent Event Stage 2 Grade 2	Inducing_Angiogenesis	Cell Social Entropy	-0.448626	0.0382084	0.0429935	-0.207349	0.00306705	202	-0.207349	0.00306705	-0.204264	0.0035464	-0.167209	0.0037803
Recurrent Event No Chemo Stage 2 Grade 2	Inducing_Angiogenesis	Cell Social Entropy	-0.120673	-0.00560665	0.00455099	-0.0674611	0.504843	100	-0.0674611	0.504843	-0.093815	0.353198	-0.0769816	0.350589
Recurrent Event Chemo Stage 2 Grade 2	Inducing_Angiogenesis	Cell Social Entropy	-0.629926	0.0612796	0.0705739	-0.265657	0.00696288	102	-0.265657	0.00696288	-0.251981	0.0106224	-0.206806	0.0113293
Recurrent Event	Inducing_Angiogenesis	Cell Social Entropy	-0.407245	0.0339469	0.0353867	-0.188113	9.04793e-07	672	-0.188113	9.04793e-07	-0.180313	2.54934e-06	-0.147344	3.00092e-06
Recurrent Event No Chemo	Inducing_Angiogenesis	Cell Social Entropy	-0.312253	0.0299902	0.0329031	-0.181392	0.000867511	334	-0.181392	0.000867511	-0.167823	0.00208789	-0.137241	0.00219508
Recurrent Event Chemo	Inducing_Angiogenesis	Cell Social Entropy	-0.394744	0.0223924	0.0252934	-0.159039	0.00337065	338	-0.159039	0.00337065	-0.156158	0.0040025	-0.127697	0.00414809
Recurrent Event Stage 2 Grade 2	Inducing_Angiogenesis	Cell Social Heterogeneity	-1.81832	0.0352673	0.0400669	-0.200167	0.00428718	202	-0.200167	0.00428718	-0.197835	0.00476856	-0.162013	0.0050348
Recurrent Event No Chemo Stage 2 Grade 2	Inducing_Angiogenesis	Cell Social Heterogeneity	-0.190837	-0.00954972	0.000647752	-0.025451	0.801543	100	-0.025451	0.801543	-0.0193689	0.848312	-0.0159091	0.847179
Recurrent Event Chemo Stage 2 Grade 2	Inducing_Angiogenesis	Cell Social Heterogeneity	-2.85573	0.0738504	0.0830202	-0.288132	0.0033175	102	-0.288132	0.0033175	-0.289658	0.00314772	-0.237684	0.00360239
Recurrent Event	Inducing_Angiogenesis	Cell Social Heterogeneity	-1.74096	0.0365519	0.0379878	-0.194905	3.54291e-07	672	-0.194905	3.54291e-07	-0.193596	4.25574e-07	-0.158242	5.30787e-07
Recurrent Event No Chemo	Inducing_Angiogenesis	Cell Social Heterogeneity	-1.30083	0.0312699	0.034179	-0.184876	0.00068535	334	-0.184876	0.00068535	-0.161105	0.00315136	-0.13179	0.00328327
Recurrent Event Chemo	Inducing_Angiogenesis	Cell Social Heterogeneity	-1.76121	0.0261495	0.0290392	-0.170409	0.00166453	338	-0.170409	0.00166453	-0.182838	0.000731504	-0.149547	0.000789492
Recurrent Event Stage 2 Grade 2	Inducing_Angiogenesis	Average Cell Coordination Number	-0.271202	0.0388278	0.0436097	-0.208829	0.0028585	202	-0.208829	0.0028585	-0.191174	0.00642205	-0.156494	0.006721
Recurrent Event No Chemo Stage 2 Grade 2	Inducing_Angiogenesis	Average Cell Coordination Number	-0.16905	0.00995503	0.0199555	-0.141264	0.160939	100	-0.141264	0.160939	-0.0907895	0.369006	-0.0745209	0.366343
Recurrent Event Chemo Stage 2 Grade 2	Inducing_Angiogenesis	Average Cell Coordination Number	-0.264233	0.0284491	0.0380684	-0.195111	0.0493943	102	-0.195111	0.0493943	-0.195068	0.0494458	-0.160066	0.049948
Recurrent Event	Inducing_Angiogenesis	Average Cell Coordination Number	-0.0523719	0.000589288	0.00207872	-0.045593	0.237873	672	-0.045593	0.237873	-0.0247614	0.521657	-0.0202334	0.521255
Recurrent Event No Chemo	Inducing_Angiogenesis	Average Cell Coordination Number	-0.0681983	0.00113669	0.00413628	-0.0643139	0.241122	334	-0.0643139	0.241122	-0.0313693	0.567806	-0.025653	0.567027
Recurrent Event Chemo	Inducing_Angiogenesis	Average Cell Coordination Number	-0.00814964	-0.00292677	4.92743e-05	-0.00701956	0.897693	338	-0.00701956	0.897693	0.0060276	0.912087	0.00492901	0.911892
Recurrent Event Stage 2 Grade 2	Inducing_Angiogenesis	Cell Coordination Number Entropy	-1.67565	0.0356144	0.0404123	-0.201028	0.00412084	202	-0.201028	0.00412084	-0.214254	0.00219966	-0.175451	0.0023849
Recurrent Event No Chemo Stage 2 Grade 2	Inducing_Angiogenesis	Cell Coordination Number Entropy	-0.8825	0.00533401	0.0153811	-0.124021	0.218934	100	-0.124021	0.218934	-0.131343	0.192721	-0.10784	0.191264
Recurrent Event Chemo Stage 2 Grade 2	Inducing_Angiogenesis	Cell Coordination Number Entropy	-1.9957	0.0409153	0.0504112	-0.224524	0.0232875	102	-0.224524	0.0232875	-0.252376	0.0104966	-0.207209	0.0112016
Recurrent Event	Inducing_Angiogenesis	Cell Coordination Number Entropy	-0.473624	0.00341916	0.00490437	-0.0700312	0.0696369	672	-0.0700312	0.0696369	-0.0441668	0.252889	-0.036101	0.252589
Recurrent Event No Chemo	Inducing_Angiogenesis	Cell Coordination Number Entropy	-0.682674	0.00796046	0.0109396	-0.104592	0.0561887	334	-0.104592	0.0561887	-0.0618398	0.25974	-0.0505887	0.259122
Recurrent Event Chemo	Inducing_Angiogenesis	Cell Coordination Number Entropy	-0.0965391	-0.00276807	0.0002075	-0.0144048	0.791886	338	-0.0144048	0.791886	0.00421604	0.938445	0.00344837	0.938308
Recurrent Event Stage 2 Grade 2	Inducing_Angiogenesis	Number of Cells	-8.13777e-05	0.00943949	0.0143676	-0.119865	0.0892885	202	-0.119865	0.0892885	-0.113097	0.109026	-0.092592	0.10884
Recurrent Event No Chemo Stage 2 Grade 2	Inducing_Angiogenesis	Number of Cells	-5.0079e-05	-0.000931911	0.00917851	-0.0958046	0.343036	100	-0.0958046	0.343036	-0.10108	0.316993	-0.0829834	0.314544
Recurrent Event Chemo Stage 2 Grade 2	Inducing_Angiogenesis	Number of Cells	-7.96981e-05	8.17511e-05	0.00998193	-0.0999096	0.317744	102	-0.0999096	0.317744	-0.0769287	0.442187	-0.063137	0.439449
Recurrent Event	Inducing_Angiogenesis	Number of Cells	-3.50434e-05	0.000771823	0.00226099	-0.0475498	0.21831	672	-0.0475498	0.21831	-0.0559727	0.147222	-0.0457478	0.147087
Recurrent Event No Chemo	Inducing_Angiogenesis	Number of Cells	-1.50884e-05	-0.00232612	0.000683869	-0.0261509	0.633922	334	-0.0261509	0.633922	-0.0224269	0.682993	-0.0183438	0.682354
Recurrent Event Chemo	Inducing_Angiogenesis	Number of Cells	-3.46239e-05	-0.00130764	0.0016636	-0.0407872	0.454824	338	-0.0407872	0.454824	-0.0578718	0.288732	-0.0473413	0.288061
Recurrent Event Stage 2 Grade 2	Inducing_Angiogenesis	Age at Diagnosis	0.000289566	-0.0049091	9.04472e-05	0.00951038	0.89314	202	0.00951038	0.89314	0.00402063	0.954713	0.00332843	0.954543
Recurrent Event No Chemo Stage 2 Grade 2	Inducing_Angiogenesis	Age at Diagnosis	0.00508414	0.0233776	0.0332425	0.182325	0.0694349	100	0.182325	0.0694349	0.190209	0.0580235	0.158236	0.0584169
Recurrent Event Chemo Stage 2 Grade 2	Inducing_Angiogenesis	Age at Diagnosis	0.00147135	-0.0082091	0.00177317	0.042109	0.674321	102	0.042109	0.674321	0.0498806	0.618575	0.0414079	0.616164
Recurrent Event	Inducing_Angiogenesis	Age at Diagnosis	0.00046798	-0.00129725	0.000194992	0.0139639	0.717852	672	0.0139639	0.717852	0.0163357	0.672506	0.0134989	0.672182
Recurrent Event No Chemo	Inducing_Angiogenesis	Age at Diagnosis	0.00311049	0.01097	0.0139401	0.118068	0.0309872	334	0.118068	0.0309872	0.123822	0.0236257	0.102388	0.0238498
Recurrent Event Chemo	Inducing_Angiogenesis	Age at Diagnosis	0.00046944	-0.0028354	0.000140376	0.011848	0.828189	338	0.011848	0.828189	0.013807	0.800338	0.0114239	0.799911
Recurrent Event Stage 2 Grade 2	Inducing_Angiogenesis	Probability Based Cell Family Heterogeneity	-0.802198	0.0412759	0.0460456	-0.214582	0.00216461	202	-0.214582	0.00216461	-0.21609	0.00201012	-0.176899	0.00218687
Recurrent Event No Chemo Stage 2 Grade 2	Inducing_Angiogenesis	Probability Based Cell Family Heterogeneity	-0.379882	0.00579127	0.0158338	-0.125832	0.212226	100	-0.125832	0.212226	-0.102289	0.311209	-0.0839433	0.308791
Recurrent Event Chemo Stage 2 Grade 2	Inducing_Angiogenesis	Probability Based Cell Family Heterogeneity	-1.0349	0.0522093	0.0615933	-0.24818	0.0119004	102	-0.24818	0.0119004	-0.266109	0.00686399	-0.21836	0.00748718
Recurrent Event	Inducing_Angiogenesis	Probability Based Cell Family Heterogeneity	-0.610271	0.0256186	0.0270708	-0.164532	1.81542e-05	672	-0.164532	1.81542e-05	-0.170077	9.29168e-06	-0.138993	1.05481e-05
Recurrent Event No Chemo	Inducing_Angiogenesis	Probability Based Cell Family Heterogeneity	-0.466282	0.023421	0.0263537	-0.162338	0.00292532	334	-0.162338	0.00292532	-0.146106	0.00748313	-0.119492	0.00767173
Recurrent Event Chemo	Inducing_Angiogenesis	Probability Based Cell Family Heterogeneity	-0.619028	0.017369	0.0202848	-0.142425	0.00873828	338	-0.142425	0.00873828	-0.163997	0.0024914	-0.134131	0.00260743
Recurrent Event Stage 2 Grade 2	Inducing_Angiogenesis	Grid4 Probability Based Cell Family Heterogeneity	-0.488702	0.0322396	0.0370543	-0.192495	0.00605835	202	-0.192495	0.00605835	-0.190945	0.00648719	-0.156314	0.00678723
Recurrent Event No Chemo Stage 2 Grade 2	Inducing_Angiogenesis	Grid4 Probability Based Cell Family Heterogeneity	-0.219243	0.0012119	0.0113007	-0.106305	0.292494	100	-0.106305	0.292494	-0.0732366	0.468985	-0.0601075	0.466188
Recurrent Event Chemo Stage 2 Grade 2	Inducing_Angiogenesis	Grid4 Probability Based Cell Family Heterogeneity	-0.639249	0.0423131	0.0517952	-0.227586	0.0214228	102	-0.227586	0.0214228	-0.253548	0.0101313	-0.208034	0.0108302
Recurrent Event	Inducing_Angiogenesis	Grid4 Probability Based Cell Family Heterogeneity	-0.413605	0.0246771	0.0261306	-0.16165	2.54967e-05	672	-0.16165	2.54967e-05	-0.171872	7.44632e-06	-0.140452	8.50302e-06
Recurrent Event No Chemo	Inducing_Angiogenesis	Grid4 Probability Based Cell Family Heterogeneity	-0.311928	0.0216859	0.0246238	-0.15692	0.00404167	334	-0.15692	0.00404167	-0.14374	0.00851898	-0.117556	0.00871554
Recurrent Event Chemo	Inducing_Angiogenesis	Grid4 Probability Based Cell Family Heterogeneity	-0.431746	0.0180561	0.0209699	-0.14481	0.00766444	338	-0.14481	0.00766444	-0.175591	0.00118918	-0.143593	0.00126669
Recurrent Event Stage 2 Grade 2	Inducing_Angiogenesis	Randomize Over Locations Cell Family Heterogeneity	-0.80501	0.0423842	0.0471485	-0.217137	0.00190882	202	-0.217137	0.00190882	-0.220568	0.00160862	-0.180538	0.00176549
Recurrent Event No Chemo Stage 2 Grade 2	Inducing_Angiogenesis	Randomize Over Locations Cell Family Heterogeneity	-0.395039	0.00734177	0.0173686	-0.13179	0.191199	100	-0.13179	0.191199	-0.111973	0.267369	-0.0918813	0.26523
Recurrent Event Chemo Stage 2 Grade 2	Inducing_Angiogenesis	Randomize Over Locations Cell Family Heterogeneity	-1.02504	0.0521286	0.0615134	-0.248019	0.0119574	102	-0.248019	0.0119574	-0.265323	0.00703695	-0.217695	0.00766537
Recurrent Event	Inducing_Angiogenesis	Randomize Over Locations Cell Family Heterogeneity	-0.60474	0.0254801	0.0269325	-0.164111	1.9084e-05	672	-0.164111	1.9084e-05	-0.169283	1.02413e-05	-0.138321	1.15966e-05
Recurrent Event No Chemo	Inducing_Angiogenesis	Randomize Over Locations Cell Family Heterogeneity	-0.463434	0.0234302	0.0263628	-0.162366	0.00292034	334	-0.162366	0.00292034	-0.147383	0.00697195	-0.120518	0.00715605
Recurrent Event Chemo	Inducing_Angiogenesis	Randomize Over Locations Cell Family Heterogeneity	-0.611139	0.0171252	0.0200418	-0.141569	0.00915504	338	-0.141569	0.00915504	-0.162745	0.00269111	-0.133077	0.00281173
Recurrent Event Stage 2 Grade 2	Inducing_Angiogenesis	Randomize Over Locations Cell Neighbor Heterogeneity	-1.07044	0.0371044	0.041895	-0.204683	0.00347755	202	-0.204683	0.00347755	-0.215745	0.00204455	-0.176591	0.00222288
Recurrent Event No Chemo Stage 2 Grade 2	Inducing_Angiogenesis	Randomize Over Locations Cell Neighbor Heterogeneity	-0.551402	0.00723817	0.0172661	-0.1314	0.192526	100	-0.1314	0.192526	-0.108341	0.283293	-0.0889014	0.281042
Recurrent Event Chemo Stage 2 Grade 2	Inducing_Angiogenesis	Randomize Over Locations Cell Neighbor Heterogeneity	-1.35633	0.0441993	0.0536627	-0.231652	0.0191448	102	-0.231652	0.0191448	-0.264538	0.00721359	-0.217051	0.00784718
Recurrent Event	Inducing_Angiogenesis	Randomize Over Locations Cell Neighbor Heterogeneity	-0.833139	0.0256424	0.0270945	-0.164604	1.79995e-05	672	-0.164604	1.79995e-05	-0.175471	4.74414e-06	-0.143378	5.48492e-06
Recurrent Event No Chemo	Inducing_Angiogenesis	Randomize Over Locations Cell Neighbor Heterogeneity	-0.624286	0.0234259	0.0263585	-0.162353	0.00292269	334	-0.162353	0.00292269	-0.149087	0.00633891	-0.121911	0.00651683
Recurrent Event Chemo	Inducing_Angiogenesis	Randomize Over Locations Cell Neighbor Heterogeneity	-0.860974	0.0171728	0.0200892	-0.141737	0.00907206	338	-0.141737	0.00907206	-0.169464	0.00176799	-0.138572	0.00186484
Recurrent Event Stage 2 Grade 2	Inducing_Angiogenesis	Randomize Over Locations Cell Social Heterogeneity	-1.6204	0.0339684	0.0387746	-0.196913	0.00497204	202	-0.196913	0.00497204	-0.202656	0.00382213	-0.165881	0.00406411
Recurrent Event No Chemo Stage 2 Grade 2	Inducing_Angiogenesis	Randomize Over Locations Cell Social Heterogeneity	-0.7514	0.00261673	0.0126913	-0.112656	0.264444	100	-0.112656	0.264444	-0.0804993	0.425936	-0.0660552	0.423156
Recurrent Event Chemo Stage 2 Grade 2	Inducing_Angiogenesis	Randomize Over Locations Cell Social Heterogeneity	-2.11319	0.0442302	0.0536932	-0.231718	0.0191097	102	-0.231718	0.0191097	-0.258258	0.00877357	-0.211898	0.00944633
Recurrent Event	Inducing_Angiogenesis	Randomize Over Locations Cell Social Heterogeneity	-1.37777	0.0270056	0.0284556	-0.168688	1.10115e-05	672	-0.168688	1.10115e-05	-0.173246	6.27567e-06	-0.14156	7.19954e-06
Recurrent Event No Chemo	Inducing_Angiogenesis	Randomize Over Locations Cell Social Heterogeneity	-0.995077	0.0229831	0.0259171	-0.160988	0.00317364	334	-0.160988	0.00317364	-0.149844	0.00607447	-0.12253	0.00624959
Recurrent Event Chemo	Inducing_Angiogenesis	Randomize Over Locations Cell Social Heterogeneity	-1.47417	0.0194549	0.0223646	-0.149548	0.00587413	338	-0.149548	0.00587413	-0.167686	0.00197892	-0.137117	0.00208183
Recurrent Event Stage 2 Grade 2	Resisting_Cell_Death	Molecular Entropy	0.0104841	-0.00475266	0.000246113	0.015688	0.824627	202	0.015688	0.824627	-0.0129746	0.854589	-0.0106199	0.854056
Recurrent Event No Chemo Stage 2 Grade 2	Resisting_Cell_Death	Molecular Entropy	-0.033125	-0.00703924	0.00313287	-0.055972	0.580183	100	-0.055972	0.580183	-0.0599205	0.553714	-0.0491689	0.551041
Recurrent Event Chemo Stage 2 Grade 2	Resisting_Cell_Death	Molecular Entropy	0.0664354	-0.000920798	0.00898931	0.094812	0.343185	102	0.094812	0.343185	0.0486687	0.627137	0.0399322	0.62476
Recurrent Event	Resisting_Cell_Death	Molecular Entropy	0.0437598	0.00301933	0.00450736	0.0671369	0.0822443	671	0.0671369	0.0822443	0.0340253	0.378864	0.0278031	0.378468
Recurrent Event No Chemo	Resisting_Cell_Death	Molecular Entropy	0.0312034	0.00109743	0.00409714	0.0640089	0.243365	334	0.0640089	0.243365	0.0633063	0.248589	0.0517694	0.247996
Recurrent Event Chemo	Resisting_Cell_Death	Molecular Entropy	0.0520833	0.0013504	0.00432257	0.0657463	0.228683	337	0.0657463	0.228683	0.0182251	0.738867	0.0149031	0.738325
Recurrent Event Stage 2 Grade 2	Resisting_Cell_Death	Molecular Heterogeneity	0.863772	0.0160392	0.0209345	0.144688	0.0399313	202	0.144688	0.0399313	0.140884	0.0455115	0.11536	0.0457846
Recurrent Event No Chemo Stage 2 Grade 2	Resisting_Cell_Death	Molecular Heterogeneity	0.576573	0.00193782	0.0120193	0.109632	0.27756	100	0.109632	0.27756	0.116211	0.249567	0.0953868	0.247567
Recurrent Event Chemo Stage 2 Grade 2	Resisting_Cell_Death	Molecular Heterogeneity	1.12661	0.0233268	0.0329968	0.18165	0.0676697	102	0.18165	0.0676697	0.156605	0.115984	0.128541	0.115519
Recurrent Event	Resisting_Cell_Death	Molecular Heterogeneity	0.920699	0.0241378	0.0255943	0.159982	3.13759e-05	671	0.159982	3.13759e-05	0.145317	0.000158542	0.118773	0.000168939
Recurrent Event No Chemo	Resisting_Cell_Death	Molecular Heterogeneity	0.601657	0.0180331	0.020982	0.144852	0.00801749	334	0.144852	0.00801749	0.159733	0.00342146	0.130649	0.00355862
Recurrent Event Chemo	Resisting_Cell_Death	Molecular Heterogeneity	1.08971	0.0182499	0.0211718	0.145505	0.00746285	337	0.145505	0.00746285	0.103442	0.0578303	0.084615	0.0579433
Recurrent Event Stage 2 Grade 2	Resisting_Cell_Death	Molecular Disparity	0.0571156	0.0229189	0.02778	0.166673	0.0177506	202	0.166673	0.0177506	0.146624	0.0373193	0.120014	0.0376399
Recurrent Event No Chemo Stage 2 Grade 2	Resisting_Cell_Death	Molecular Disparity	0.031334	0.00472358	0.0147769	0.12156	0.228283	100	0.12156	0.228283	0.061131	0.545717	0.0501622	0.543024
Recurrent Event Chemo Stage 2 Grade 2	Resisting_Cell_Death	Molecular Disparity	0.0778824	0.0270721	0.0367051	0.191586	0.053733	102	0.191586	0.053733	0.180545	0.0693859	0.148135	0.0696072
Recurrent Event	Resisting_Cell_Death	Molecular Disparity	0.050451	0.0198508	0.0213137	0.145992	0.000147623	671	0.145992	0.000147623	0.136853	0.000377809	0.111825	0.000396585
Recurrent Event No Chemo	Resisting_Cell_Death	Molecular Disparity	0.0372968	0.0166478	0.0196008	0.140003	0.0104166	334	0.140003	0.0104166	0.114737	0.0360862	0.0938256	0.0362824
Recurrent Event Chemo	Resisting_Cell_Death	Molecular Disparity	0.0496374	0.0117803	0.0147214	0.121332	0.0259261	337	0.121332	0.0259261	0.118513	0.029615	0.0969091	0.0298268
Recurrent Event Stage 2 Grade 2	Resisting_Cell_Death	Number of Observed States	-6.03559e-05	-0.00116235	0.00381856	-0.0617945	0.382309	202	-0.0617945	0.382309	-0.0476502	0.500682	-0.0390185	0.499321
Recurrent Event No Chemo Stage 2 Grade 2	Resisting_Cell_Death	Number of Observed States	-5.36693e-05	-0.00528927	0.00486516	-0.0697507	0.490459	100	-0.0697507	0.490459	-0.0568949	0.573944	-0.0467045	0.571328
Recurrent Event Chemo Stage 2 Grade 2	Resisting_Cell_Death	Number of Observed States	-1.91269e-05	-0.00970577	0.000291317	-0.017068	0.864801	102	-0.017068	0.864801	0.0164849	0.869378	0.0135333	0.868416
Recurrent Event	Resisting_Cell_Death	Number of Observed States	-3.29773e-06	-0.00148466	1.00935e-05	-0.00317703	0.934533	671	-0.00317703	0.934533	-0.00558948	0.88509	-0.00456883	0.884963
Recurrent Event No Chemo	Resisting_Cell_Death	Number of Observed States	2.59308e-05	-0.0019868	0.00102217	0.0319713	0.560395	334	0.0319713	0.560395	0.0477401	0.384461	0.0390518	0.383659
Recurrent Event Chemo	Resisting_Cell_Death	Number of Observed States	-9.84295e-06	-0.0029175	6.73743e-05	-0.00820819	0.880666	337	-0.00820819	0.880666	-0.0225076	0.680558	-0.0184116	0.67992
Recurrent Event Stage 2 Grade 2	Resisting_Cell_Death	Cell Family Entropy	-0.33074	0.0158477	0.020744	-0.144028	0.0408557	202	-0.144028	0.0408557	-0.125268	0.0756755	-0.102554	0.0757361
Recurrent Event No Chemo Stage 2 Grade 2	Resisting_Cell_Death	Cell Family Entropy	-0.162419	-0.00321232	0.00692114	-0.0831934	0.410564	100	-0.0831934	0.410564	-0.0635524	0.529893	-0.0521594	0.527165
Recurrent Event Chemo Stage 2 Grade 2	Resisting_Cell_Death	Cell Family Entropy	-0.48296	0.0294954	0.0391043	-0.197748	0.0463422	102	-0.197748	0.0463422	-0.17152	0.08476	-0.14077	0.084753
Recurrent Event	Resisting_Cell_Death	Cell Family Entropy	-0.387336	0.029823	0.031271	-0.176836	4.05526e-06	671	-0.176836	4.05526e-06	-0.170305	9.17519e-06	-0.139184	1.04212e-05
Recurrent Event No Chemo	Resisting_Cell_Death	Cell Family Entropy	-0.258821	0.0234459	0.0263785	-0.162415	0.00291182	334	-0.162415	0.00291182	-0.177807	0.00110087	-0.145418	0.00117589
Recurrent Event Chemo	Resisting_Cell_Death	Cell Family Entropy	-0.459815	0.023805	0.0267104	-0.163433	0.00261812	337	-0.163433	0.00261812	-0.133552	0.0141442	-0.109238	0.0143632
Recurrent Event Stage 2 Grade 2	Resisting_Cell_Death	Cell Family Heterogeneity	-0.784874	0.015882	0.0207781	-0.144146	0.0406886	202	-0.144146	0.0406886	-0.122513	0.0823911	-0.100322	0.0824015
Recurrent Event No Chemo Stage 2 Grade 2	Resisting_Cell_Death	Cell Family Heterogeneity	-0.363381	-0.00403637	0.00610542	-0.0781372	0.439682	100	-0.0781372	0.439682	-0.0550795	0.586247	-0.0452231	0.583669
Recurrent Event Chemo Stage 2 Grade 2	Resisting_Cell_Death	Cell Family Heterogeneity	-1.16204	0.0309104	0.0405053	-0.201259	0.0425222	102	-0.201259	0.0425222	-0.174267	0.0798161	-0.143039	0.0798828
Recurrent Event	Resisting_Cell_Death	Cell Family Heterogeneity	-0.915174	0.0293043	0.0307531	-0.175366	4.88655e-06	671	-0.175366	4.88655e-06	-0.166698	1.42193e-05	-0.136261	1.59693e-05
Recurrent Event No Chemo	Resisting_Cell_Death	Cell Family Heterogeneity	-0.619538	0.023414	0.0263467	-0.162317	0.00292916	334	-0.162317	0.00292916	-0.180173	0.000941201	-0.14738	0.00100959
Recurrent Event Chemo	Resisting_Cell_Death	Cell Family Heterogeneity	-1.08104	0.0236441	0.0265499	-0.162942	0.00269829	337	-0.162942	0.00269829	-0.127643	0.0190728	-0.104418	0.0192973
Recurrent Event Stage 2 Grade 2	Resisting_Cell_Death	Cell Neighbor Entropy	-0.64788	0.0155058	0.0204038	-0.142842	0.0425627	202	-0.142842	0.0425627	-0.120905	0.0865266	-0.0989841	0.0865061
Recurrent Event No Chemo Stage 2 Grade 2	Resisting_Cell_Death	Cell Neighbor Entropy	-0.335568	-0.00278326	0.00734586	-0.085708	0.396513	100	-0.085708	0.396513	-0.0635528	0.52989	-0.0521699	0.527163
Recurrent Event Chemo Stage 2 Grade 2	Resisting_Cell_Death	Cell Neighbor Entropy	-0.933188	0.0285482	0.0381665	-0.195363	0.0490966	102	-0.195363	0.0490966	-0.176621	0.075767	-0.144943	0.075894
Recurrent Event	Resisting_Cell_Death	Cell Neighbor Entropy	-0.737963	0.0299101	0.031358	-0.177082	3.93024e-06	671	-0.177082	3.93024e-06	-0.174674	5.33197e-06	-0.142765	6.14575e-06
Recurrent Event No Chemo	Resisting_Cell_Death	Cell Neighbor Entropy	-0.466457	0.0218343	0.0247718	-0.15739	0.00393125	334	-0.15739	0.00393125	-0.183437	0.000755799	-0.150036	0.000815696
Recurrent Event Chemo	Resisting_Cell_Death	Cell Neighbor Entropy	-0.947577	0.0260735	0.0289721	-0.170212	0.00171281	337	-0.170212	0.00171281	-0.1381	0.011151	-0.112962	0.0113604
Recurrent Event Stage 2 Grade 2	Resisting_Cell_Death	Cell Neighbor Heterogeneity	-1.52931	0.0154482	0.0203465	-0.142641	0.0428574	202	-0.142641	0.0428574	-0.121595	0.0847309	-0.0996095	0.0847238
Recurrent Event No Chemo Stage 2 Grade 2	Resisting_Cell_Death	Cell Neighbor Heterogeneity	-0.770882	-0.00325012	0.00688372	-0.0829682	0.411836	100	-0.0829682	0.411836	-0.0653696	0.51817	-0.0536876	0.515421
Recurrent Event Chemo Stage 2 Grade 2	Resisting_Cell_Death	Cell Neighbor Heterogeneity	-2.21914	0.0291995	0.0388114	-0.197006	0.0471848	102	-0.197006	0.0471848	-0.186044	0.0611826	-0.152748	0.061523
Recurrent Event	Resisting_Cell_Death	Cell Neighbor Heterogeneity	-1.74168	0.0294342	0.0308828	-0.175735	4.66365e-06	671	-0.175735	4.66365e-06	-0.173199	6.41367e-06	-0.141618	7.35497e-06
Recurrent Event No Chemo	Resisting_Cell_Death	Cell Neighbor Heterogeneity	-1.1193	0.0220787	0.0250154	-0.158162	0.00375611	334	-0.158162	0.00375611	-0.185993	0.000634898	-0.152168	0.000688682
Recurrent Event Chemo	Resisting_Cell_Death	Cell Neighbor Heterogeneity	-2.21349	0.0255735	0.0284736	-0.168741	0.00188049	337	-0.168741	0.00188049	-0.135312	0.0129109	-0.110744	0.0131267
Recurrent Event Stage 2 Grade 2	Resisting_Cell_Death	Cell Social Entropy	-0.561006	0.0147269	0.0196287	-0.140103	0.046735	202	-0.140103	0.046735	-0.119297	0.0908259	-0.0976657	0.0907732
Recurrent Event No Chemo Stage 2 Grade 2	Resisting_Cell_Death	Cell Social Entropy	-0.249465	-0.00525313	0.00490094	-0.0700067	0.488865	100	-0.0700067	0.488865	-0.0502372	0.619634	-0.0412433	0.617178
Recurrent Event Chemo Stage 2 Grade 2	Resisting_Cell_Death	Cell Social Entropy	-0.826406	0.0302496	0.039851	-0.199627	0.0442638	102	-0.199627	0.0442638	-0.18133	0.068163	-0.14878	0.0684024
Recurrent Event	Resisting_Cell_Death	Cell Social Entropy	-0.695485	0.0301542	0.0316017	-0.177769	3.60011e-06	671	-0.177769	3.60011e-06	-0.170024	9.49771e-06	-0.138965	1.07778e-05
Recurrent Event No Chemo	Resisting_Cell_Death	Cell Social Entropy	-0.466023	0.0233183	0.0262513	-0.162023	0.00298173	334	-0.162023	0.00298173	-0.175346	0.00129303	-0.143418	0.00137537
Recurrent Event Chemo	Resisting_Cell_Death	Cell Social Entropy	-0.818387	0.0245276	0.0274308	-0.165622	0.00228676	337	-0.165622	0.00228676	-0.136872	0.0118984	-0.111959	0.0121107
Recurrent Event Stage 2 Grade 2	Resisting_Cell_Death	Cell Social Heterogeneity	-2.09378	0.013438	0.0183463	-0.135449	0.054605	202	-0.135449	0.054605	-0.110457	0.117597	-0.0904701	0.117348
Recurrent Event No Chemo Stage 2 Grade 2	Resisting_Cell_Death	Cell Social Heterogeneity	-0.859979	-0.00654991	0.00361726	-0.0601437	0.552235	100	-0.0601437	0.552235	-0.0387375	0.70198	-0.0318149	0.699916
Recurrent Event Chemo Stage 2 Grade 2	Resisting_Cell_Death	Cell Social Heterogeneity	-3.14134	0.0306082	0.0402061	-0.200515	0.0433096	102	-0.200515	0.0433096	-0.181333	0.0681591	-0.148852	0.0683984
Recurrent Event	Resisting_Cell_Death	Cell Social Heterogeneity	-2.64236	0.029017	0.0304663	-0.174546	5.41828e-06	671	-0.174546	5.41828e-06	-0.16389	1.98728e-05	-0.134032	2.21352e-05
Recurrent Event No Chemo	Resisting_Cell_Death	Cell Social Heterogeneity	-1.80546	0.0231397	0.0260733	-0.161472	0.00308247	334	-0.161472	0.00308247	-0.170427	0.0017727	-0.139474	0.00187088
Recurrent Event Chemo	Resisting_Cell_Death	Cell Social Heterogeneity	-3.08655	0.0236448	0.0265506	-0.162944	0.00269796	337	-0.162944	0.00269796	-0.129835	0.0170931	-0.106272	0.0173167
Recurrent Event Stage 2 Grade 2	Resisting_Cell_Death	Average Cell Coordination Number	-0.269416	0.0398207	0.0445977	-0.211182	0.00255349	202	-0.211182	0.00255349	-0.192322	0.00610488	-0.157426	0.00639833
Recurrent Event No Chemo Stage 2 Grade 2	Resisting_Cell_Death	Average Cell Coordination Number	-0.1846	0.0153354	0.0252815	-0.159002	0.114085	100	-0.159002	0.114085	-0.0998678	0.322861	-0.0819565	0.320382
Recurrent Event Chemo Stage 2 Grade 2	Resisting_Cell_Death	Average Cell Coordination Number	-0.25564	0.0268267	0.036462	-0.19095	0.0545473	102	-0.19095	0.0545473	-0.19075	0.0548061	-0.156508	0.0552361
Recurrent Event	Resisting_Cell_Death	Average Cell Coordination Number	-0.0883411	0.00466314	0.00614872	-0.0784137	0.0423013	671	-0.0784137	0.0423013	-0.0589102	0.127392	-0.0481376	0.127296
Recurrent Event No Chemo	Resisting_Cell_Death	Average Cell Coordination Number	-0.0889872	0.00478543	0.00777407	-0.0881707	0.107732	334	-0.0881707	0.107732	-0.0478346	0.383519	-0.0391176	0.382718
Recurrent Event Chemo	Resisting_Cell_Death	Average Cell Coordination Number	-0.0352306	-0.00207783	0.00090454	-0.0300756	0.582191	337	-0.0300756	0.582191	-0.0187231	0.732002	-0.0153106	0.731448
Recurrent Event Stage 2 Grade 2	Resisting_Cell_Death	Cell Coordination Number Entropy	-1.74265	0.0415996	0.0463678	-0.215332	0.00208651	202	-0.215332	0.00208651	-0.221028	0.0015718	-0.180972	0.0017267
Recurrent Event No Chemo Stage 2 Grade 2	Resisting_Cell_Death	Cell Coordination Number Entropy	-1.17144	0.0179779	0.0278973	-0.167025	0.096726	100	-0.167025	0.096726	-0.159791	0.112277	-0.131197	0.111857
Recurrent Event Chemo Stage 2 Grade 2	Resisting_Cell_Death	Cell Coordination Number Entropy	-1.90374	0.0401826	0.0496858	-0.222903	0.0243301	102	-0.222903	0.0243301	-0.250803	0.0110048	-0.205839	0.0117175
Recurrent Event	Resisting_Cell_Death	Cell Coordination Number Entropy	-0.418635	0.00231918	0.00380825	-0.061711	0.110247	671	-0.061711	0.110247	-0.0405448	0.294301	-0.0331389	0.293958
Recurrent Event No Chemo	Resisting_Cell_Death	Cell Coordination Number Entropy	-0.798185	0.0130896	0.0160533	-0.126702	0.0205465	334	-0.126702	0.0205465	-0.0755608	0.168291	-0.0618067	0.167939
Recurrent Event Chemo	Resisting_Cell_Death	Cell Coordination Number Entropy	0.0367552	-0.0029562	2.87847e-05	0.00536513	0.921833	337	0.00536513	0.921833	0.0103907	0.849275	0.00849877	0.848945
Recurrent Event Stage 2 Grade 2	Resisting_Cell_Death	Number of Cells	-8.16041e-05	0.00918325	0.0141127	-0.118797	0.092199	202	-0.118797	0.092199	-0.113097	0.109027	-0.0925852	0.10884
Recurrent Event No Chemo Stage 2 Grade 2	Resisting_Cell_Death	Number of Cells	-4.99877e-05	-0.00112533	0.00898705	-0.0948001	0.348143	100	-0.0948001	0.348143	-0.0992629	0.325815	-0.081468	0.323323
Recurrent Event Chemo Stage 2 Grade 2	Resisting_Cell_Death	Number of Cells	-8.16007e-05	0.000296543	0.0101946	-0.100968	0.312617	102	-0.100968	0.312617	-0.0788907	0.430599	-0.0647351	0.42787
Recurrent Event	Resisting_Cell_Death	Number of Cells	-5.9988e-05	0.00482196	0.0063073	-0.0794185	0.0397205	671	-0.0794185	0.0397205	-0.0861155	0.0257015	-0.0703817	0.0258109
Recurrent Event No Chemo	Resisting_Cell_Death	Number of Cells	-2.06739e-05	-0.00172398	0.0012842	-0.0358357	0.513965	334	-0.0358357	0.513965	-0.0287197	0.600966	-0.0234898	0.600219
Recurrent Event Chemo	Resisting_Cell_Death	Number of Cells	-6.48563e-05	0.002128	0.00509785	-0.0713993	0.191038	337	-0.0713993	0.191038	-0.0873746	0.109357	-0.0714625	0.109243
Recurrent Event Stage 2 Grade 2	Resisting_Cell_Death	Age at Diagnosis	0.000289566	-0.0049091	9.04472e-05	0.00951038	0.89314	202	0.00951038	0.89314	0.00402063	0.954713	0.00332843	0.954543
Recurrent Event No Chemo Stage 2 Grade 2	Resisting_Cell_Death	Age at Diagnosis	0.00508414	0.0233776	0.0332425	0.182325	0.0694349	100	0.182325	0.0694349	0.190209	0.0580235	0.158236	0.0584169
Recurrent Event Chemo Stage 2 Grade 2	Resisting_Cell_Death	Age at Diagnosis	0.00147135	-0.0082091	0.00177317	0.042109	0.674321	102	0.042109	0.674321	0.0498806	0.618575	0.0414079	0.616164
Recurrent Event	Resisting_Cell_Death	Age at Diagnosis	0.000426649	-0.00133161	0.000162915	0.0127638	0.74138	671	0.0127638	0.74138	0.0150733	0.696722	0.0124554	0.696416
Recurrent Event No Chemo	Resisting_Cell_Death	Age at Diagnosis	0.00311049	0.01097	0.0139401	0.118068	0.0309872	334	0.118068	0.0309872	0.123822	0.0236257	0.102388	0.0238498
Recurrent Event Chemo	Resisting_Cell_Death	Age at Diagnosis	0.000355094	-0.00290407	8.07664e-05	0.00898701	0.86944	337	0.00898701	0.86944	0.010528	0.847307	0.00871043	0.846973
Recurrent Event Stage 2 Grade 2	Resisting_Cell_Death	Probability Based Cell Family Heterogeneity	-1.81529	0.00647506	0.011418	-0.106855	0.130126	202	-0.106855	0.130126	-0.053624	0.448478	-0.0440053	0.447105
Recurrent Event No Chemo Stage 2 Grade 2	Resisting_Cell_Death	Probability Based Cell Family Heterogeneity	-0.403434	-0.00978817	0.000411709	-0.0202906	0.841187	100	-0.0202906	0.841187	0.0163439	0.871782	0.0134505	0.870818
Recurrent Event Chemo Stage 2 Grade 2	Resisting_Cell_Death	Probability Based Cell Family Heterogeneity	-2.67799	0.0191829	0.028894	-0.169982	0.0876302	102	-0.169982	0.0876302	-0.11972	0.230712	-0.0984499	0.228911
Recurrent Event	Resisting_Cell_Death	Probability Based Cell Family Heterogeneity	-1.66545	0.0138126	0.0152845	-0.123631	0.00133275	671	-0.123631	0.00133275	-0.0757836	0.049735	-0.0620469	0.0498079
Recurrent Event No Chemo	Resisting_Cell_Death	Probability Based Cell Family Heterogeneity	-0.880548	0.00668493	0.00966785	-0.0983252	0.0727217	334	-0.0983252	0.0727217	-0.089284	0.103342	-0.0731395	0.103254
Recurrent Event Chemo	Resisting_Cell_Death	Probability Based Cell Family Heterogeneity	-2.78926	0.0152227	0.0181536	-0.134735	0.0133043	337	-0.134735	0.0133043	-0.0489674	0.370189	-0.0401328	0.369406
Recurrent Event Stage 2 Grade 2	Resisting_Cell_Death	Grid4 Probability Based Cell Family Heterogeneity	-0.967496	0.00410197	0.00905668	-0.0951666	0.177904	202	-0.0951666	0.177904	-0.028935	0.682703	-0.023709	0.681641
Recurrent Event No Chemo Stage 2 Grade 2	Resisting_Cell_Death	Grid4 Probability Based Cell Family Heterogeneity	-0.155456	-0.0100305	0.000171818	-0.0131079	0.897012	100	-0.0131079	0.897012	0.0508432	0.615411	0.0417571	0.612939
Recurrent Event Chemo Stage 2 Grade 2	Resisting_Cell_Death	Grid4 Probability Based Cell Family Heterogeneity	-1.51986	0.0160896	0.0258313	-0.160721	0.106591	102	-0.160721	0.106591	-0.100873	0.313077	-0.0828431	0.310697
Recurrent Event	Resisting_Cell_Death	Grid4 Probability Based Cell Family Heterogeneity	-0.930084	0.0126295	0.0141032	-0.118757	0.0020602	671	-0.118757	0.0020602	-0.0653738	0.0906319	-0.0534698	0.0906158
Recurrent Event No Chemo	Resisting_Cell_Death	Grid4 Probability Based Cell Family Heterogeneity	-0.489695	0.00587915	0.00886449	-0.0941514	0.0857879	334	-0.0941514	0.0857879	-0.0792992	0.148152	-0.0649009	0.147876
Recurrent Event Chemo	Resisting_Cell_Death	Grid4 Probability Based Cell Family Heterogeneity	-1.58546	0.0144128	0.0173461	-0.131704	0.0155489	337	-0.131704	0.0155489	-0.0453144	0.406993	-0.0370899	0.406185
Recurrent Event Stage 2 Grade 2	Resisting_Cell_Death	Randomize Over Locations Cell Family Heterogeneity	-2.02748	0.0101726	0.0150971	-0.12287	0.0814936	202	-0.12287	0.0814936	-0.109882	0.119532	-0.08994	0.11927
Recurrent Event No Chemo Stage 2 Grade 2	Resisting_Cell_Death	Randomize Over Locations Cell Family Heterogeneity	-1.32882	-0.00527444	0.00487985	-0.0698559	0.489804	100	-0.0698559	0.489804	-0.0514469	0.611216	-0.0422157	0.608728
Recurrent Event Chemo Stage 2 Grade 2	Resisting_Cell_Death	Randomize Over Locations Cell Family Heterogeneity	-2.64252	0.019936	0.0296396	-0.172162	0.0835835	102	-0.172162	0.0835835	-0.171911	0.0840419	-0.141051	0.0840457
Recurrent Event	Resisting_Cell_Death	Randomize Over Locations Cell Family Heterogeneity	-1.7455	0.0161224	0.0175908	-0.13263	0.000572252	671	-0.13263	0.000572252	-0.114382	0.00300587	-0.0934643	0.00306932
Recurrent Event No Chemo	Resisting_Cell_Death	Randomize Over Locations Cell Family Heterogeneity	-0.994277	0.0098756	0.0128489	-0.113353	0.038404	334	-0.113353	0.038404	-0.138015	0.0115712	-0.11286	0.0117842
Recurrent Event Chemo	Resisting_Cell_Death	Randomize Over Locations Cell Family Heterogeneity	-2.74569	0.0157022	0.0186316	-0.136498	0.0121347	337	-0.136498	0.0121347	-0.0740293	0.17516	-0.0605359	0.174788
Recurrent Event Stage 2 Grade 2	Resisting_Cell_Death	Randomize Over Locations Cell Neighbor Heterogeneity	-3.67247	0.0098228	0.0147491	-0.121446	0.0851176	202	-0.121446	0.0851176	-0.106897	0.129975	-0.087503	0.12964
Recurrent Event No Chemo Stage 2 Grade 2	Resisting_Cell_Death	Randomize Over Locations Cell Neighbor Heterogeneity	-2.36557	-0.00564248	0.00451553	-0.0671977	0.506511	100	-0.0671977	0.506511	-0.0429734	0.671181	-0.0352661	0.668957
Recurrent Event Chemo Stage 2 Grade 2	Resisting_Cell_Death	Randomize Over Locations Cell Neighbor Heterogeneity	-4.81287	0.0197191	0.0294248	-0.171537	0.0847283	102	-0.171537	0.0847283	-0.162491	0.10274	-0.133322	0.102466
Recurrent Event	Resisting_Cell_Death	Randomize Over Locations Cell Neighbor Heterogeneity	-3.06856	0.015639	0.0171082	-0.130798	0.000682674	671	-0.130798	0.000682674	-0.113819	0.00315294	-0.0930039	0.00321788
Recurrent Event No Chemo	Resisting_Cell_Death	Randomize Over Locations Cell Neighbor Heterogeneity	-1.73609	0.00955114	0.0125255	-0.111917	0.0409418	334	-0.111917	0.0409418	-0.134987	0.0135476	-0.110383	0.0137671
Recurrent Event Chemo	Resisting_Cell_Death	Randomize Over Locations Cell Neighbor Heterogeneity	-4.96288	0.0154034	0.0183338	-0.135402	0.0128505	337	-0.135402	0.0128505	-0.074992	0.1696	-0.0613226	0.169247
Recurrent Event Stage 2 Grade 2	Resisting_Cell_Death	Randomize Over Locations Cell Social Heterogeneity	-5.51174	0.00944338	0.0143715	-0.119881	0.0892451	202	-0.119881	0.0892451	-0.101845	0.149231	-0.0833634	0.148768
Recurrent Event No Chemo Stage 2 Grade 2	Resisting_Cell_Death	Randomize Over Locations Cell Social Heterogeneity	-3.90664	-0.00522796	0.00492585	-0.0701844	0.48776	100	-0.0701844	0.48776	-0.0381312	0.70643	-0.0312893	0.70439
Recurrent Event Chemo Stage 2 Grade 2	Resisting_Cell_Death	Randomize Over Locations Cell Social Heterogeneity	-7.16173	0.0190247	0.0287373	-0.169521	0.0885069	102	-0.169521	0.0885069	-0.159351	0.109649	-0.130758	0.109275
Recurrent Event	Resisting_Cell_Death	Randomize Over Locations Cell Social Heterogeneity	-4.7427	0.0156914	0.0171606	-0.130998	0.000669732	671	-0.130998	0.000669732	-0.111301	0.00389305	-0.0909498	0.00396475
Recurrent Event No Chemo	Resisting_Cell_Death	Randomize Over Locations Cell Social Heterogeneity	-2.68909	0.00961298	0.0125871	-0.112192	0.0404449	334	-0.112192	0.0404449	-0.133236	0.0148207	-0.108955	0.0150432
Recurrent Event Chemo	Resisting_Cell_Death	Randomize Over Locations Cell Social Heterogeneity	-7.65809	0.0155476	0.0184775	-0.135932	0.0124997	337	-0.135932	0.0124997	-0.0714399	0.190784	-0.0584185	0.19036
Recurrent Event Stage 2 Grade 2	Sustaining_Proliferative_Signaling	Molecular Entropy	0.0662462	0.00605907	0.011004	0.1049	0.137342	202	0.1049	0.137342	0.100696	0.153894	0.0824276	0.153402
Recurrent Event No Chemo Stage 2 Grade 2	Sustaining_Proliferative_Signaling	Molecular Entropy	0.0409061	-0.00378519	0.00635405	0.0797123	0.430488	100	0.0797123	0.430488	0.0683943	0.498954	0.0561278	0.496178
Recurrent Event Chemo Stage 2 Grade 2	Sustaining_Proliferative_Signaling	Molecular Entropy	0.0875395	0.00607901	0.0159198	0.126174	0.206358	102	0.126174	0.206358	0.138156	0.166124	0.113356	0.164999
Recurrent Event	Sustaining_Proliferative_Signaling	Molecular Entropy	0.0773533	0.0137299	0.0152019	0.123296	0.00137388	671	0.123296	0.00137388	0.109723	0.00443394	0.0896575	0.00450991
Recurrent Event No Chemo	Sustaining_Proliferative_Signaling	Molecular Entropy	0.0743681	0.0218863	0.0248236	0.157555	0.00389332	334	0.157555	0.00389332	0.150364	0.00589844	0.12296	0.00607161
Recurrent Event Chemo	Sustaining_Proliferative_Signaling	Molecular Entropy	0.0807377	0.00845415	0.0114052	0.106795	0.0501342	337	0.106795	0.0501342	0.100554	0.0652214	0.0822263	0.0653028
Recurrent Event Stage 2 Grade 2	Sustaining_Proliferative_Signaling	Molecular Heterogeneity	0.654686	0.0221143	0.0269794	0.164254	0.0194969	202	0.164254	0.0194969	0.159254	0.0235833	0.130362	0.0239569
Recurrent Event No Chemo Stage 2 Grade 2	Sustaining_Proliferative_Signaling	Molecular Heterogeneity	0.506291	0.0148996	0.0248501	0.157639	0.117259	100	0.157639	0.117259	0.160394	0.11091	0.13164	0.11051
Recurrent Event Chemo Stage 2 Grade 2	Sustaining_Proliferative_Signaling	Molecular Heterogeneity	0.688091	0.0143882	0.0241467	0.155392	0.118871	102	0.155392	0.118871	0.141296	0.156614	0.115932	0.155605
Recurrent Event	Sustaining_Proliferative_Signaling	Molecular Heterogeneity	0.549136	0.0167053	0.0181729	0.134807	0.000462694	671	0.134807	0.000462694	0.124312	0.00125248	0.101591	0.00129209
Recurrent Event No Chemo	Sustaining_Proliferative_Signaling	Molecular Heterogeneity	0.547478	0.0281547	0.0310731	0.176276	0.00121708	334	0.176276	0.00121708	0.1744	0.00137484	0.142629	0.0014601
Recurrent Event Chemo	Sustaining_Proliferative_Signaling	Molecular Heterogeneity	0.511457	0.00826473	0.0112163	0.105907	0.0520839	337	0.105907	0.0520839	0.0931841	0.0876374	0.0762093	0.0876192
Recurrent Event Stage 2 Grade 2	Sustaining_Proliferative_Signaling	Molecular Disparity	0.0864474	0.0225141	0.0273772	0.16546	0.0186083	202	0.16546	0.0186083	0.150184	0.0328938	0.122933	0.0332361
Recurrent Event No Chemo Stage 2 Grade 2	Sustaining_Proliferative_Signaling	Molecular Disparity	0.0498618	0.0048898	0.0149414	0.122235	0.225691	100	0.122235	0.225691	0.10592	0.294251	0.0869235	0.291931
Recurrent Event Chemo Stage 2 Grade 2	Sustaining_Proliferative_Signaling	Molecular Disparity	0.104466	0.02067	0.0303663	0.174259	0.0798304	102	0.174259	0.0798304	0.160529	0.107016	0.131725	0.106681
Recurrent Event	Sustaining_Proliferative_Signaling	Molecular Disparity	0.071953	0.0168552	0.0183225	0.135361	0.000438105	671	0.135361	0.000438105	0.126717	0.0010034	0.103542	0.00103816
Recurrent Event No Chemo	Sustaining_Proliferative_Signaling	Molecular Disparity	0.0644708	0.0219075	0.0248447	0.157622	0.00387798	334	0.157622	0.00387798	0.149465	0.00620542	0.122223	0.00638194
Recurrent Event Chemo	Sustaining_Proliferative_Signaling	Molecular Disparity	0.0728425	0.0106956	0.0136399	0.11679	0.0320845	337	0.11679	0.0320845	0.105998	0.0518817	0.0866761	0.0520192
Recurrent Event Stage 2 Grade 2	Sustaining_Proliferative_Signaling	Number of Observed States	4.35952e-06	-0.00499635	3.63332e-06	0.00190613	0.978521	202	0.00190613	0.978521	0.00310017	0.965073	0.00254	0.964942
Recurrent Event No Chemo Stage 2 Grade 2	Sustaining_Proliferative_Signaling	Number of Observed States	1.26756e-05	-0.0101535	5.0099e-05	0.00707806	0.94428	100	0.00707806	0.94428	0.00302635	0.97616	0.00248504	0.975978
Recurrent Event Chemo Stage 2 Grade 2	Sustaining_Proliferative_Signaling	Number of Observed States	4.78406e-05	-0.00965913	0.000337491	0.0183709	0.854589	102	0.0183709	0.854589	0.0262976	0.79304	0.0215972	0.791558
Recurrent Event	Sustaining_Proliferative_Signaling	Number of Observed States	0.000145865	0.00241314	0.00390207	0.0624666	0.105948	671	0.0624666	0.105948	0.0682858	0.0771246	0.055843	0.0771387
Recurrent Event No Chemo	Sustaining_Proliferative_Signaling	Number of Observed States	0.000206656	0.0101977	0.01317	0.114761	0.0360469	334	0.114761	0.0360469	0.123443	0.0240588	0.101017	0.0242824
Recurrent Event Chemo	Sustaining_Proliferative_Signaling	Number of Observed States	0.000122025	-0.000988456	0.00199068	0.044617	0.414258	337	0.044617	0.414258	0.047771	0.382009	0.039102	0.381217
Recurrent Event Stage 2 Grade 2	Sustaining_Proliferative_Signaling	Cell Family Entropy	-0.283039	0.0189208	0.0238018	-0.154278	0.028362	202	-0.154278	0.028362	-0.141572	0.0444557	-0.115896	0.0447353
Recurrent Event No Chemo Stage 2 Grade 2	Sustaining_Proliferative_Signaling	Cell Family Entropy	-0.18943	0.00663664	0.0166706	-0.129115	0.200446	100	-0.129115	0.200446	-0.125894	0.211999	-0.103325	0.210339
Recurrent Event Chemo Stage 2 Grade 2	Sustaining_Proliferative_Signaling	Cell Family Entropy	-0.330214	0.0162542	0.0259942	-0.161227	0.105478	102	-0.161227	0.105478	-0.149931	0.13256	-0.123017	0.131865
Recurrent Event	Sustaining_Proliferative_Signaling	Cell Family Entropy	-0.238623	0.0164586	0.0179265	-0.13389	0.000506218	671	-0.13389	0.000506218	-0.117078	0.00238506	-0.0956714	0.00244152
Recurrent Event No Chemo	Sustaining_Proliferative_Signaling	Cell Family Entropy	-0.239383	0.0280026	0.0309215	-0.175845	0.00125176	334	-0.175845	0.00125176	-0.16683	0.0022211	-0.136426	0.00233182
Recurrent Event Chemo	Sustaining_Proliferative_Signaling	Cell Family Entropy	-0.204374	0.00641707	0.00937416	-0.0968203	0.0759058	337	-0.0968203	0.0759058	-0.0803035	0.14127	-0.0656676	0.141024
Recurrent Event Stage 2 Grade 2	Sustaining_Proliferative_Signaling	Cell Family Heterogeneity	-0.67223	0.0186949	0.023577	-0.153548	0.0291287	202	-0.153548	0.0291287	-0.13652	0.0527016	-0.111763	0.0529278
Recurrent Event No Chemo Stage 2 Grade 2	Sustaining_Proliferative_Signaling	Cell Family Heterogeneity	-0.416642	0.00407879	0.0141386	-0.118906	0.238679	100	-0.118906	0.238679	-0.115605	0.252062	-0.0948708	0.25004
Recurrent Event Chemo Stage 2 Grade 2	Sustaining_Proliferative_Signaling	Cell Family Heterogeneity	-0.822038	0.0186471	0.0283635	-0.168415	0.0906364	102	-0.168415	0.0906364	-0.150717	0.13052	-0.123673	0.129853
Recurrent Event	Sustaining_Proliferative_Signaling	Cell Family Heterogeneity	-0.584361	0.017142	0.0186089	-0.136415	0.000394664	671	-0.136415	0.000394664	-0.119737	0.0018898	-0.0978527	0.00193971
Recurrent Event No Chemo	Sustaining_Proliferative_Signaling	Cell Family Heterogeneity	-0.5777	0.0280688	0.0309875	-0.176033	0.00123653	334	-0.176033	0.00123653	-0.169621	0.00186523	-0.138726	0.00196616
Recurrent Event Chemo	Sustaining_Proliferative_Signaling	Cell Family Heterogeneity	-0.525268	0.00785345	0.0108063	-0.103953	0.0565978	337	-0.103953	0.0565978	-0.0850507	0.119151	-0.0695527	0.118995
Recurrent Event Stage 2 Grade 2	Sustaining_Proliferative_Signaling	Cell Neighbor Entropy	-0.503927	0.0222554	0.0271198	-0.164681	0.0191784	202	-0.164681	0.0191784	-0.159025	0.0237874	-0.13018	0.0241606
Recurrent Event No Chemo Stage 2 Grade 2	Sustaining_Proliferative_Signaling	Cell Neighbor Entropy	-0.368491	0.0128416	0.0228129	-0.151039	0.133608	100	-0.151039	0.133608	-0.138604	0.169049	-0.113746	0.167865
Recurrent Event Chemo Stage 2 Grade 2	Sustaining_Proliferative_Signaling	Cell Neighbor Entropy	-0.587904	0.0198545	0.0295589	-0.171927	0.0840115	102	-0.171927	0.0840115	-0.179368	0.0712525	-0.147184	0.0714464
Recurrent Event	Sustaining_Proliferative_Signaling	Cell Neighbor Entropy	-0.419448	0.018959	0.0204233	-0.14291	0.000203952	671	-0.14291	0.000203952	-0.125561	0.00111673	-0.102609	0.00115377
Recurrent Event No Chemo	Sustaining_Proliferative_Signaling	Cell Neighbor Entropy	-0.390956	0.0290412	0.0319569	-0.178765	0.0010334	334	-0.178765	0.0010334	-0.175157	0.00130903	-0.143253	0.00139195
Recurrent Event Chemo	Sustaining_Proliferative_Signaling	Cell Neighbor Entropy	-0.396571	0.00925579	0.0122044	-0.110474	0.0426932	337	-0.110474	0.0426932	-0.0942131	0.0841785	-0.0770448	0.0841758
Recurrent Event Stage 2 Grade 2	Sustaining_Proliferative_Signaling	Cell Neighbor Heterogeneity	-1.19248	0.0219748	0.0268406	-0.163831	0.0198172	202	-0.163831	0.0198172	-0.156155	0.0264709	-0.127846	0.0268374
Recurrent Event No Chemo Stage 2 Grade 2	Sustaining_Proliferative_Signaling	Cell Neighbor Heterogeneity	-0.832597	0.0105075	0.0205024	-0.143187	0.155259	100	-0.143187	0.155259	-0.13679	0.174753	-0.11229	0.1735
Recurrent Event Chemo Stage 2 Grade 2	Sustaining_Proliferative_Signaling	Cell Neighbor Heterogeneity	-1.43742	0.0216723	0.0313587	-0.177084	0.0749913	102	-0.177084	0.0749913	-0.173873	0.0805104	-0.142675	0.0805668
Recurrent Event	Sustaining_Proliferative_Signaling	Cell Neighbor Heterogeneity	-1.01763	0.0195381	0.0210014	-0.144919	0.000165333	671	-0.144919	0.000165333	-0.125589	0.00111381	-0.102651	0.0011508
Recurrent Event No Chemo	Sustaining_Proliferative_Signaling	Cell Neighbor Heterogeneity	-0.942371	0.0293329	0.0322478	-0.179577	0.000979262	334	-0.179577	0.000979262	-0.17459	0.00135807	-0.142817	0.00144274
Recurrent Event Chemo	Sustaining_Proliferative_Signaling	Cell Neighbor Heterogeneity	-0.990901	0.0104861	0.0134311	-0.115892	0.0334393	337	-0.115892	0.0334393	-0.0956408	0.0795628	-0.078228	0.0795807
Recurrent Event Stage 2 Grade 2	Sustaining_Proliferative_Signaling	Cell Social Entropy	-0.469565	0.0209924	0.0258631	-0.16082	0.0222309	202	-0.16082	0.0222309	-0.142261	0.0434197	-0.116469	0.0437056
Recurrent Event No Chemo Stage 2 Grade 2	Sustaining_Proliferative_Signaling	Cell Social Entropy	-0.27132	0.0030067	0.0130773	-0.114356	0.257254	100	-0.114356	0.257254	-0.114394	0.257095	-0.0938774	0.255034
Recurrent Event Chemo Stage 2 Grade 2	Sustaining_Proliferative_Signaling	Cell Social Entropy	-0.594397	0.0245924	0.0342499	-0.185067	0.0625789	102	-0.185067	0.0625789	-0.16367	0.100235	-0.134327	0.0999988
Recurrent Event	Sustaining_Proliferative_Signaling	Cell Social Entropy	-0.381918	0.0162833	0.0177516	-0.133235	0.000539616	671	-0.133235	0.000539616	-0.11566	0.00269535	-0.0945145	0.00275545
Recurrent Event No Chemo	Sustaining_Proliferative_Signaling	Cell Social Entropy	-0.392971	0.0286816	0.0315985	-0.17776	0.00110427	334	-0.17776	0.00110427	-0.16664	0.00224732	-0.136282	0.00235871
Recurrent Event Chemo	Sustaining_Proliferative_Signaling	Cell Social Entropy	-0.317034	0.00596397	0.00892241	-0.0944585	0.0833701	337	-0.0944585	0.0833701	-0.0774486	0.156011	-0.0633353	0.155708
Recurrent Event Stage 2 Grade 2	Sustaining_Proliferative_Signaling	Cell Social Heterogeneity	-1.74063	0.0180749	0.0229601	-0.151526	0.0313447	202	-0.151526	0.0313447	-0.13365	0.0579261	-0.109443	0.0581161
Recurrent Event No Chemo Stage 2 Grade 2	Sustaining_Proliferative_Signaling	Cell Social Heterogeneity	-0.907516	-0.001264	0.00884978	-0.0940733	0.351868	100	-0.0940733	0.351868	-0.0762639	0.450759	-0.0626166	0.447963
Recurrent Event Chemo Stage 2 Grade 2	Sustaining_Proliferative_Signaling	Cell Social Heterogeneity	-2.31357	0.0257022	0.0353487	-0.188012	0.0584453	102	-0.188012	0.0584453	-0.171911	0.084041	-0.141064	0.0840448
Recurrent Event	Sustaining_Proliferative_Signaling	Cell Social Heterogeneity	-1.52441	0.016695	0.0181626	-0.134769	0.000464422	671	-0.134769	0.000464422	-0.115453	0.00274346	-0.0943772	0.00280409
Recurrent Event No Chemo	Sustaining_Proliferative_Signaling	Cell Social Heterogeneity	-1.54979	0.0288489	0.0317653	-0.178228	0.00107071	334	-0.178228	0.00107071	-0.164701	0.00253291	-0.134735	0.00265134
Recurrent Event Chemo	Sustaining_Proliferative_Signaling	Cell Social Heterogeneity	-1.31018	0.00676353	0.0097196	-0.098588	0.0706818	337	-0.098588	0.0706818	-0.081333	0.136225	-0.0665351	0.135999
Recurrent Event Stage 2 Grade 2	Sustaining_Proliferative_Signaling	Average Cell Coordination Number	-0.275495	0.0414254	0.0461945	-0.214929	0.00212817	202	-0.214929	0.00212817	-0.196685	0.00502335	-0.160998	0.00529535
Recurrent Event No Chemo Stage 2 Grade 2	Sustaining_Proliferative_Signaling	Average Cell Coordination Number	-0.191876	0.0168359	0.0267669	-0.163606	0.10385	100	-0.163606	0.10385	-0.093815	0.353198	-0.0769816	0.350589
Recurrent Event Chemo Stage 2 Grade 2	Sustaining_Proliferative_Signaling	Average Cell Coordination Number	-0.258936	0.0275003	0.037129	-0.192689	0.0523428	102	-0.192689	0.0523428	-0.19389	0.0508633	-0.159085	0.0513468
Recurrent Event	Sustaining_Proliferative_Signaling	Average Cell Coordination Number	-0.042355	-0.000140141	0.00135261	-0.0367778	0.34149	671	-0.0367778	0.34149	-0.0233537	0.54591	-0.0190831	0.545515
Recurrent Event No Chemo	Sustaining_Proliferative_Signaling	Average Cell Coordination Number	-0.0671199	0.00107406	0.00407384	-0.0638266	0.244713	334	-0.0638266	0.244713	-0.0288616	0.599168	-0.0236015	0.59842
Recurrent Event Chemo	Sustaining_Proliferative_Signaling	Average Cell Coordination Number	0.00603115	-0.00295852	2.64757e-05	0.00514546	0.925024	337	0.00514546	0.925024	0.00819966	0.880789	0.00670498	0.880526
Recurrent Event Stage 2 Grade 2	Sustaining_Proliferative_Signaling	Cell Coordination Number Entropy	-1.71501	0.0397456	0.0445229	-0.211005	0.00257539	202	-0.211005	0.00257539	-0.220225	0.00163656	-0.180336	0.00179491
Recurrent Event No Chemo Stage 2 Grade 2	Sustaining_Proliferative_Signaling	Cell Coordination Number Entropy	-1.22221	0.0210179	0.0309067	-0.175803	0.0801908	100	-0.175803	0.0801908	-0.156765	0.119332	-0.128712	0.11881
Recurrent Event Chemo Stage 2 Grade 2	Sustaining_Proliferative_Signaling	Cell Coordination Number Entropy	-1.83875	0.0356301	0.0451783	-0.212552	0.0319701	102	-0.212552	0.0319701	-0.242168	0.0141964	-0.198753	0.0149429
Recurrent Event	Sustaining_Proliferative_Signaling	Cell Coordination Number Entropy	-0.392876	0.00173734	0.00322728	-0.0568092	0.141559	671	-0.0568092	0.141559	-0.04124	0.286094	-0.03371	0.285759
Recurrent Event No Chemo	Sustaining_Proliferative_Signaling	Cell Coordination Number Entropy	-0.761197	0.0107851	0.0137557	-0.117285	0.0321276	334	-0.117285	0.0321276	-0.0744253	0.174795	-0.060885	0.174421
Recurrent Event Chemo	Sustaining_Proliferative_Signaling	Cell Coordination Number Entropy	0.0785389	-0.00285714	0.000127557	0.0112941	0.836347	337	0.0112941	0.836347	0.0146067	0.789345	0.0119479	0.788895
Recurrent Event Stage 2 Grade 2	Sustaining_Proliferative_Signaling	Number of Cells	-8.34842e-05	0.0098387	0.0147649	-0.121511	0.0849492	202	-0.121511	0.0849492	-0.115853	0.100612	-0.0948551	0.100486
Recurrent Event No Chemo Stage 2 Grade 2	Sustaining_Proliferative_Signaling	Number of Cells	-5.13421e-05	-0.000677144	0.00943071	-0.0971118	0.33646	100	-0.0971118	0.33646	-0.102289	0.311209	-0.0839433	0.308791
Recurrent Event Chemo Stage 2 Grade 2	Sustaining_Proliferative_Signaling	Number of Cells	-8.2616e-05	0.00057255	0.0104679	-0.102313	0.306185	102	-0.102313	0.306185	-0.0773214	0.439853	-0.0634653	0.437117
Recurrent Event	Sustaining_Proliferative_Signaling	Number of Cells	-3.16955e-05	0.000328712	0.00182076	-0.0426704	0.269697	671	-0.0426704	0.269697	-0.0534805	0.166436	-0.0437096	0.166264
Recurrent Event No Chemo	Sustaining_Proliferative_Signaling	Number of Cells	-1.49545e-05	-0.00235069	0.000659376	-0.0256783	0.640066	334	-0.0256783	0.640066	-0.0202978	0.711678	-0.0166026	0.711085
Recurrent Event Chemo	Sustaining_Proliferative_Signaling	Number of Cells	-3.03118e-05	-0.00172562	0.00125571	-0.035436	0.516788	337	-0.035436	0.516788	-0.0575637	0.292031	-0.0470822	0.291352
Recurrent Event Stage 2 Grade 2	Sustaining_Proliferative_Signaling	Age at Diagnosis	0.000289566	-0.0049091	9.04472e-05	0.00951038	0.89314	202	0.00951038	0.89314	0.00402063	0.954713	0.00332843	0.954543
Recurrent Event No Chemo Stage 2 Grade 2	Sustaining_Proliferative_Signaling	Age at Diagnosis	0.00508414	0.0233776	0.0332425	0.182325	0.0694349	100	0.182325	0.0694349	0.190209	0.0580235	0.158236	0.0584169
Recurrent Event Chemo Stage 2 Grade 2	Sustaining_Proliferative_Signaling	Age at Diagnosis	0.00147135	-0.0082091	0.00177317	0.042109	0.674321	102	0.042109	0.674321	0.0498806	0.618575	0.0414079	0.616164
Recurrent Event	Sustaining_Proliferative_Signaling	Age at Diagnosis	0.000426649	-0.00133161	0.000162915	0.0127638	0.74138	671	0.0127638	0.74138	0.0150733	0.696722	0.0124554	0.696416
Recurrent Event No Chemo	Sustaining_Proliferative_Signaling	Age at Diagnosis	0.00311049	0.01097	0.0139401	0.118068	0.0309872	334	0.118068	0.0309872	0.123822	0.0236257	0.102388	0.0238498
Recurrent Event Chemo	Sustaining_Proliferative_Signaling	Age at Diagnosis	0.000355094	-0.00290407	8.07664e-05	0.00898701	0.86944	337	0.00898701	0.86944	0.010528	0.847307	0.00871043	0.846973
Recurrent Event Stage 2 Grade 2	Sustaining_Proliferative_Signaling	Probability Based Cell Family Heterogeneity	-1.06109	0.0183286	0.0232125	-0.152357	0.0304177	202	-0.152357	0.0304177	-0.149725	0.0334378	-0.122591	0.0337776
Recurrent Event No Chemo Stage 2 Grade 2	Sustaining_Proliferative_Signaling	Probability Based Cell Family Heterogeneity	-0.728666	0.00608749	0.016127	-0.126992	0.208009	100	-0.126992	0.208009	-0.088369	0.381959	-0.0725484	0.37926
Recurrent Event Chemo Stage 2 Grade 2	Sustaining_Proliferative_Signaling	Probability Based Cell Family Heterogeneity	-1.24461	0.0172686	0.0269986	-0.164312	0.09889	102	-0.164312	0.09889	-0.170342	0.0869526	-0.13979	0.086913
Recurrent Event	Sustaining_Proliferative_Signaling	Probability Based Cell Family Heterogeneity	-0.853238	0.0162236	0.0176919	-0.133011	0.000551503	671	-0.133011	0.000551503	-0.111611	0.00379404	-0.0912333	0.00386491
Recurrent Event No Chemo	Sustaining_Proliferative_Signaling	Probability Based Cell Family Heterogeneity	-0.658873	0.0177062	0.020656	-0.143722	0.00852743	334	-0.143722	0.00852743	-0.149182	0.00630505	-0.122045	0.00648261
Recurrent Event Chemo	Sustaining_Proliferative_Signaling	Probability Based Cell Family Heterogeneity	-1.0295	0.0122383	0.015178	-0.123199	0.0237064	337	-0.123199	0.0237064	-0.088935	0.103145	-0.0727483	0.103058
Recurrent Event Stage 2 Grade 2	Sustaining_Proliferative_Signaling	Grid4 Probability Based Cell Family Heterogeneity	-0.567036	0.0129945	0.017905	-0.13381	0.0576255	202	-0.13381	0.0576255	-0.124924	0.0764895	-0.102284	0.076544
Recurrent Event No Chemo Stage 2 Grade 2	Sustaining_Proliferative_Signaling	Grid4 Probability Based Cell Family Heterogeneity	-0.420993	0.00436256	0.0144195	-0.120081	0.234036	100	-0.120081	0.234036	-0.0829211	0.412103	-0.0680625	0.409341
Recurrent Event Chemo Stage 2 Grade 2	Sustaining_Proliferative_Signaling	Grid4 Probability Based Cell Family Heterogeneity	-0.65769	0.0107292	0.0205239	-0.143262	0.150871	102	-0.143262	0.150871	-0.142083	0.154296	-0.116621	0.153316
Recurrent Event	Sustaining_Proliferative_Signaling	Grid4 Probability Based Cell Family Heterogeneity	-0.503396	0.0152665	0.0167362	-0.129369	0.000782262	671	-0.129369	0.000782262	-0.107008	0.00552526	-0.087457	0.00560853
Recurrent Event No Chemo	Sustaining_Proliferative_Signaling	Grid4 Probability Based Cell Family Heterogeneity	-0.393631	0.0170718	0.0200236	-0.141505	0.00961321	334	-0.141505	0.00961321	-0.142084	0.0093181	-0.116209	0.00951987
Recurrent Event Chemo	Sustaining_Proliferative_Signaling	Grid4 Probability Based Cell Family Heterogeneity	-0.614218	0.0117817	0.0147228	-0.121338	0.0259191	337	-0.121338	0.0259191	-0.0922214	0.0909756	-0.0754279	0.0909425
Recurrent Event Stage 2 Grade 2	Sustaining_Proliferative_Signaling	Randomize Over Locations Cell Family Heterogeneity	-1.0752	0.0199373	0.0248132	-0.157522	0.0251615	202	-0.157522	0.0251615	-0.15558	0.0270383	-0.127345	0.0274032
Recurrent Event No Chemo Stage 2 Grade 2	Sustaining_Proliferative_Signaling	Randomize Over Locations Cell Family Heterogeneity	-0.782263	0.0092983	0.0193054	-0.138944	0.167997	100	-0.138944	0.167997	-0.10592	0.294253	-0.0869148	0.291932
Recurrent Event Chemo Stage 2 Grade 2	Sustaining_Proliferative_Signaling	Randomize Over Locations Cell Family Heterogeneity	-1.21647	0.0171504	0.0268816	-0.163956	0.099634	102	-0.163956	0.099634	-0.164846	0.0977848	-0.135254	0.0975844
Recurrent Event	Sustaining_Proliferative_Signaling	Randomize Over Locations Cell Family Heterogeneity	-0.837246	0.0161446	0.017613	-0.132714	0.000567625	671	-0.132714	0.000567625	-0.112466	0.00353298	-0.0918969	0.00360154
Recurrent Event No Chemo	Sustaining_Proliferative_Signaling	Randomize Over Locations Cell Family Heterogeneity	-0.665283	0.0186922	0.0216391	-0.147102	0.00708171	334	-0.147102	0.00708171	-0.157225	0.00396982	-0.128567	0.00411666
Recurrent Event Chemo	Sustaining_Proliferative_Signaling	Randomize Over Locations Cell Family Heterogeneity	-0.980436	0.0114444	0.0143865	-0.119944	0.02769	337	-0.119944	0.02769	-0.0822621	0.131791	-0.0672675	0.131583
Recurrent Event Stage 2 Grade 2	Sustaining_Proliferative_Signaling	Randomize Over Locations Cell Neighbor Heterogeneity	-1.81662	0.0186489	0.0235312	-0.153399	0.0292876	202	-0.153399	0.0292876	-0.151906	0.0309179	-0.124337	0.0312688
Recurrent Event No Chemo Stage 2 Grade 2	Sustaining_Proliferative_Signaling	Randomize Over Locations Cell Neighbor Heterogeneity	-1.3981	0.00989967	0.0199007	-0.14107	0.161521	100	-0.14107	0.161521	-0.108341	0.283293	-0.0889014	0.281042
Recurrent Event Chemo Stage 2 Grade 2	Sustaining_Proliferative_Signaling	Randomize Over Locations Cell Neighbor Heterogeneity	-2.0155	0.0153358	0.025085	-0.158382	0.111852	102	-0.158382	0.111852	-0.164061	0.099415	-0.13461	0.0991906
Recurrent Event	Sustaining_Proliferative_Signaling	Randomize Over Locations Cell Neighbor Heterogeneity	-1.39646	0.0157842	0.0172531	-0.131351	0.000647435	671	-0.131351	0.000647435	-0.113931	0.00312302	-0.0930944	0.00318766
Recurrent Event No Chemo	Sustaining_Proliferative_Signaling	Randomize Over Locations Cell Neighbor Heterogeneity	-1.0949	0.0183304	0.0212783	-0.145871	0.0075808	334	-0.145871	0.0075808	-0.161767	0.00302816	-0.13228	0.00315756
Recurrent Event Chemo	Sustaining_Proliferative_Signaling	Randomize Over Locations Cell Neighbor Heterogeneity	-1.66689	0.0109374	0.013881	-0.117818	0.0305917	337	-0.117818	0.0305917	-0.0841875	0.122958	-0.0688408	0.122786
Recurrent Event Stage 2 Grade 2	Sustaining_Proliferative_Signaling	Randomize Over Locations Cell Social Heterogeneity	-2.80337	0.0185292	0.0234121	-0.15301	0.0297046	202	-0.15301	0.0297046	-0.153972	0.0286811	-0.126029	0.0290405
Recurrent Event No Chemo Stage 2 Grade 2	Sustaining_Proliferative_Signaling	Randomize Over Locations Cell Social Heterogeneity	-2.10819	0.00858179	0.0185961	-0.136368	0.1761	100	-0.136368	0.1761	-0.107131	0.288738	-0.0879081	0.286452
Recurrent Event Chemo Stage 2 Grade 2	Sustaining_Proliferative_Signaling	Randomize Over Locations Cell Social Heterogeneity	-3.16001	0.0163426	0.0260818	-0.161499	0.104885	102	-0.161499	0.104885	-0.166416	0.0945874	-0.136542	0.0944342
Recurrent Event	Sustaining_Proliferative_Signaling	Randomize Over Locations Cell Social Heterogeneity	-2.18911	0.0158609	0.0173298	-0.131643	0.000629546	671	-0.131643	0.000629546	-0.110662	0.00410434	-0.0904233	0.00417777
Recurrent Event No Chemo	Sustaining_Proliferative_Signaling	Randomize Over Locations Cell Social Heterogeneity	-1.72814	0.0185941	0.0215413	-0.14677	0.00721359	334	-0.14677	0.00721359	-0.158549	0.00367098	-0.12965	0.0038127
Recurrent Event Chemo	Sustaining_Proliferative_Signaling	Randomize Over Locations Cell Social Heterogeneity	-2.58676	0.0108627	0.0138065	-0.117501	0.0310449	337	-0.117501	0.0310449	-0.0830257	0.128232	-0.0678919	0.128038
