# Supplementary material for: Characterizing the heterogeneity of tumor tissues from spatially resolved molecular measures
Source: PLoS One. 2017 Nov 30;12(11):e0188878. doi: 10.1371/journal.pone.0188878 (PMC5708750; doi:10.1371/journal.pone.0188878)
Supplement: S3 File — This zip file (0.5 MB) contains an R script implementation of the MOHA tool and supporting data files to compute MOHA diversity metrics. The README document within this zip file contains instructions on running the R scripts. (ZIP) [file pone.0188878.s003.zip]

Archive with 19 entries (17 files):
- MOHA_Tool/
- MOHA_Tool/AKTpathway_CancerHallmarkGeneSets.txt
- MOHA_Tool/AKT_Dec2015.AGA_260_3_222.cellStateData.txt
- MOHA_Tool/AKT_Dec2015.AGTA_264_3_113.cellStateData.txt
- MOHA_Tool/AKT_Dec2015.AGTA_264_3_176.cellStateData.txt
- MOHA_Tool/AKT_Dec2015.AGTA_264_3_189.cellStateData.txt
- MOHA_Tool/crc692_moha_data.txt
- MOHA_Tool/CRC692_study.txt
- MOHA_Tool/CRC_MarkerLocation.Index.txt
- MOHA_Tool/CRC_MarkerLocation.States.txt
- MOHA_Tool/MOHA_Tool_Functions.R
- MOHA_Tool/MOHA_Tool_Main.R
- MOHA_Tool/output/
- MOHA_Tool/output/AKT_Dec2015.AGA_260_3_222.cellStateData.txt
- MOHA_Tool/output/AKT_Dec2015.AGTA_264_3_113.cellStateData.txt
- MOHA_Tool/output/AKT_Dec2015.AGTA_264_3_176.cellStateData.txt
- MOHA_Tool/output/AKT_Dec2015.AGTA_264_3_189.cellStateData.txt
- MOHA_Tool/output/my_example_moha_output.txt
- MOHA_Tool/README.txt
