# Supplementary material for: Characterizing the heterogeneity of tumor tissues from spatially resolved molecular measures
Source: PLoS One. 2017 Nov 30;12(11):e0188878. doi: 10.1371/journal.pone.0188878 (PMC5708750; doi:10.1371/journal.pone.0188878)
Supplement: S3 File — This zip file (0.5 MB) contains an R script implementation of the MOHA tool and supporting data files to compute MOHA diversity metrics. The README document within this zip file contains instructions on running the R scripts. (ZIP) [file pone.0188878.s003.zip › MOHA_Tool/AKTpathway_CancerHallmarkGeneSets.txt]

markerSetID	markerSetType	source	markerSetName	markers
AKT_Dec2015	Pathway	GE_GRC	AKT Pathway	AKT1 cytosol:AKT1 cytosol pT0:AKT1S1 cytosol:AKT2 cytosol:AKT2 cytosol pT0:AKT3 cytosol:AKT3 cytosol pT0:CCND1 nuclear:CDKN1A nuclear:CTNNB1 cytosol:CTNNB1 nuclear:EGFR cell:EIF4E cytosol:EIF4EBP1 cytosol:EIF4EBP1 cytosol pT37,pT46:ERBB2 cell:FLT1 cell:FLT4 cell:FOXO3 cytosol:GSK3A cytosol:GSK3A cytosol pS21:GSK3B cytosol:GSK3B cytosol pS9:INSR cell:JAK1 cytosol:JAK2 cytosol:JAK3 cytosol:KDR cell…
Knijnenburg_Activating_Invasion_and_Metastasis	GeneSet	Knijnenburg_2015	Activating_Invasion_and_Metastasis	ABI1:ABI2:ABL1:ACTN1:ACTN4:ACTR2:ACTR3:ACVR2A:ACVR2B:ACVRL1:ADAM23:ADAM28:ADGRA2:ADRBK1:ADRBK2:AGER:AJUBA:AKAP13:AKT1:AMICA1:ANGPT1:ANGPT2:ANGPTL3:AP1M1:APAF1:APC:ARAP3:ARF1:ARF4:ARF5:ARF6:ARFIP2:ARHGAP10:ARHGAP35:ARHGDIA:ARHGEF1:ARHGEF11:ARHGEF15:ARHGEF28:ARHGEF6:ARHGEF7:ARPC1B:ARPC2:ARPC3:ARPC4-TTLL3:ARPC5:ARRB1:ARRB2:BAIAP2:BAX:BCAR1:BCL2L1:BDNF:BEX1:BID:BIRC3:BLK:BMPR2:BMX:BRAF:BRK1:BRSK1:BRS…
Knijnenburg_Avoiding_Immune_Destruction	GeneSet	Knijnenburg_2015	Avoiding_Immune_Destruction	ABCC1:ADRBK1:ARF6:ARHGAP35:ARRB1:ARRB2:ASAP2:B2M:BCL6:BIN1:CALM1:CALM2:CALM3:CAMK2A:CAMK2B:CAMK2D:CAMK2G:CBL:CD247:CD28:CD3D:CD3E:CD3G:CD40:CD40LG:CD80:CD86:CD8A:CD8B:CDK2:CISH:CSK:CXCL12:CXCL8:CXCR1:CXCR4:DAPK1:DISP1:DNM1:DOK2:EBI3:EFNA1:EFNB1:EFNB2:EFNB3:EPHA2:EPHB2:FES:FGR:FYN:GAB2:GNA13:GNA14:GNA15:GNAI2:GNB1:GNG2:GRB2:HCK:HHAT:HLA-A:HRAS:IFNG:IFNGR1:IHH:IKZF3:IL12A:IL12B:IL12RB1:IL12RB2:IL13…
Knijnenburg_Evading_Growth_Suppressors	GeneSet	Knijnenburg_2015	Evading_Growth_Suppressors	ABCC1:ACAP1:ACAP2:ADAP1:ADRB2:AGTR1:AKT1:AKT2:ARAP2:ARF6:ARRB1:ARRB2:ASAH1:ATF3:ATR:ATRIP:BAD:BAG4:BCL2L1:BEX1:BIRC3:CALM1:CALM2:CALM3:CAMK2A:CAMK2B:CAMK2D:CAMK2G:CASP9:CCNA2:CDC6:CDK2:CDKN1A:CDKN1B:CEBPB:CRADD:CYTH2:CYTH3:DAPK1:DOK1:E2F4:E2F5:EFNA1:EGF:EGFR:EP300:EPHA2:FBXO8:FOXO1:FOXO3:FOXO4:FURIN:GIT1:GNA11:GNA14:GNA15:GNAI1:GNAI2:GNAI3:GNAO1:GNAQ:GNAZ:GRB10:GRB2:GULP1:HDAC1:HDAC2:HGF:HSP90AA1…
Knijnenburg_Genome_instability_and_Mutation	GeneSet	Knijnenburg_2015	Genome_instability_and_Mutation	APAF1:APITD1:APITD1-CORT:APLF:APTX:ATM:ATR:ATRIP:BACH1:BARD1:BAX:BCL2L1:BID:BIRC3:BLM:BRCA1:BRCA2:BRIP1:BTRC:C17ORF70:C19ORF40:CASP10:CASP2:CASP3:CASP7:CASP8:CASP9:CCNA2:CDC25A:CDC25C:CDC6:CDK2:CEP164:CFL2:CHEK1:CLSPN:CRADD:CYCS:DCLRE1C:DIABLO:DNTT:FADD:FAN1:FANCA:FANCB:FANCC:FANCD2:FANCE:FANCF:FANCG:FANCI:FANCL:FANCM:FAS:FASLG:FBXW11:GSN:GZMB:H2AFX:HES1:HUS1:KAT5:LIG4:LIMK1:MADD:MAP3K1:MCM2:MCM7…
Knijnenburg_Inducing_Angiogenesis	GeneSet	Knijnenburg_2015	Inducing_Angiogenesis	ACVRL1:AKAP13:AKT1:ANGPT1:ANGPT2:ARF1:ARHGDIA:ARHGEF1:BLK:CALM1:CALM2:CALM3:CAV1:CDH5:CTNNA1:CTNNB1:CXCL8:EFNA1:EFNB1:ENG:EPHA2:EPHB1:EPHB2:ESR1:ESR2:F11R:F2:F2R:F2RL2:FES:FGF2:FGR:FIGF:FKBP1A:FLT1:FLT4:FN1:FYN:GAB1:GNA11:GNA12:GNA13:GNA14:GNA15:GNAI1:GNAI2:GNAI3:GNAO1:GNAQ:GNAZ:GNB1:GNG2:GRB2:HCK:HMX3:HSP90AA1:HSP90AB1:IGF1:IGF1R:IRS1:ITGAV:ITGB3:KDR:LCK:LYN:MAPK1:MAPK3:MYL2:NCK2:NOS3:PAK1:PDK1:…
Knijnenburg_Resisting_Cell_Death	GeneSet	Knijnenburg_2015	Resisting_Cell_Death	ABI1:ABL1:ADAM10:ADAM17:AGAP2:AKT1:AKT2:ANGPT1:ANGPT2:ANTXR1:ANTXR2:APAF1:APH1A:APH1B:APP:AR:ARF4:ARHGDIA:ARNT:ASAH1:ATM:ATR:B2M:BAD:BAG4:BAK1:BAX:BBC3:BCAR1:BCL2:BCL2A1:BCL2L1:BCL2L11:BCL2L2:BCL2L2-PABPN1:BDNF:BID:BIRC2:BIRC3:BLNK:BRAF:BTK:BUB1:BUB3:CAB39:CABIN1:CAD:CALM1:CALM2:CALM3:CAMK2A:CAMK2B:CAMK2D:CAMK2G:CASP10:CASP2:CASP3:CASP6:CASP7:CASP8:CASP9:CD14:CD22:CD247:CD28:CD2AP:CD3D:CD3E:CD3G:…
Knijnenburg_Sustaining_Proliferative_Signaling	GeneSet	Knijnenburg_2015	Sustaining_Proliferative_Signaling	ABI1:ACVR2A:ACVR2B:ACVRL1:AIM1:AKT1:APPBP2:AR:ARF4:ARHGEF1:ARHGEF7:ASAH1:ATM:ATR:AURKA:AURKB:BAG4:BARD1:BEX1:BIRC2:BIRC3:BIRC5:BLNK:BMPR2:BORA:BRAF:BRCA1:BTC:BTK:BUB1:CASP3:CASP8:CBL:CBLB:CCL11:CCNA2:CCNB1:CCND1:CCND2:CCND3:CD22:CD40:CD40LG:CD72:CD79A:CD79B:CDC25B:CDC42:CDCA8:CDH2:CDK1:CDK11B:CDK2:CDK6:CENPA:CFLAR:CHEK1:CHN2:CISH:CKAP5:CLIP1:CLTC:CRADD:CREB1:CREBBP:CSF2:CSF2RA:CSF2RB:CSK:CSNK2A1:…
