# Supplementary material for: Characterizing the heterogeneity of tumor tissues from spatially resolved molecular measures
Source: PLoS One. 2017 Nov 30;12(11):e0188878. doi: 10.1371/journal.pone.0188878 (PMC5708750; doi:10.1371/journal.pone.0188878)
Supplement: S3 File — This zip file (0.5 MB) contains an R script implementation of the MOHA tool and supporting data files to compute MOHA diversity metrics. The README document within this zip file contains instructions on running the R scripts. (ZIP) [file pone.0188878.s003.zip › MOHA_Tool/AKT_Dec2015.AGA_260_3_222.cellStateData.txt]

MarkerStates	NumCells	Freq
1222122222222222	645	0.3225
2222122222222222	419	0.2095
1222222222222222	219	0.1095
2222222222222222	181	0.0905
2222121222222222	75	0.0375
1222022222222222	59	0.0295
1222121222222222	58	0.029
0222122222222222	45	0.0225
2222022222222222	31	0.0155
1222122122222222	24	0.012
0222022222222222	20	0.01
1222122222122222	13	0.0065
0122022122222222	12	0.006
2222021222222222	11	0.0055
1222021222222222	9	0.0045
0222122122222222	8	0.004
2222221222222222	8	0.004
0122022222222222	6	0.003
0222022122222222	6	0.003
0222022222122222	6	0.003
0222122122122222	6	0.003
0222122222122222	6	0.003
0222222222222222	6	0.003
1222221222222222	6	0.003
0122021122222222	4	0.002
0122122122122222	4	0.002
0122122122222222	4	0.002
1222121122222222	4	0.002
2222122122222222	4	0.002
0122122222222222	3	0.0015
0222021222222222	3	0.0015
0222121222222222	3	0.0015
1222022122222222	3	0.0015
1222022222222212	3	0.0015
1222121222122222	3	0.0015
1222122122122222	3	0.0015
1222122222222212	3	0.0015
1222222122222222	3	0.0015
0022022122121222	2	0.001
0122021222222222	2	0.001
0122022122221222	2	0.001
0122022222122222	2	0.001
0222021122222222	2	0.001
0222121222222212	2	0.001
1122022222222222	2	0.001
1122122222222222	2	0.001
1222021122222222	2	0.001
1222121122122222	2	0.001
1222121222222212	2	0.001
2222222222122222	2	0.001
0022022122122222	1	5e-04
0022022122222222	1	5e-04
0022111122121222	1	5e-04
0022122222222222	1	5e-04
0111011122222112	1	5e-04
0112021122222222	1	5e-04
0112022222222222	1	5e-04
0121022122121112	1	5e-04
0122022122121222	1	5e-04
0122022122122222	1	5e-04
0122022222122122	1	5e-04
0122121122122222	1	5e-04
0122121222222222	1	5e-04
0122122122121212	1	5e-04
0122122122121222	1	5e-04
0122122122221222	1	5e-04
0122122222122222	1	5e-04
0212122222222222	1	5e-04
0222021222122212	1	5e-04
0222021222221122	1	5e-04
0222022122121222	1	5e-04
0222022122122222	1	5e-04
0222022221222222	1	5e-04
0222121222122222	1	5e-04
0222122122122212	1	5e-04
0222122222122112	1	5e-04
0222122222222212	1	5e-04
0222222122222222	1	5e-04
1122122222122222	1	5e-04
1212122222222222	1	5e-04
1221021222222222	1	5e-04
1221122222222222	1	5e-04
1222021222122212	1	5e-04
1222021222222212	1	5e-04
1222022122121212	1	5e-04
1222022222122212	1	5e-04
1222022222221212	1	5e-04
1222022222221222	1	5e-04
1222121222221122	1	5e-04
1222122122221212	1	5e-04
1222222222122222	1	5e-04
2122021222222222	1	5e-04
2122022122222222	1	5e-04
2222022122222222	1	5e-04
2222121222221122	1	5e-04
2222122121222222	1	5e-04
2222122221222222	1	5e-04
2222122222221222	1	5e-04
2222221221222222	1	5e-04
2222221222221222	1	5e-04
