# Supplementary material for: Characterizing the heterogeneity of tumor tissues from spatially resolved molecular measures
Source: PLoS One. 2017 Nov 30;12(11):e0188878. doi: 10.1371/journal.pone.0188878 (PMC5708750; doi:10.1371/journal.pone.0188878)
Supplement: S3 File — This zip file (0.5 MB) contains an R script implementation of the MOHA tool and supporting data files to compute MOHA diversity metrics. The README document within this zip file contains instructions on running the R scripts. (ZIP) [file pone.0188878.s003.zip › MOHA_Tool/AKT_Dec2015.AGTA_264_3_113.cellStateData.txt]

MarkerStates	NumCells	Freq
2212122222222222	129	0.141758241758242
2222122222222222	127	0.13956043956044
2212112222222222	113	0.124175824175824
2212012222222222	61	0.067032967032967
2212111222222222	50	0.0549450549450549
2212022222222222	47	0.0516483516483516
2222022222222222	37	0.0406593406593407
2222112222222222	29	0.0318681318681319
1212012222222222	25	0.0274725274725275
2212011222222222	25	0.0274725274725275
2212121222222222	21	0.0230769230769231
2222121222222222	18	0.0197802197802198
2222111222222222	15	0.0164835164835165
1212011222222222	13	0.0142857142857143
1212022222222222	12	0.0131868131868132
2222012222222222	12	0.0131868131868132
2212021222222222	10	0.010989010989011
1212112222222222	8	0.00879120879120879
2222021222222222	8	0.00879120879120879
1212111222222222	7	0.00769230769230769
1202011222222222	5	0.00549450549450549
1202012222222222	5	0.00549450549450549
1212122222222222	5	0.00549450549450549
1222022222222222	5	0.00549450549450549
1222122222222222	5	0.00549450549450549
2212022221222222	5	0.00549450549450549
1212011222222212	4	0.0043956043956044
2212011221222222	4	0.0043956043956044
2222222222222222	4	0.0043956043956044
1212011222221212	3	0.0032967032967033
1222011222222222	3	0.0032967032967033
1222112222222222	3	0.0032967032967033
0202011222222212	2	0.0021978021978022
0212011222222222	2	0.0021978021978022
0212012222222222	2	0.0021978021978022
0212122222222222	2	0.0021978021978022
1212011221222212	2	0.0021978021978022
1212011222221122	2	0.0021978021978022
1212012222222212	2	0.0021978021978022
1222021222222222	2	0.0021978021978022
1222022222221222	2	0.0021978021978022
2202011222222222	2	0.0021978021978022
2212012222221212	2	0.0021978021978022
2212222222222222	2	0.0021978021978022
2222011222221222	2	0.0021978021978022
2222011222222222	2	0.0021978021978022
2222022221222222	2	0.0021978021978022
2222112222222212	2	0.0021978021978022
2222122221222222	2	0.0021978021978022
0201011221221112	1	0.0010989010989011
0201011222221212	1	0.0010989010989011
0202011222221112	1	0.0010989010989011
0202011222222222	1	0.0010989010989011
0202012222222222	1	0.0010989010989011
0202211222222212	1	0.0010989010989011
0212012222221212	1	0.0010989010989011
0212022222221222	1	0.0010989010989011
0212022222222222	1	0.0010989010989011
0212111222222211	1	0.0010989010989011
0212111222222222	1	0.0010989010989011
0212121222222222	1	0.0010989010989011
0222011222222222	1	0.0010989010989011
0222012222222222	1	0.0010989010989011
0222021222222212	1	0.0010989010989011
0222121222222222	1	0.0010989010989011
0222122222222222	1	0.0010989010989011
1202011222222212	1	0.0010989010989011
1202012221221122	1	0.0010989010989011
1202111222222222	1	0.0010989010989011
1202112222221222	1	0.0010989010989011
1212011221222222	1	0.0010989010989011
1212011222212212	1	0.0010989010989011
1212011222221222	1	0.0010989010989011
1212012221222222	1	0.0010989010989011
1212021222222222	1	0.0010989010989011
1212022221222222	1	0.0010989010989011
1212111222221222	1	0.0010989010989011
1212112221221122	1	0.0010989010989011
1212121221222222	1	0.0010989010989011
1212121222222222	1	0.0010989010989011
1222011222221212	1	0.0010989010989011
1222012222221222	1	0.0010989010989011
1222021222221212	1	0.0010989010989011
2202011221222222	1	0.0010989010989011
2202012222222222	1	0.0010989010989011
2202112222221222	1	0.0010989010989011
2202112222222222	1	0.0010989010989011
2212011222221122	1	0.0010989010989011
2212011222221212	1	0.0010989010989011
2212012222222212	1	0.0010989010989011
2212021221221222	1	0.0010989010989011
2212022222222212	1	0.0010989010989011
2212112221222222	1	0.0010989010989011
2212112222222212	1	0.0010989010989011
2212122221222222	1	0.0010989010989011
2212211222222222	1	0.0010989010989011
2212212222222222	1	0.0010989010989011
2212221222222222	1	0.0010989010989011
2222012222211122	1	0.0010989010989011
2222022222221112	1	0.0010989010989011
2222111221222222	1	0.0010989010989011
2222121221222222	1	0.0010989010989011
2222122221221212	1	0.0010989010989011
2222122221222122	1	0.0010989010989011
2222211222222222	1	0.0010989010989011
2222212222222222	1	0.0010989010989011
2222222221222222	1	0.0010989010989011
