# Supplementary material for: Characterizing the heterogeneity of tumor tissues from spatially resolved molecular measures
Source: PLoS One. 2017 Nov 30;12(11):e0188878. doi: 10.1371/journal.pone.0188878 (PMC5708750; doi:10.1371/journal.pone.0188878)
Supplement: S3 File — This zip file (0.5 MB) contains an R script implementation of the MOHA tool and supporting data files to compute MOHA diversity metrics. The README document within this zip file contains instructions on running the R scripts. (ZIP) [file pone.0188878.s003.zip › MOHA_Tool/AKT_Dec2015.AGTA_264_3_176.cellStateData.txt]

MarkerStates	NumCells	Freq
2221222222211222	202	0.328455284552846
2222222222211222	68	0.110569105691057
1221222222211222	42	0.0682926829268293
2221122222211222	20	0.032520325203252
2221222222221222	19	0.0308943089430894
1221222222211212	16	0.0260162601626016
2222222222211221	15	0.024390243902439
2221222222211212	12	0.0195121951219512
1222222222211222	8	0.0130081300813008
1222222222211221	7	0.0113821138211382
2221222222211221	7	0.0113821138211382
1222222222221222	5	0.00813008130081301
2221022222211222	5	0.00813008130081301
2221221222211222	5	0.00813008130081301
2221222222211211	5	0.00813008130081301
2221222222212222	5	0.00813008130081301
2222122222211222	5	0.00813008130081301
2222222222221222	5	0.00813008130081301
2221222222211112	4	0.00650406504065041
2222222222211111	4	0.00650406504065041
1121222222211212	3	0.0048780487804878
1121222222211222	3	0.0048780487804878
1221122222211212	3	0.0048780487804878
1221122222211222	3	0.0048780487804878
1222222222211212	3	0.0048780487804878
2221122222212222	3	0.0048780487804878
2222122222221222	3	0.0048780487804878
2222221222211222	3	0.0048780487804878
2222222222211211	3	0.0048780487804878
1121222222211211	2	0.0032520325203252
1122222222211211	2	0.0032520325203252
1221122222211112	2	0.0032520325203252
1221222222211112	2	0.0032520325203252
1222221222211212	2	0.0032520325203252
1222222222211211	2	0.0032520325203252
2211221222211222	2	0.0032520325203252
2221122222221222	2	0.0032520325203252
2221221222211212	2	0.0032520325203252
2221221222221222	2	0.0032520325203252
2222122222211121	2	0.0032520325203252
2222122222211221	2	0.0032520325203252
2222222222211122	2	0.0032520325203252
0000021112111112	1	0.0016260162601626
0001021221221221	1	0.0016260162601626
0021021221111111	1	0.0016260162601626
0021122222111112	1	0.0016260162601626
0022121222221121	1	0.0016260162601626
0022122221221221	1	0.0016260162601626
0121022222221111	1	0.0016260162601626
0121122222211112	1	0.0016260162601626
0122122122111111	1	0.0016260162601626
0122222222221222	1	0.0016260162601626
1011111221212211	1	0.0016260162601626
1021122222211111	1	0.0016260162601626
1111011221212211	1	0.0016260162601626
1111011222211222	1	0.0016260162601626
1111021222211212	1	0.0016260162601626
1111022221111111	1	0.0016260162601626
1111122222211221	1	0.0016260162601626
1112011222112211	1	0.0016260162601626
1121022222211111	1	0.0016260162601626
1121111122111111	1	0.0016260162601626
1121121122212211	1	0.0016260162601626
1121122222211212	1	0.0016260162601626
1121122222211222	1	0.0016260162601626
1121222222211221	1	0.0016260162601626
1121222222221211	1	0.0016260162601626
1121222222221222	1	0.0016260162601626
1122122221211221	1	0.0016260162601626
1200022121211111	1	0.0016260162601626
1211021222112211	1	0.0016260162601626
1211111222112211	1	0.0016260162601626
1212122222212212	1	0.0016260162601626
1221021222211121	1	0.0016260162601626
1221021222212211	1	0.0016260162601626
1221022221212222	1	0.0016260162601626
1221022222211221	1	0.0016260162601626
1221121221111111	1	0.0016260162601626
1221121222211111	1	0.0016260162601626
1221122122211212	1	0.0016260162601626
1221122122211222	1	0.0016260162601626
1221122222111111	1	0.0016260162601626
1221122222211111	1	0.0016260162601626
1221122222211122	1	0.0016260162601626
1221122222212222	1	0.0016260162601626
1221122222221222	1	0.0016260162601626
1221221121111111	1	0.0016260162601626
1221221222211212	1	0.0016260162601626
1221221222221212	1	0.0016260162601626
1221222221111222	1	0.0016260162601626
1221222222211122	1	0.0016260162601626
1221222222211211	1	0.0016260162601626
1221222222211221	1	0.0016260162601626
1221222222212222	1	0.0016260162601626
1221222222221222	1	0.0016260162601626
1222121122212222	1	0.0016260162601626
1222121221111111	1	0.0016260162601626
1222121222212211	1	0.0016260162601626
1222122122212211	1	0.0016260162601626
1222122221221221	1	0.0016260162601626
1222122222211211	1	0.0016260162601626
1222122222211221	1	0.0016260162601626
1222122222221222	1	0.0016260162601626
1222211221212221	1	0.0016260162601626
1222222221111111	1	0.0016260162601626
1222222222111222	1	0.0016260162601626
1222222222222221	1	0.0016260162601626
2111121222212212	1	0.0016260162601626
2211022222211222	1	0.0016260162601626
2211112222212222	1	0.0016260162601626
2211122222211112	1	0.0016260162601626
2211212222212212	1	0.0016260162601626
2211221122211212	1	0.0016260162601626
2212121222212212	1	0.0016260162601626
2212122222211211	1	0.0016260162601626
2221021221222221	1	0.0016260162601626
2221022222211121	1	0.0016260162601626
2221022222211221	1	0.0016260162601626
2221022222212221	1	0.0016260162601626
2221121222212211	1	0.0016260162601626
2221122222211212	1	0.0016260162601626
2221122222212211	1	0.0016260162601626
2221122222212221	1	0.0016260162601626
2221122222221212	1	0.0016260162601626
2221212122212221	1	0.0016260162601626
2221212221211212	1	0.0016260162601626
2221221222211211	1	0.0016260162601626
2221222122211212	1	0.0016260162601626
2221222122211222	1	0.0016260162601626
2221222221211222	1	0.0016260162601626
2221222222211111	1	0.0016260162601626
2221222222212212	1	0.0016260162601626
2222021222222221	1	0.0016260162601626
2222022221221222	1	0.0016260162601626
2222121222212222	1	0.0016260162601626
2222121222221121	1	0.0016260162601626
2222122222221121	1	0.0016260162601626
2222221122211222	1	0.0016260162601626
2222221222212211	1	0.0016260162601626
2222221222212221	1	0.0016260162601626
2222222222211121	1	0.0016260162601626
2222222222211212	1	0.0016260162601626
2222222222212222	1	0.0016260162601626
2222222222221122	1	0.0016260162601626
2222222222222222	1	0.0016260162601626
