# Supplementary material for: Characterizing the heterogeneity of tumor tissues from spatially resolved molecular measures
Source: PLoS One. 2017 Nov 30;12(11):e0188878. doi: 10.1371/journal.pone.0188878 (PMC5708750; doi:10.1371/journal.pone.0188878)
Supplement: S3 File — This zip file (0.5 MB) contains an R script implementation of the MOHA tool and supporting data files to compute MOHA diversity metrics. The README document within this zip file contains instructions on running the R scripts. (ZIP) [file pone.0188878.s003.zip › MOHA_Tool/AKT_Dec2015.AGTA_264_3_189.cellStateData.txt]

MarkerStates	NumCells	Freq
2212212222222222	206	0.105858170606372
2212211222222222	137	0.0704008221993833
2212211222212222	82	0.0421377183967112
2212111222222122	79	0.0405960945529291
2212212222212222	76	0.039054470709147
2212112222222222	65	0.0334018499486125
2212111222222222	59	0.0303186022610483
2212112222222122	58	0.0298047276464543
2212211222222122	54	0.0277492291880781
2212212222222122	38	0.0195272353545735
2212211222212122	33	0.0169578622816033
2202111222222122	32	0.0164439876670093
2212111222222121	26	0.013360739979445
2212112222212222	23	0.0118191161356629
2212222222222222	23	0.0118191161356629
2202211222212222	21	0.0107913669064748
2212111222222221	19	0.00976361767728674
2212112222222221	16	0.00822199383350463
2212211212222222	16	0.00822199383350463
2202111222222222	15	0.00770811921891059
2212111222212222	15	0.00770811921891059
2202111222212222	12	0.00616649537512847
2202111222222121	12	0.00616649537512847
2212112222222121	11	0.00565262076053443
1212211222212222	10	0.00513874614594039
2202111222212122	10	0.00513874614594039
2212211222222221	10	0.00513874614594039
2212212222222221	10	0.00513874614594039
1212212222222222	9	0.00462487153134635
2202212222212222	9	0.00462487153134635
2202211222222122	8	0.00411099691675231
2212111212222122	8	0.00411099691675231
2212111222212122	8	0.00411099691675231
2212212222212122	8	0.00411099691675231
1212112222222222	7	0.00359712230215827
1212211222222222	7	0.00359712230215827
1212212222212222	7	0.00359712230215827
2202211222212122	7	0.00359712230215827
2212111222211222	7	0.00359712230215827
1212111222222222	6	0.00308324768756423
2202112222222122	6	0.00308324768756423
2211211222212222	6	0.00308324768756423
2212112212222222	6	0.00308324768756423
2212212212222122	6	0.00308324768756423
2212212212222222	6	0.00308324768756423
2212212222222121	6	0.00308324768756423
2202111222212121	5	0.0025693730729702
2211211222222222	5	0.0025693730729702
2212111221222222	5	0.0025693730729702
2212111222221121	5	0.0025693730729702
2212112222212122	5	0.0025693730729702
2212122222222222	5	0.0025693730729702
2212211222222121	5	0.0025693730729702
2212221222222222	5	0.0025693730729702
1202111222212222	4	0.00205549845837616
1202111222222122	4	0.00205549845837616
1212111222212222	4	0.00205549845837616
1212112222212222	4	0.00205549845837616
2202112222212222	4	0.00205549845837616
2202211222222222	4	0.00205549845837616
2211212222212222	4	0.00205549845837616
2212111222211112	4	0.00205549845837616
2212111222221111	4	0.00205549845837616
2212111222221221	4	0.00205549845837616
2212112221222222	4	0.00205549845837616
2212221222212222	4	0.00205549845837616
1202111221211111	3	0.00154162384378212
1202111222212122	3	0.00154162384378212
1202111222221122	3	0.00154162384378212
1202111222222222	3	0.00154162384378212
1212111222221122	3	0.00154162384378212
1212111222222122	3	0.00154162384378212
1212111222222221	3	0.00154162384378212
1212112221222222	3	0.00154162384378212
1212112222212122	3	0.00154162384378212
1212212222212122	3	0.00154162384378212
2201111222212222	3	0.00154162384378212
2202111222211222	3	0.00154162384378212
2202111222212112	3	0.00154162384378212
2202111222221121	3	0.00154162384378212
2202111222222221	3	0.00154162384378212
2202112222222222	3	0.00154162384378212
2202211222222121	3	0.00154162384378212
2202212222212122	3	0.00154162384378212
2202212222222122	3	0.00154162384378212
2211111222212222	3	0.00154162384378212
2211111222222222	3	0.00154162384378212
2211112222212222	3	0.00154162384378212
2212011222222121	3	0.00154162384378212
2212111212212122	3	0.00154162384378212
2212111212222121	3	0.00154162384378212
2212111221222122	3	0.00154162384378212
2212112212222221	3	0.00154162384378212
2212211212212222	3	0.00154162384378212
2212211212222221	3	0.00154162384378212
2212211222212112	3	0.00154162384378212
2212222222212222	3	0.00154162384378212
2222222222222222	3	0.00154162384378212
0102111222212222	2	0.00102774922918808
1101111222212222	2	0.00102774922918808
1112112222222122	2	0.00102774922918808
1201011221211111	2	0.00102774922918808
1201111222212222	2	0.00102774922918808
1202011222222222	2	0.00102774922918808
1202012222222122	2	0.00102774922918808
1202111122212222	2	0.00102774922918808
1202111222211122	2	0.00102774922918808
1202111222211222	2	0.00102774922918808
1202111222212111	2	0.00102774922918808
1202112221222122	2	0.00102774922918808
1202112222212222	2	0.00102774922918808
1202112222222121	2	0.00102774922918808
1202211222211122	2	0.00102774922918808
1202211222212122	2	0.00102774922918808
1202211222222122	2	0.00102774922918808
1211211222212222	2	0.00102774922918808
1212111222211222	2	0.00102774922918808
1212111222212121	2	0.00102774922918808
1212111222212122	2	0.00102774922918808
1212111222222111	2	0.00102774922918808
1212111222222121	2	0.00102774922918808
1212112222211222	2	0.00102774922918808
1212112222222122	2	0.00102774922918808
1212211222212112	2	0.00102774922918808
1212212212212222	2	0.00102774922918808
1212212222222122	2	0.00102774922918808
2201111221222222	2	0.00102774922918808
2202011222211211	2	0.00102774922918808
2202111211212122	2	0.00102774922918808
2202111221211222	2	0.00102774922918808
2202111221212222	2	0.00102774922918808
2202111221221111	2	0.00102774922918808
2202111222211111	2	0.00102774922918808
2202111222211212	2	0.00102774922918808
2202111222212221	2	0.00102774922918808
2202111222221222	2	0.00102774922918808
2202111222222111	2	0.00102774922918808
2202112222222121	2	0.00102774922918808
2202211212222222	2	0.00102774922918808
2202211222212121	2	0.00102774922918808
2202211222212211	2	0.00102774922918808
2211111221222222	2	0.00102774922918808
2211111222212122	2	0.00102774922918808
2211112222222222	2	0.00102774922918808
2211212222222222	2	0.00102774922918808
2212111212222222	2	0.00102774922918808
2212111222212121	2	0.00102774922918808
2212111222222111	2	0.00102774922918808
2212111222222211	2	0.00102774922918808
2212112122212222	2	0.00102774922918808
2212112212212222	2	0.00102774922918808
2212112222211122	2	0.00102774922918808
2212112222211222	2	0.00102774922918808
2212122222222122	2	0.00102774922918808
2212211221222222	2	0.00102774922918808
2212211222211222	2	0.00102774922918808
2212211222212121	2	0.00102774922918808
2212211222212212	2	0.00102774922918808
2212212212212222	2	0.00102774922918808
2212212222212121	2	0.00102774922918808
2212222212222222	2	0.00102774922918808
2222211222222222	2	0.00102774922918808
2222212222222222	2	0.00102774922918808
0001011111111111	1	0.000513874614594039
0001011111121111	1	0.000513874614594039
0002011211222111	1	0.000513874614594039
0101011111221111	1	0.000513874614594039
0101011211211111	1	0.000513874614594039
0101011212111111	1	0.000513874614594039
0101011221211111	1	0.000513874614594039
0101011221211121	1	0.000513874614594039
0101011221212211	1	0.000513874614594039
0101111221211112	1	0.000513874614594039
0101111221212122	1	0.000513874614594039
0101112122212222	1	0.000513874614594039
0102011121211111	1	0.000513874614594039
0102011122211111	1	0.000513874614594039
0102011211211111	1	0.000513874614594039
0102011221212121	1	0.000513874614594039
0102011222212222	1	0.000513874614594039
0102011222222221	1	0.000513874614594039
0102012222222222	1	0.000513874614594039
0102111221211122	1	0.000513874614594039
0102111221221121	1	0.000513874614594039
0112011111211111	1	0.000513874614594039
0112111222211122	1	0.000513874614594039
0112111222222122	1	0.000513874614594039
0201111221211222	1	0.000513874614594039
0201112122212222	1	0.000513874614594039
0202011221211111	1	0.000513874614594039
0202011221221112	1	0.000513874614594039
0202011222211111	1	0.000513874614594039
0202012221211111	1	0.000513874614594039
0202111222222222	1	0.000513874614594039
0202112112211122	1	0.000513874614594039
0202112221222222	1	0.000513874614594039
0202112222212222	1	0.000513874614594039
1100111221211112	1	0.000513874614594039
1101011211111111	1	0.000513874614594039
1101011211211121	1	0.000513874614594039
1101011221211111	1	0.000513874614594039
1101111122212222	1	0.000513874614594039
1101111221211111	1	0.000513874614594039
1102011211211111	1	0.000513874614594039
1102011211221121	1	0.000513874614594039
1102011221111211	1	0.000513874614594039
1102011221211111	1	0.000513874614594039
1102011222212222	1	0.000513874614594039
1102011222222122	1	0.000513874614594039
1102011222222221	1	0.000513874614594039
1102111122212222	1	0.000513874614594039
1102111211221111	1	0.000513874614594039
1102111212221111	1	0.000513874614594039
1102111221211111	1	0.000513874614594039
1102111221221111	1	0.000513874614594039
1102111222211121	1	0.000513874614594039
1102111222212222	1	0.000513874614594039
1102111222222121	1	0.000513874614594039
1102112222212221	1	0.000513874614594039
1102112222222122	1	0.000513874614594039
1112011222222122	1	0.000513874614594039
1112111111111111	1	0.000513874614594039
1112111212221121	1	0.000513874614594039
1112111221222121	1	0.000513874614594039
1112111221222122	1	0.000513874614594039
1112111222212121	1	0.000513874614594039
1112112222221111	1	0.000513874614594039
1112211222222121	1	0.000513874614594039
1200111221212122	1	0.000513874614594039
1201011121211111	1	0.000513874614594039
1201011122212222	1	0.000513874614594039
1201011221211222	1	0.000513874614594039
1201011221212111	1	0.000513874614594039
1201011221222111	1	0.000513874614594039
1201111211222122	1	0.000513874614594039
1201111212111111	1	0.000513874614594039
1201111221211122	1	0.000513874614594039
1201111221212222	1	0.000513874614594039
1201111222111111	1	0.000513874614594039
1201111222222121	1	0.000513874614594039
1201111222222222	1	0.000513874614594039
1201112211222222	1	0.000513874614594039
1201211222212222	1	0.000513874614594039
1201212221212111	1	0.000513874614594039
1202011121221111	1	0.000513874614594039
1202011122222122	1	0.000513874614594039
1202011221221111	1	0.000513874614594039
1202011221221221	1	0.000513874614594039
1202011221222122	1	0.000513874614594039
1202011222211211	1	0.000513874614594039
1202011222212222	1	0.000513874614594039
1202011222221122	1	0.000513874614594039
1202011222221221	1	0.000513874614594039
1202011222222121	1	0.000513874614594039
1202011222222122	1	0.000513874614594039
1202111111211111	1	0.000513874614594039
1202111122212121	1	0.000513874614594039
1202111211211121	1	0.000513874614594039
1202111212211122	1	0.000513874614594039
1202111212222111	1	0.000513874614594039
1202111221211112	1	0.000513874614594039
1202111221221122	1	0.000513874614594039
1202111221222111	1	0.000513874614594039
1202111221222112	1	0.000513874614594039
1202111222211111	1	0.000513874614594039
1202111222211121	1	0.000513874614594039
1202111222212112	1	0.000513874614594039
1202111222212221	1	0.000513874614594039
1202111222221111	1	0.000513874614594039
1202111222221222	1	0.000513874614594039
1202111222222111	1	0.000513874614594039
1202111222222121	1	0.000513874614594039
1202111222222221	1	0.000513874614594039
1202112121222222	1	0.000513874614594039
1202112211222222	1	0.000513874614594039
1202112212211122	1	0.000513874614594039
1202112221212111	1	0.000513874614594039
1202112221212122	1	0.000513874614594039
1202112221212222	1	0.000513874614594039
1202112221221121	1	0.000513874614594039
1202112222221111	1	0.000513874614594039
1202112222221121	1	0.000513874614594039
1202112222222122	1	0.000513874614594039
1202112222222221	1	0.000513874614594039
1202112222222222	1	0.000513874614594039
1202211122212222	1	0.000513874614594039
1202211212211122	1	0.000513874614594039
1202211222211121	1	0.000513874614594039
1202211222212111	1	0.000513874614594039
1202211222212222	1	0.000513874614594039
1202211222222221	1	0.000513874614594039
1202212222212222	1	0.000513874614594039
1211111121122111	1	0.000513874614594039
1211111212222112	1	0.000513874614594039
1211111222212222	1	0.000513874614594039
1211112221222211	1	0.000513874614594039
1211112221222222	1	0.000513874614594039
1211112222212222	1	0.000513874614594039
1211211122212222	1	0.000513874614594039
1211211222212122	1	0.000513874614594039
1211211222222112	1	0.000513874614594039
1211212222212222	1	0.000513874614594039
1211212222222222	1	0.000513874614594039
1211221222222222	1	0.000513874614594039
1212011222211121	1	0.000513874614594039
1212011222211122	1	0.000513874614594039
1212011222221222	1	0.000513874614594039
1212011222222122	1	0.000513874614594039
1212111111211111	1	0.000513874614594039
1212111121211111	1	0.000513874614594039
1212111121222122	1	0.000513874614594039
1212111122211222	1	0.000513874614594039
1212111122222222	1	0.000513874614594039
1212111211211222	1	0.000513874614594039
1212111212212122	1	0.000513874614594039
1212111212221221	1	0.000513874614594039
1212111212222121	1	0.000513874614594039
1212111212222122	1	0.000513874614594039
1212111221111111	1	0.000513874614594039
1212111221112111	1	0.000513874614594039
1212111221211112	1	0.000513874614594039
1212111221211122	1	0.000513874614594039
1212111221221111	1	0.000513874614594039
1212111221221121	1	0.000513874614594039
1212111221222111	1	0.000513874614594039
1212111222211112	1	0.000513874614594039
1212111222211221	1	0.000513874614594039
1212111222212112	1	0.000513874614594039
1212111222212211	1	0.000513874614594039
1212111222212212	1	0.000513874614594039
1212111222221222	1	0.000513874614594039
1212112212212222	1	0.000513874614594039
1212112222211212	1	0.000513874614594039
1212112222221121	1	0.000513874614594039
1212112222221222	1	0.000513874614594039
1212112222222121	1	0.000513874614594039
1212211111212122	1	0.000513874614594039
1212211122212212	1	0.000513874614594039
1212211122212222	1	0.000513874614594039
1212211212212221	1	0.000513874614594039
1212211212212222	1	0.000513874614594039
1212211212222222	1	0.000513874614594039
1212211221222222	1	0.000513874614594039
1212211222211112	1	0.000513874614594039
1212211222211222	1	0.000513874614594039
1212211222212122	1	0.000513874614594039
1212211222212212	1	0.000513874614594039
1212211222222221	1	0.000513874614594039
1212212122212222	1	0.000513874614594039
1212212212222221	1	0.000513874614594039
1212212222222121	1	0.000513874614594039
1212221222212222	1	0.000513874614594039
1212222222212222	1	0.000513874614594039
1212222222222222	1	0.000513874614594039
1220021221221222	1	0.000513874614594039
1222212222212222	1	0.000513874614594039
2100111212111111	1	0.000513874614594039
2112111112212211	1	0.000513874614594039
2201011221111211	1	0.000513874614594039
2201011221212212	1	0.000513874614594039
2201011222212222	1	0.000513874614594039
2201012222222221	1	0.000513874614594039
2201111121111211	1	0.000513874614594039
2201111212211112	1	0.000513874614594039
2201111221211121	1	0.000513874614594039
2201111221212222	1	0.000513874614594039
2201111221222122	1	0.000513874614594039
2201111222212122	1	0.000513874614594039
2201111222222122	1	0.000513874614594039
2201111222222222	1	0.000513874614594039
2201112222212222	1	0.000513874614594039
2201211222222222	1	0.000513874614594039
2201212222212222	1	0.000513874614594039
2202011211211221	1	0.000513874614594039
2202011212211121	1	0.000513874614594039
2202011212222222	1	0.000513874614594039
2202011221221111	1	0.000513874614594039
2202011221221112	1	0.000513874614594039
2202011222211122	1	0.000513874614594039
2202011222212222	1	0.000513874614594039
2202011222221121	1	0.000513874614594039
2202011222221122	1	0.000513874614594039
2202011222222112	1	0.000513874614594039
2202011222222121	1	0.000513874614594039
2202011222222222	1	0.000513874614594039
2202012222211112	1	0.000513874614594039
2202012222211212	1	0.000513874614594039
2202012222221122	1	0.000513874614594039
2202100221212212	1	0.000513874614594039
2202100222211222	1	0.000513874614594039
2202111122222121	1	0.000513874614594039
2202111211211212	1	0.000513874614594039
2202111211222222	1	0.000513874614594039
2202111212221111	1	0.000513874614594039
2202111212221222	1	0.000513874614594039
2202111212222222	1	0.000513874614594039
2202111221211212	1	0.000513874614594039
2202111221212122	1	0.000513874614594039
2202111221221122	1	0.000513874614594039
2202111222211112	1	0.000513874614594039
2202111222211121	1	0.000513874614594039
2202111222211122	1	0.000513874614594039
2202111222211211	1	0.000513874614594039
2202111222211221	1	0.000513874614594039
2202111222212111	1	0.000513874614594039
2202111222212212	1	0.000513874614594039
2202111222221111	1	0.000513874614594039
2202111222221211	1	0.000513874614594039
2202112122222222	1	0.000513874614594039
2202112221212221	1	0.000513874614594039
2202112221222111	1	0.000513874614594039
2202112221222121	1	0.000513874614594039
2202112222211222	1	0.000513874614594039
2202112222212111	1	0.000513874614594039
2202112222212121	1	0.000513874614594039
2202112222212221	1	0.000513874614594039
2202112222221122	1	0.000513874614594039
2202211212222122	1	0.000513874614594039
2202211222211112	1	0.000513874614594039
2202211222211122	1	0.000513874614594039
2202211222212112	1	0.000513874614594039
2202211222212221	1	0.000513874614594039
2202211222221122	1	0.000513874614594039
2202211222222221	1	0.000513874614594039
2202212122212222	1	0.000513874614594039
2202212222212221	1	0.000513874614594039
2202212222222222	1	0.000513874614594039
2211111212212112	1	0.000513874614594039
2211211222212122	1	0.000513874614594039
2211211222222122	1	0.000513874614594039
2212011121222121	1	0.000513874614594039
2212011211222121	1	0.000513874614594039
2212011221211112	1	0.000513874614594039
2212011221222122	1	0.000513874614594039
2212011222211112	1	0.000513874614594039
2212011222212111	1	0.000513874614594039
2212012222221122	1	0.000513874614594039
2212012222222121	1	0.000513874614594039
2212021222222121	1	0.000513874614594039
2212111211222221	1	0.000513874614594039
2212111212212121	1	0.000513874614594039
2212111212212212	1	0.000513874614594039
2212111212221111	1	0.000513874614594039
2212111212221121	1	0.000513874614594039
2212111212221222	1	0.000513874614594039
2212111212222221	1	0.000513874614594039
2212111221211222	1	0.000513874614594039
2212111221212121	1	0.000513874614594039
2212111221212222	1	0.000513874614594039
2212111221221111	1	0.000513874614594039
2212111221221121	1	0.000513874614594039
2212111221221122	1	0.000513874614594039
2212111222111212	1	0.000513874614594039
2212111222112211	1	0.000513874614594039
2212111222211111	1	0.000513874614594039
2212111222211122	1	0.000513874614594039
2212111222211212	1	0.000513874614594039
2212111222212221	1	0.000513874614594039
2212111222221122	1	0.000513874614594039
2212111222221222	1	0.000513874614594039
2212112112212222	1	0.000513874614594039
2212112212212122	1	0.000513874614594039
2212112212222122	1	0.000513874614594039
2212112221212121	1	0.000513874614594039
2212112221222122	1	0.000513874614594039
2212112222212112	1	0.000513874614594039
2212112222221121	1	0.000513874614594039
2212121222212122	1	0.000513874614594039
2212122211222222	1	0.000513874614594039
2212122212222222	1	0.000513874614594039
2212122221222122	1	0.000513874614594039
2212122221222222	1	0.000513874614594039
2212211122211222	1	0.000513874614594039
2212211122212222	1	0.000513874614594039
2212211212221122	1	0.000513874614594039
2212211212222122	1	0.000513874614594039
2212211222211111	1	0.000513874614594039
2212211222211122	1	0.000513874614594039
2212211222211211	1	0.000513874614594039
2212211222212221	1	0.000513874614594039
2212211222221112	1	0.000513874614594039
2212211222221122	1	0.000513874614594039
2212211222222112	1	0.000513874614594039
2212212122212222	1	0.000513874614594039
2212212212211122	1	0.000513874614594039
2212212212222121	1	0.000513874614594039
2212212212222221	1	0.000513874614594039
2212212221212222	1	0.000513874614594039
2212212221222222	1	0.000513874614594039
2212212222221122	1	0.000513874614594039
2212221222222212	1	0.000513874614594039
2222111222222222	1	0.000513874614594039
2222112222212222	1	0.000513874614594039
2222112222222122	1	0.000513874614594039
2222112222222222	1	0.000513874614594039
2222122222222222	1	0.000513874614594039
2222211222222122	1	0.000513874614594039
2222221222212222	1	0.000513874614594039
2222222222212221	1	0.000513874614594039
2222222222212222	1	0.000513874614594039
