# Supplementary material for: Characterizing the heterogeneity of tumor tissues from spatially resolved molecular measures
Source: PLoS One. 2017 Nov 30;12(11):e0188878. doi: 10.1371/journal.pone.0188878 (PMC5708750; doi:10.1371/journal.pone.0188878)
Supplement: S3 File — This zip file (0.5 MB) contains an R script implementation of the MOHA tool and supporting data files to compute MOHA diversity metrics. The README document within this zip file contains instructions on running the R scripts. (ZIP) [file pone.0188878.s003.zip › MOHA_Tool/crc692_moha_data.txt]

MOHA_CONTEXT	SAMPLE_ID	NumCells	AvgCellCoordinationNumber	MaxCellCoordinationNumber	CellCoordinationNumber_Entropy	CellCoordinationNumber_Heterogeneity	MaxNumStates	NumObsStates	Molecular_Disparity	Molecular_Entropy	Molecular_Heterogeneity	CellFamily_Entropy	CellFamily_Heterogeneity	CellNeighbor_Entropy	CellNeighbor_Heterogeneity	CellSocial_Entropy	CellSocial_Heterogeneity	RandomizeOverLocations_CellFamily_Entropy	RandomizeOverLocations_CellFamily_Heterogeneity	RandomizeOverGrid4_CellFamily_Entropy	RandomizeOverGrid4_CellFamily_Heterogeneity	FractionCells_0_Neighbors	FractionCells_1_Neighbors	FractionCells_2_Neighbors	FractionCells_3_Neighbors	FractionCells_4_Neighbors	FractionCells_5_Neighbors	FractionCells_6_Neighbors	FractionCells_7_Neighbors	FractionCells_8_Neighbors	FractionCells_9_PlusNeighbors	Mean_Randomized_Molecular_Heterogeneity	Mean_Randomized_CellFamily_Heterogeneity	Mean_Randomized_CellNeighbor_Heterogeneity	Mean_Randomized_CellSocial_Heterogeneity	Mean_Randomized_Molecular_Disparity
Activating_Invasion_and_Metastasis	AGA_260_3_001	1578	3.5133	9	1.8876	0.8198	1578	598	3.7152	5.7184	0.7765	0.5099	0.2214	0.2399	0.1042	0.3202	0.0799	0.1113	0.0483	0.1233	0.0766	0.0101	0.0957	0.1762	0.2402	0.2167	0.1508	0.0653	0.0292	0.0146	0.0013	0.7765	0.0439225	0.0241483333333333	0.0144066666666667	3.7146
AKT Pathway	AGA_260_3_001	1480	3.3878	9	1.8957	0.8233	1480	348	1.9405	4.1832	0.5731	0.9645	0.4189	0.5172	0.2246	0.6041	0.1521	0.5404	0.2347	0.6026	0.3744	0.0176	0.1101	0.1838	0.2378	0.2108	0.1392	0.0622	0.0243	0.0135	7e-04	0.5731	0.231609166666667	0.131689166666667	0.0796641666666667	1.9403
Avoiding_Immune_Destruction	AGA_260_3_001	1578	3.5133	9	1.8876	0.8198	729	77	1.9452	3.228	0.4897	1.1283	0.49	0.6615	0.2873	0.7912	0.1974	0.6168	0.2679	0.6666	0.4142	0.0101	0.0957	0.1762	0.2402	0.2167	0.1508	0.0653	0.0292	0.0146	0.0013	0.4897	0.26579	0.15914	0.097425	1.9452
Evading_Growth_Suppressors	AGA_260_3_001	1578	3.5133	9	1.8876	0.8198	1578	90	1.3859	3.046	0.4136	1.2706	0.5518	0.7555	0.3281	0.9003	0.2247	0.7197	0.3126	0.7733	0.4805	0.0101	0.0957	0.1762	0.2402	0.2167	0.1508	0.0653	0.0292	0.0146	0.0013	0.4136	0.310008333333333	0.188255833333333	0.117191666666667	1.3858
Genome_instability_and_Mutation	AGA_260_3_001	1481	3.391	9	1.8945	0.8228	27	20	0.7579	1.4521	0.4406	1.6763	0.728	1.2323	0.5352	1.3895	0.35	1.4017	0.6087	1.4169	0.8804	0.0169	0.1101	0.1843	0.237	0.212	0.1384	0.0628	0.0243	0.0135	7e-04	0.4406	0.607024166666667	0.445229166666667	0.288186666666667	0.7579
Inducing_Angiogenesis	AGA_260_3_001	1578	3.5133	9	1.8876	0.8198	729	79	1.7298	3.0924	0.4691	1.2421	0.5394	0.7219	0.3135	0.908	0.2266	0.6382	0.2772	0.6875	0.4271	0.0101	0.0957	0.1762	0.2402	0.2167	0.1508	0.0653	0.0292	0.0146	0.0013	0.4691	0.275646666666667	0.166791666666667	0.1043625	1.7298
Resisting_Cell_Death	AGA_260_3_001	1481	3.391	9	1.8945	0.8228	1481	727	4.259	5.979	0.819	0.4109	0.1785	0.1932	0.0839	0.2484	0.0626	0.1018	0.0442	0.1161	0.0721	0.0169	0.1101	0.1843	0.237	0.212	0.1384	0.0628	0.0243	0.0135	7e-04	0.819	0.0387558333333333	0.0210108333333333	0.0127583333333333	4.2611
Sustaining_Proliferative_Signaling	AGA_260_3_001	1481	3.391	9	1.8945	0.8228	1481	359	3.1039	4.6182	0.6326	0.7989	0.3469	0.4079	0.1772	0.5016	0.1263	0.3055	0.1327	0.3438	0.2136	0.0169	0.1101	0.1843	0.237	0.212	0.1384	0.0628	0.0243	0.0135	7e-04	0.6326	0.1288525	0.0733916666666667	0.0444275	3.1037
Activating_Invasion_and_Metastasis	AGA_260_3_002	2061	3.9563	10	1.8766	0.7826	2061	985	3.7204	6.2252	0.8158	0.3406	0.142	0.1554	0.0648	0.1979	0.0478	0.113	0.0471	0.1141	0.0709	0.0078	0.0466	0.1194	0.2246	0.2479	0.1994	0.0951	0.0427	0.0112	0.0053	0.8158	0.0444108333333333	0.02345	0.014485	3.7343
AKT Pathway	AGA_260_3_002	2009	3.9353	10	1.8793	0.7837	2009	641	2.6972	5.3789	0.7072	0.5357	0.2234	0.242	0.1009	0.333	0.0807	0.2185	0.0911	0.2213	0.1375	0.008	0.0493	0.1205	0.2285	0.2434	0.1966	0.0961	0.0423	0.01	0.0055	0.7072	0.0885016666666667	0.047325	0.0298516666666667	2.6921
Avoiding_Immune_Destruction	AGA_260_3_002	2070	3.9604	10	1.8761	0.7824	729	89	1.6738	3.2457	0.4924	1.1745	0.4898	0.6863	0.2862	0.8161	0.197	0.7524	0.3138	0.7543	0.4687	0.0077	0.0459	0.1198	0.2237	0.2478	0.2	0.0961	0.0425	0.0111	0.0053	0.4924	0.3113425	0.1813675	0.113033333333333	1.6738
Evading_Growth_Suppressors	AGA_260_3_002	2063	3.9632	10	1.877	0.7828	2063	196	1.807	4.1056	0.5379	0.9065	0.3781	0.4707	0.1963	0.5899	0.1424	0.4035	0.1683	0.4056	0.252	0.0078	0.0465	0.1183	0.2235	0.2482	0.2002	0.0965	0.0427	0.0111	0.0053	0.5379	0.166246666666667	0.0931833333333333	0.0587416666666667	1.8071
Genome_instability_and_Mutation	AGA_260_3_002	2009	3.9353	10	1.8793	0.7837	27	25	0.8753	1.6843	0.511	1.6104	0.6716	1.1886	0.4957	1.2639	0.3063	1.3924	0.5807	1.344	0.8351	0.008	0.0493	0.1205	0.2285	0.2434	0.1966	0.0961	0.0423	0.01	0.0055	0.511	0.5802425	0.41515	0.273085833333333	0.8753
Inducing_Angiogenesis	AGA_260_3_002	2069	3.9565	10	1.8759	0.7823	729	93	1.7482	3.3067	0.5017	1.1197	0.467	0.6598	0.2752	0.7681	0.1854	0.6985	0.2913	0.7009	0.4355	0.0077	0.0459	0.1203	0.2247	0.247	0.2001	0.0952	0.0425	0.0111	0.0053	0.5017	0.290384166666667	0.1688225	0.106398333333333	1.7483
Resisting_Cell_Death	AGA_260_3_002	2007	3.9352	10	1.8792	0.7837	2007	1565	5.4566	7.1433	0.9394	0.1488	0.0621	0.0595	0.0248	0.0811	0.0197	0.0338	0.0141	0.0342	0.0213	0.008	0.0493	0.1206	0.2277	0.2441	0.1968	0.0957	0.0424	0.01	0.0055	0.9394	0.00864	0.00483666666666667	0.0027425	5.4648
Sustaining_Proliferative_Signaling	AGA_260_3_002	2009	3.9353	10	1.8793	0.7837	2009	620	3.0957	5.298	0.6966	0.6392	0.2666	0.3192	0.1331	0.382	0.0926	0.2608	0.1088	0.2642	0.1642	0.008	0.0493	0.1205	0.2285	0.2434	0.1966	0.0961	0.0423	0.01	0.0055	0.6966	0.106426666666667	0.0568558333333333	0.035915	3.093
Activating_Invasion_and_Metastasis	AGA_260_3_003	3023	3.8783	10	1.8956	0.7905	3023	945	3.0311	5.9753	0.7456	0.5105	0.2129	0.2544	0.1061	0.3067	0.0706	0.1122	0.0468	0.115	0.0714	0.0069	0.0483	0.1422	0.2415	0.2326	0.1733	0.0946	0.0354	0.0185	0.0066	0.7456	0.04467	0.0237033333333333	0.0140875	3.0341
AKT Pathway	AGA_260_3_003	2949	3.823	10	1.8979	0.7915	2949	955	2.7793	6.085	0.7616	0.4079	0.1701	0.199	0.083	0.2439	0.0563	0.0947	0.0395	0.0982	0.061	0.0078	0.0536	0.1478	0.2428	0.2323	0.1679	0.0895	0.0346	0.017	0.0068	0.7616	0.0377025	0.0198525	0.0118733333333333	2.7804
Avoiding_Immune_Destruction	AGA_260_3_003	3031	3.8825	10	1.8971	0.7912	729	62	1.0298	2.3528	0.3569	1.4243	0.594	0.937	0.3908	1.1142	0.2565	1.0525	0.4389	1.0488	0.6517	0.0069	0.0482	0.1429	0.2392	0.2333	0.1732	0.0957	0.0353	0.0188	0.0066	0.3569	0.4386675	0.287835833333333	0.178968333333333	1.0298
Evading_Growth_Suppressors	AGA_260_3_003	3019	3.8768	10	1.8958	0.7906	2187	149	1.3519	3.2	0.4161	1.3877	0.5787	0.8119	0.3386	0.9425	0.217	0.8815	0.3676	0.8926	0.5546	0.007	0.0487	0.1424	0.2405	0.2335	0.1726	0.0954	0.0348	0.0185	0.0066	0.4161	0.365521666666667	0.21496	0.124585833333333	1.3519
Genome_instability_and_Mutation	AGA_260_3_003	2963	3.8319	10	1.8976	0.7914	27	18	0.9671	2.0867	0.6331	1.4188	0.5917	0.9306	0.3881	1.1622	0.2684	1.0374	0.4326	1.0392	0.6457	0.0074	0.053	0.1471	0.2423	0.2329	0.1681	0.0898	0.0358	0.0169	0.0067	0.6331	0.431559166666667	0.287805833333333	0.180575	0.9671
Inducing_Angiogenesis	AGA_260_3_003	3024	3.8796	10	1.896	0.7907	729	65	0.9088	2.2776	0.3455	1.6544	0.6899	1.1242	0.4688	1.1937	0.2748	1.1479	0.4787	1.1413	0.7091	0.0069	0.0483	0.1422	0.2411	0.2328	0.1733	0.0949	0.0351	0.0188	0.0066	0.3455	0.479065833333333	0.313611666666667	0.1914175	0.9088
Resisting_Cell_Death	AGA_260_3_003	2956	3.8241	10	1.8973	0.7912	2956	1970	4.7152	7.3245	0.9165	0.2238	0.0933	0.0934	0.039	0.1278	0.0295	0.0252	0.0105	0.0262	0.0163	0.0074	0.0538	0.1478	0.2429	0.2324	0.1675	0.0896	0.0348	0.0169	0.0068	0.9165	0.00709916666666667	0.00355083333333333	0.00218333333333333	4.7189
Sustaining_Proliferative_Signaling	AGA_260_3_003	2960	3.8264	10	1.897	0.7911	2960	637	2.7369	5.4428	0.6809	0.6637	0.2768	0.3267	0.1362	0.4256	0.0983	0.1513	0.0631	0.1566	0.0973	0.0074	0.0534	0.1476	0.2432	0.2321	0.1679	0.0895	0.0351	0.0169	0.0068	0.6809	0.0601475	0.0329975	0.0193125	2.7368
Activating_Invasion_and_Metastasis	AGA_260_3_004	1587	3.4442	11	1.9234	0.774	1587	928	4.4382	6.3839	0.8663	0.4451	0.1791	0.2051	0.0825	0.229	0.0571	0.0806	0.0324	0.091	0.0566	0.0258	0.0888	0.1815	0.247	0.2086	0.138	0.0674	0.0277	0.0095	0.0057	0.8663	0.0285141666666667	0.0151666666666667	0.00988	4.4362
AKT Pathway	AGA_260_3_004	1532	3.3551	11	1.9162	0.7711	1532	632	2.9556	5.6284	0.7674	0.5109	0.2056	0.2791	0.1123	0.2846	0.0713	0.1438	0.0579	0.1648	0.1024	0.0294	0.0979	0.1867	0.25	0.2056	0.1286	0.0646	0.0242	0.0078	0.0052	0.7674	0.0552308333333333	0.030005	0.0197125	2.9563
Avoiding_Immune_Destruction	AGA_260_3_004	1597	3.4527	11	1.9227	0.7738	729	65	1.7464	3.2187	0.4883	1.1382	0.458	0.6353	0.2557	0.7617	0.1892	0.5698	0.2293	0.6236	0.3875	0.0257	0.0877	0.1816	0.2423	0.2148	0.1378	0.067	0.0282	0.0094	0.0056	0.4883	0.227025833333333	0.13616	0.08946	1.7464
Evading_Growth_Suppressors	AGA_260_3_004	1591	3.4406	11	1.9218	0.7734	1591	144	1.7152	3.7841	0.5133	0.9845	0.3962	0.5475	0.2203	0.6315	0.1576	0.4945	0.199	0.5466	0.3396	0.0258	0.0886	0.1829	0.2451	0.2118	0.137	0.0654	0.0283	0.0094	0.0057	0.5133	0.197051666666667	0.113191666666667	0.0732041666666667	1.7152
Genome_instability_and_Mutation	AGA_260_3_004	1536	3.3737	11	1.9216	0.7733	27	27	1.3986	2.1749	0.6599	1.6386	0.6594	1.0669	0.4294	1.0067	0.2524	1.1732	0.4721	1.2478	0.7753	0.0286	0.099	0.1829	0.2487	0.2057	0.1289	0.0684	0.0241	0.0085	0.0052	0.6599	0.469855833333333	0.30221	0.192411666666667	1.3986
Inducing_Angiogenesis	AGA_260_3_004	1596	3.4499	11	1.9229	0.7738	729	70	1.7406	3.175	0.4817	1.1692	0.4705	0.6686	0.2691	0.7183	0.1784	0.6596	0.2654	0.7204	0.4476	0.0257	0.0877	0.1823	0.2437	0.2124	0.1378	0.067	0.0282	0.0094	0.0056	0.4817	0.262819166666667	0.157915	0.102584166666667	1.7406
Resisting_Cell_Death	AGA_260_3_004	1532	3.3629	11	1.9172	0.7715	1532	1258	6.3055	6.9913	0.9532	0.1862	0.0749	0.0726	0.0292	0.1048	0.0263	0.0275	0.011	0.0318	0.0197	0.0287	0.0992	0.1841	0.2493	0.2056	0.1299	0.0666	0.0235	0.0078	0.0052	0.9532	0.0062025	0.00296583333333333	0.0021425	6.3046
Sustaining_Proliferative_Signaling	AGA_260_3_004	1533	3.3646	11	1.9171	0.7715	1533	603	3.8888	5.6605	0.7717	0.5861	0.2359	0.2864	0.1153	0.3496	0.0876	0.1397	0.0562	0.1599	0.0994	0.0287	0.0992	0.1833	0.2498	0.2055	0.1305	0.0665	0.0235	0.0078	0.0052	0.7717	0.0526625	0.0288508333333333	0.0187466666666667	3.8884
Activating_Invasion_and_Metastasis	AGA_260_3_005	451	2.9268	9	1.8204	0.7906	451	338	6.444	5.6894	0.9309	0.2602	0.113	0.1163	0.0505	0.1584	0.0471	0.0655	0.0284	0.0843	0.0524	0.0399	0.1308	0.2373	0.2772	0.1663	0.0953	0.031	0.0177	0.0022	0.0022	0.9309	0.0155125	0.00777	0.005975	6.4436
AKT Pathway	AGA_260_3_005	432	2.8704	9	1.8235	0.792	432	269	4.2175	5.2642	0.8675	0.3274	0.1422	0.153	0.0664	0.1947	0.0584	0.112	0.0487	0.1454	0.0903	0.044	0.1412	0.2431	0.2639	0.1667	0.0926	0.0255	0.0185	0.0023	0.0023	0.8675	0.0353491666666667	0.0185166666666667	0.0139025	4.2174
Avoiding_Immune_Destruction	AGA_260_3_005	456	2.9123	9	1.8262	0.7931	456	62	2.8748	3.3574	0.5484	0.9813	0.4262	0.5644	0.2451	0.6469	0.1921	0.4547	0.1975	0.5595	0.3476	0.0417	0.1338	0.239	0.2741	0.1623	0.0943	0.0329	0.0175	0.0022	0.0022	0.5484	0.188543333333333	0.112014166666667	0.0807941666666667	2.8748
Evading_Growth_Suppressors	AGA_260_3_005	451	2.9268	9	1.8204	0.7906	451	145	3.3853	4.403	0.7204	0.6795	0.2951	0.3528	0.1532	0.4124	0.1225	0.2378	0.1033	0.2991	0.1858	0.0399	0.1308	0.2373	0.2772	0.1663	0.0953	0.031	0.0177	0.0022	0.0022	0.7204	0.0929716666666667	0.0520391666666667	0.0373441666666667	3.3853
Genome_instability_and_Mutation	AGA_260_3_005	437	2.8696	9	1.815	0.7883	27	22	1.6345	2.6793	0.8129	1.097	0.4764	0.6906	0.2999	0.8398	0.2494	0.6127	0.2661	0.7465	0.4638	0.0389	0.1465	0.2449	0.2632	0.167	0.0915	0.0252	0.0183	0.0023	0.0023	0.8129	0.258415833333333	0.156818333333333	0.115640833333333	1.6345
Inducing_Angiogenesis	AGA_260_3_005	454	2.9163	9	1.8205	0.7906	454	68	3.0371	3.4127	0.5578	0.9783	0.4249	0.571	0.248	0.7063	0.2098	0.4457	0.1936	0.5486	0.3408	0.0396	0.1344	0.2379	0.2753	0.1652	0.0947	0.0308	0.0176	0.0022	0.0022	0.5578	0.188065	0.109961666666667	0.0807675	3.0371
Resisting_Cell_Death	AGA_260_3_005	432	2.8704	9	1.8235	0.792	432	408	9.1692	5.987	0.9866	0.0732	0.0318	0.0472	0.0205	0.0417	0.0125	0.0442	0.0192	0.0582	0.0362	0.044	0.1412	0.2431	0.2639	0.1667	0.0926	0.0255	0.0185	0.0023	0.0023	0.9866	0.00211	0.00164166666666667	0.000809166666666667	9.1693
Sustaining_Proliferative_Signaling	AGA_260_3_005	432	2.8704	9	1.8235	0.792	432	262	5.5125	5.2983	0.8731	0.3493	0.1517	0.1645	0.0715	0.2159	0.0648	0.0988	0.0429	0.1284	0.0798	0.044	0.1412	0.2431	0.2639	0.1667	0.0926	0.0255	0.0185	0.0023	0.0023	0.8731	0.0290358333333333	0.0162541666666667	0.0114166666666667	5.5125
Activating_Invasion_and_Metastasis	AGA_260_3_006	1404	3.2707	9	1.8751	0.8144	1404	631	3.8264	5.9486	0.8208	0.3627	0.1575	0.1373	0.0596	0.219	0.0554	0.0794	0.0345	0.0934	0.058	0.0242	0.0969	0.2201	0.2514	0.1937	0.1261	0.052	0.0256	0.0071	0.0028	0.8208	0.0308825	0.0169258333333333	0.01019	3.8284
AKT Pathway	AGA_260_3_006	1353	3.2461	9	1.8841	0.8182	1353	357	2.1144	4.6479	0.6446	0.6091	0.2645	0.297	0.129	0.3833	0.0975	0.3068	0.1332	0.3561	0.2212	0.0288	0.099	0.2195	0.2483	0.1936	0.1249	0.0488	0.0273	0.0067	0.003	0.6446	0.129451666666667	0.0729566666666667	0.0450275	2.1139
Avoiding_Immune_Destruction	AGA_260_3_006	1409	3.2704	9	1.8753	0.8144	729	78	1.8483	3.3818	0.513	1.002	0.4351	0.5606	0.2435	0.7136	0.1806	0.4754	0.2065	0.5412	0.3362	0.0248	0.0951	0.2221	0.2505	0.1938	0.1256	0.0525	0.0256	0.0071	0.0028	0.513	0.20066	0.120655	0.0741975	1.8483
Evading_Growth_Suppressors	AGA_260_3_006	1404	3.2707	9	1.8751	0.8144	1404	252	2.2649	4.8189	0.6649	0.6702	0.291	0.3208	0.1393	0.4287	0.1085	0.182	0.079	0.2119	0.1316	0.0242	0.0969	0.2201	0.2514	0.1937	0.1261	0.052	0.0256	0.0071	0.0028	0.6649	0.0775333333333333	0.0421741666666667	0.02653	2.2651
Genome_instability_and_Mutation	AGA_260_3_006	1378	3.2467	9	1.8803	0.8166	27	24	1.2923	2.5486	0.7733	1.2336	0.5357	0.7389	0.3209	0.9049	0.229	0.8245	0.3581	0.9219	0.5728	0.0276	0.0994	0.2199	0.2496	0.1923	0.1263	0.0486	0.0269	0.0065	0.0029	0.7733	0.3568225	0.22006	0.137975833333333	1.2923
Inducing_Angiogenesis	AGA_260_3_006	1409	3.2704	9	1.8753	0.8144	729	73	1.7195	3.0731	0.4662	1.1341	0.4925	0.617	0.268	0.7548	0.191	0.6759	0.2935	0.7627	0.4739	0.0248	0.0951	0.2221	0.2505	0.1938	0.1256	0.0525	0.0256	0.0071	0.0028	0.4662	0.291178333333333	0.1723275	0.1064425	1.7195
Resisting_Cell_Death	AGA_260_3_006	1374	3.2489	9	1.8803	0.8166	1374	1202	5.951	7.0153	0.9709	0.1304	0.0566	0.06	0.0261	0.0719	0.0183	0.0226	0.0098	0.027	0.0168	0.0269	0.1004	0.2191	0.2489	0.1936	0.1259	0.0488	0.0269	0.0066	0.0029	0.9709	0.00297	0.00147833333333333	0.0009475	5.9548
Sustaining_Proliferative_Signaling	AGA_260_3_006	1376	3.2456	9	1.8813	0.817	1376	549	3.6122	5.6299	0.779	0.4607	0.2001	0.2296	0.0997	0.2584	0.0657	0.1258	0.0546	0.1481	0.092	0.0276	0.1003	0.2195	0.2485	0.1933	0.1257	0.0487	0.0269	0.0065	0.0029	0.779	0.0474616666666667	0.0261583333333333	0.0157841666666667	3.6127
Activating_Invasion_and_Metastasis	AGA_260_3_007	3	2	2	0	0	3	3	2.6667	1.0986	1	0	0	0	0	0	0	0.965	0.8783	1.3306	0.8267	0	0	1	0	0	0	0	0	0	0	1	0	0	0	2.6667
AKT Pathway	AGA_260_3_007	3	2	2	0	0	3	3	2.6667	1.0986	1	0	0	0	0	0	0	0.965	0.8783	1.3306	0.8267	0	0	1	0	0	0	0	0	0	0	1	0	0	0	2.6667
Avoiding_Immune_Destruction	AGA_260_3_007	3	2	2	0	0	3	3	1.1111	1.0986	1	0	0	0	0	0	0	0.965	0.8783	1.3306	0.8267	0	0	1	0	0	0	0	0	0	0	1	0	0	0	1.1111
Evading_Growth_Suppressors	AGA_260_3_007	3	2	2	0	0	3	3	0.8889	1.0986	1	0	0	0	0	0	0	0.965	0.8783	1.3306	0.8267	0	0	1	0	0	0	0	0	0	0	1	0	0	0	0.8889
Genome_instability_and_Mutation	AGA_260_3_007	3	2	2	0	0	3	3	0.6667	1.0986	1	0	0	0	0	0	0	0.965	0.8783	1.3306	0.8267	0	0	1	0	0	0	0	0	0	0	1	0	0	0	0.6667
Inducing_Angiogenesis	AGA_260_3_007	3	2	2	0	0	3	3	1.3333	1.0986	1	0	0	0	0	0	0	0.965	0.8783	1.3306	0.8267	0	0	1	0	0	0	0	0	0	0	1	0	0	0	1.3333
Resisting_Cell_Death	AGA_260_3_007	3	2	2	0	0	3	3	4.4444	1.0986	1	0	0	0	0	0	0	0.965	0.8783	1.3306	0.8267	0	0	1	0	0	0	0	0	0	0	1	0	0	0	4.4444
Sustaining_Proliferative_Signaling	AGA_260_3_007	3	2	2	0	0	3	3	2.2222	1.0986	1	0	0	0	0	0	0	0.965	0.8783	1.3306	0.8267	0	0	1	0	0	0	0	0	0	0	1	0	0	0	2.2222
Activating_Invasion_and_Metastasis	AGA_260_3_008	1505	3.4219	10	1.8765	0.7825	1505	632	3.1806	5.9382	0.8116	0.3878	0.1617	0.1611	0.0672	0.2411	0.0604	0.0827	0.0345	0.0938	0.0583	0.0206	0.085	0.1841	0.2591	0.2113	0.1402	0.0658	0.0239	0.0073	0.0027	0.8116	0.0299866666666667	0.0161658333333333	0.010165	3.1813
AKT Pathway	AGA_260_3_008	1423	3.3479	10	1.8808	0.7843	1423	444	2.2669	5.1792	0.7133	0.5487	0.2288	0.2636	0.1099	0.3173	0.0803	0.1907	0.0795	0.2182	0.1356	0.0246	0.0935	0.189	0.2621	0.2031	0.1335	0.0625	0.0218	0.007	0.0028	0.7133	0.0752533333333333	0.0413758333333333	0.0265966666666667	2.266
Avoiding_Immune_Destruction	AGA_260_3_008	1594	3.4755	10	1.8734	0.7813	729	43	1.2808	2.5663	0.3893	1.3196	0.5503	0.8503	0.3546	0.9508	0.2373	0.8385	0.3497	0.9	0.5592	0.0194	0.0765	0.1807	0.2572	0.2164	0.1462	0.0696	0.0232	0.0075	0.0031	0.3893	0.3484675	0.216648333333333	0.141758333333333	1.2808
Evading_Growth_Suppressors	AGA_260_3_008	1584	3.4735	10	1.8692	0.7795	1584	82	1.4303	3.1332	0.4253	1.1397	0.4753	0.6559	0.2735	0.817	0.2039	0.5943	0.2478	0.6464	0.4017	0.0177	0.0783	0.1812	0.2576	0.2165	0.1465	0.0682	0.024	0.0069	0.0032	0.4253	0.2463725	0.1463025	0.0958466666666667	1.4302
Genome_instability_and_Mutation	AGA_260_3_008	1511	3.4004	10	1.8823	0.785	27	23	0.9054	1.8032	0.5471	1.6015	0.6679	1.0766	0.449	1.1428	0.2865	1.2798	0.5337	1.3376	0.8311	0.0238	0.0867	0.184	0.2581	0.2098	0.1396	0.0655	0.0225	0.0066	0.0033	0.5471	0.532954166666667	0.358685	0.2312325	0.9054
Inducing_Angiogenesis	AGA_260_3_008	1596	3.4749	10	1.8745	0.7817	729	54	1.1609	2.6364	0.4	1.3142	0.5481	0.8081	0.337	0.9699	0.241	0.7995	0.3334	0.8585	0.5334	0.0194	0.0771	0.1811	0.2569	0.2143	0.1479	0.0695	0.0232	0.0075	0.0031	0.4	0.332840833333333	0.2074475	0.136466666666667	1.1609
Resisting_Cell_Death	AGA_260_3_008	1423	3.3479	10	1.8808	0.7843	1423	952	4.5563	6.6097	0.9104	0.2194	0.0915	0.0874	0.0365	0.1308	0.0331	0.0415	0.0173	0.0481	0.0299	0.0246	0.0935	0.189	0.2621	0.2031	0.1335	0.0625	0.0218	0.007	0.0028	0.9104	0.0116366666666667	0.00609666666666667	0.00391333333333333	4.5461
Sustaining_Proliferative_Signaling	AGA_260_3_008	1510	3.4026	10	1.8811	0.7845	1510	347	2.6904	4.8885	0.6678	0.7405	0.3088	0.3706	0.1546	0.447	0.1121	0.242	0.1009	0.273	0.1696	0.0232	0.0868	0.1841	0.2583	0.2099	0.1397	0.0656	0.0225	0.0066	0.0033	0.6678	0.0983658333333333	0.05394	0.0341766666666667	2.6905
Activating_Invasion_and_Metastasis	AGA_260_3_009	1732	3.4896	10	1.9013	0.7929	1732	418	2.7035	4.7772	0.6406	0.7319	0.3052	0.37	0.1543	0.4316	0.1063	0.2937	0.1225	0.3242	0.2014	0.0202	0.0803	0.183	0.2535	0.2061	0.1501	0.0618	0.0318	0.0081	0.0052	0.6406	0.119150833333333	0.0661441666666667	0.0415741666666667	2.7041
AKT Pathway	AGA_260_3_009	1703	3.4586	10	1.9035	0.7938	1703	372	2.3	4.7048	0.6324	0.748	0.312	0.3971	0.1656	0.4663	0.1153	0.2747	0.1146	0.3052	0.1897	0.0235	0.0816	0.1844	0.2548	0.2032	0.1486	0.0605	0.0311	0.007	0.0053	0.6324	0.112431666666667	0.0628383333333333	0.0397183333333333	2.2997
Avoiding_Immune_Destruction	AGA_260_3_009	1731	3.4824	10	1.8995	0.7921	729	62	1.1726	2.3517	0.3568	1.3647	0.5691	0.8846	0.3689	1.03	0.2537	1.0853	0.4526	1.1472	0.7128	0.0208	0.0797	0.1837	0.2553	0.2039	0.1514	0.0612	0.0306	0.0081	0.0052	0.3568	0.449933333333333	0.286344166666667	0.178025833333333	1.1726
Evading_Growth_Suppressors	AGA_260_3_009	1735	3.4893	10	1.9006	0.7926	1735	152	2.1125	3.7624	0.5044	0.9565	0.3989	0.5153	0.2149	0.6517	0.1605	0.4352	0.1815	0.4761	0.2958	0.0202	0.0795	0.1844	0.2536	0.2046	0.151	0.0617	0.0317	0.0081	0.0052	0.5044	0.179409166666667	0.104524166666667	0.0661875	2.1125
Genome_instability_and_Mutation	AGA_260_3_009	1706	3.4584	10	1.9028	0.7935	27	21	1.2052	2.3021	0.6985	1.4462	0.6031	0.9112	0.38	1.003	0.2481	1.0343	0.4313	1.1009	0.684	0.0234	0.0809	0.1858	0.255	0.2016	0.1495	0.0604	0.0311	0.007	0.0053	0.6985	0.427810833333333	0.2708575	0.1703125	1.2052
Inducing_Angiogenesis	AGA_260_3_009	1732	3.4896	10	1.9013	0.7929	729	42	0.8598	1.9492	0.2957	1.6568	0.6909	1.1391	0.4751	1.1217	0.2763	1.3384	0.5582	1.3751	0.8544	0.0202	0.0803	0.183	0.2535	0.2061	0.1501	0.0618	0.0318	0.0081	0.0052	0.2957	0.556905833333333	0.362434166666667	0.212103333333333	0.8598
Resisting_Cell_Death	AGA_260_3_009	1706	3.4584	10	1.9028	0.7935	1706	1124	5.1823	6.7342	0.9049	0.2021	0.0843	0.0845	0.0353	0.1189	0.0294	0.0423	0.0176	0.0477	0.0296	0.0234	0.0809	0.1858	0.255	0.2016	0.1495	0.0604	0.0311	0.007	0.0053	0.9049	0.01289	0.0068475	0.004245	5.1798
Sustaining_Proliferative_Signaling	AGA_260_3_009	1706	3.4584	10	1.9028	0.7935	1706	430	2.7408	4.8947	0.6577	0.6673	0.2783	0.3374	0.1407	0.4026	0.0996	0.2774	0.1157	0.3085	0.1917	0.0234	0.0809	0.1858	0.255	0.2016	0.1495	0.0604	0.0311	0.007	0.0053	0.6577	0.113225833333333	0.0624125	0.0393475	2.7411
Activating_Invasion_and_Metastasis	AGA_260_3_010	1510	2.9245	11	1.8525	0.7455	1510	627	3.1807	5.9082	0.8071	0.5061	0.2037	0.2403	0.0967	0.2926	0.0734	0.0774	0.0312	0.0996	0.0619	0.0404	0.1397	0.2497	0.2444	0.1762	0.0881	0.0384	0.0139	0.006	0.0033	0.8071	0.0281733333333333	0.0151366666666667	0.00987333333333333	3.181
AKT Pathway	AGA_260_3_010	1496	2.9332	11	1.8544	0.7463	1496	750	2.9185	6.2104	0.8495	0.3944	0.1587	0.176	0.0708	0.2361	0.0592	0.0561	0.0226	0.0723	0.0449	0.0414	0.137	0.248	0.244	0.1785	0.0889	0.0401	0.0127	0.006	0.0033	0.8495	0.0178291666666667	0.0100691666666667	0.0062225	2.9132
Avoiding_Immune_Destruction	AGA_260_3_010	1510	2.9245	11	1.8525	0.7455	729	72	1.2324	2.6333	0.3995	1.3316	0.5359	0.8286	0.3334	0.8991	0.2254	0.8475	0.3411	1.0016	0.6223	0.0404	0.1397	0.2497	0.2444	0.1762	0.0881	0.0384	0.0139	0.006	0.0033	0.3995	0.337825	0.210388333333333	0.139303333333333	1.2324
Evading_Growth_Suppressors	AGA_260_3_010	1524	2.9278	11	1.8506	0.7447	1524	130	1.54	3.758	0.5127	1.0603	0.4267	0.5956	0.2397	0.7054	0.1768	0.3769	0.1517	0.4662	0.2897	0.0394	0.1404	0.248	0.2454	0.1778	0.0873	0.0387	0.0138	0.0059	0.0033	0.5127	0.150005	0.0871216666666667	0.0573958333333333	1.54
Genome_instability_and_Mutation	AGA_260_3_010	1496	2.9332	11	1.8544	0.7463	27	25	1.0361	1.7862	0.5419	1.6047	0.6458	1.0941	0.4403	1.1263	0.2824	1.2903	0.5193	1.4258	0.8859	0.0414	0.137	0.248	0.244	0.1785	0.0889	0.0401	0.0127	0.006	0.0033	0.5419	0.518638333333333	0.343479166666667	0.217901666666667	1.0361
Inducing_Angiogenesis	AGA_260_3_010	1510	2.9245	11	1.8525	0.7455	729	67	1.396	2.9752	0.4514	1.2901	0.5192	0.7952	0.32	0.9329	0.2339	0.6043	0.2432	0.7298	0.4535	0.0404	0.1397	0.2497	0.2444	0.1762	0.0881	0.0384	0.0139	0.006	0.0033	0.4514	0.241251666666667	0.14668	0.0976575	1.396
Resisting_Cell_Death	AGA_260_3_010	1483	2.9292	11	1.856	0.7469	1483	1036	4.435	6.7398	0.923	0.2727	0.1097	0.1209	0.0487	0.165	0.0416	0.0305	0.0123	0.0396	0.0246	0.0425	0.1362	0.2502	0.2428	0.1767	0.0897	0.0398	0.0128	0.0061	0.0034	0.923	0.0082925	0.00426	0.002855	4.4376
Sustaining_Proliferative_Signaling	AGA_260_3_010	1483	2.9292	11	1.856	0.7469	1483	390	2.8777	4.9932	0.6838	0.7878	0.317	0.3978	0.1601	0.484	0.1219	0.19	0.0765	0.2403	0.1493	0.0425	0.1362	0.2502	0.2428	0.1767	0.0897	0.0398	0.0128	0.0061	0.0034	0.6838	0.0728691666666667	0.0404375	0.0264858333333333	2.8776
Activating_Invasion_and_Metastasis	AGA_260_3_011	1857	3.4723	9	1.8875	0.8197	1857	792	3.6365	6.0923	0.8094	0.5328	0.2314	0.2581	0.1121	0.3183	0.0777	0.0867	0.0377	0.0971	0.0604	0.0194	0.084	0.182	0.2407	0.2251	0.1449	0.0646	0.028	0.0081	0.0032	0.8094	0.0342533333333333	0.017985	0.0108391666666667	3.6371
AKT Pathway	AGA_260_3_011	1847	3.4597	9	1.8893	0.8205	1847	1032	3.3297	6.6232	0.8806	0.3016	0.131	0.1354	0.0588	0.1765	0.0431	0.0429	0.0186	0.0483	0.03	0.0195	0.0877	0.1819	0.2382	0.2263	0.1429	0.065	0.0271	0.0081	0.0032	0.8806	0.0148008333333333	0.0074	0.004645	3.3327
Avoiding_Immune_Destruction	AGA_260_3_011	1859	3.4718	9	1.8879	0.8199	729	59	1.3788	2.88	0.4369	1.3812	0.5999	0.8693	0.3775	1.044	0.255	0.7161	0.311	0.7741	0.481	0.0194	0.0845	0.1818	0.2405	0.2249	0.1452	0.0646	0.028	0.0081	0.0032	0.4369	0.308639166666667	0.1886475	0.11573	1.3788
Evading_Growth_Suppressors	AGA_260_3_011	1859	3.4718	9	1.8879	0.8199	1859	95	1.5163	3.4414	0.4572	1.3565	0.5891	0.8188	0.3556	0.9633	0.2353	0.5508	0.2392	0.602	0.374	0.0194	0.0845	0.1818	0.2405	0.2249	0.1452	0.0646	0.028	0.0081	0.0032	0.4572	0.2376025	0.138823333333333	0.0838658333333333	1.5163
Genome_instability_and_Mutation	AGA_260_3_011	1849	3.457	9	1.8895	0.8206	27	26	1.4011	2.5051	0.7601	1.4682	0.6376	0.9482	0.4118	1.0699	0.2613	0.8577	0.3725	0.922	0.5728	0.02	0.0871	0.1823	0.239	0.2261	0.1422	0.0649	0.027	0.0081	0.0032	0.7601	0.370684166666667	0.232275833333333	0.1420425	1.4011
Inducing_Angiogenesis	AGA_260_3_011	1859	3.4718	9	1.8879	0.8199	729	70	1.5302	3.0603	0.4643	1.3983	0.6073	0.873	0.3791	1.0195	0.249	0.6563	0.285	0.712	0.4424	0.0194	0.0845	0.1818	0.2405	0.2249	0.1452	0.0646	0.028	0.0081	0.0032	0.4643	0.282225	0.170379166666667	0.104030833333333	1.5302
Resisting_Cell_Death	AGA_260_3_011	1846	3.4605	9	1.8884	0.8201	1846	1220	4.6017	6.8227	0.9072	0.3507	0.1523	0.1405	0.061	0.2059	0.0503	0.0375	0.0163	0.0423	0.0263	0.0195	0.0867	0.1826	0.2389	0.2264	0.1425	0.065	0.0271	0.0081	0.0033	0.9072	0.0119141666666667	0.00592916666666667	0.00373083333333333	4.6034
Sustaining_Proliferative_Signaling	AGA_260_3_011	1846	3.4605	9	1.8884	0.8201	1846	512	3.0002	5.2247	0.6947	0.7595	0.3299	0.383	0.1663	0.4837	0.1181	0.2044	0.0888	0.228	0.1417	0.0195	0.0867	0.1826	0.2389	0.2264	0.1425	0.065	0.0271	0.0081	0.0033	0.6947	0.0867991666666667	0.0471583333333333	0.0283716666666667	3.0003
Activating_Invasion_and_Metastasis	AGA_260_3_013	1574	3.507	11	1.8712	0.753	1574	914	4.176	6.4687	0.8787	0.2882	0.116	0.126	0.0507	0.1733	0.0433	0.0557	0.0224	0.0621	0.0386	0.014	0.0775	0.1779	0.2611	0.2255	0.1341	0.0693	0.0299	0.0064	0.0044	0.8787	0.0180766666666667	0.009515	0.00624333333333333	4.1754
AKT Pathway	AGA_260_3_013	1530	3.4601	11	1.8686	0.752	1530	566	2.639	5.5287	0.754	0.5819	0.2342	0.2786	0.1121	0.3615	0.0906	0.1494	0.0601	0.1672	0.1039	0.0163	0.0771	0.1882	0.2634	0.2176	0.1346	0.0634	0.0288	0.0059	0.0046	0.754	0.0554325	0.0299033333333333	0.0197983333333333	2.6412
Avoiding_Immune_Destruction	AGA_260_3_013	1587	3.5098	11	1.8667	0.7512	729	82	1.7233	3.376	0.5122	1.0586	0.426	0.5675	0.2284	0.7597	0.1896	0.5372	0.2162	0.5827	0.3621	0.0132	0.075	0.1815	0.2615	0.2243	0.1348	0.0693	0.0296	0.0063	0.0044	0.5122	0.213774166666667	0.125975833333333	0.0843166666666667	1.7233
Evading_Growth_Suppressors	AGA_260_3_013	1587	3.5098	11	1.867	0.7513	1587	124	1.516	3.4999	0.4749	1.1338	0.4563	0.6439	0.2591	0.7878	0.1966	0.5654	0.2275	0.6136	0.3812	0.0132	0.0756	0.1802	0.2621	0.2243	0.1348	0.0693	0.0296	0.0063	0.0044	0.4749	0.225030833333333	0.130928333333333	0.0875666666666667	1.516
Genome_instability_and_Mutation	AGA_260_3_013	1531	3.4592	11	1.8689	0.7521	27	25	1.0729	2.2655	0.6874	1.4268	0.5742	0.9103	0.3663	1.1366	0.2849	0.9461	0.3808	1.0063	0.6253	0.0163	0.0777	0.1875	0.2639	0.2175	0.1346	0.0634	0.0287	0.0059	0.0046	0.6874	0.379643333333333	0.2457025	0.1707275	1.0729
Inducing_Angiogenesis	AGA_260_3_013	1590	3.5107	11	1.8666	0.7512	729	102	1.9224	3.6819	0.5586	1.0554	0.4247	0.5591	0.225	0.7284	0.1818	0.4981	0.2005	0.5429	0.3373	0.0132	0.0748	0.1811	0.2623	0.2239	0.1346	0.0698	0.0296	0.0063	0.0044	0.5586	0.198170833333333	0.112133333333333	0.07471	1.9224
Resisting_Cell_Death	AGA_260_3_013	1530	3.4614	11	1.8674	0.7515	1530	1103	4.9885	6.8024	0.9276	0.2261	0.091	0.0921	0.0371	0.1306	0.0327	0.0342	0.0138	0.0386	0.024	0.0157	0.0778	0.1876	0.2641	0.2176	0.1346	0.0634	0.0288	0.0059	0.0046	0.9276	0.0082425	0.00439583333333333	0.0028575	4.9881
Sustaining_Proliferative_Signaling	AGA_260_3_013	1531	3.4592	11	1.8689	0.7521	1531	502	3.2703	5.3719	0.7325	0.5816	0.234	0.2706	0.1089	0.3526	0.0884	0.1754	0.0706	0.196	0.1218	0.0163	0.0777	0.1875	0.2639	0.2175	0.1346	0.0634	0.0287	0.0059	0.0046	0.7325	0.0662708333333333	0.0362358333333333	0.023885	3.2704
Activating_Invasion_and_Metastasis	AGA_260_3_014	1135	3.4009	10	1.9108	0.7969	1135	687	4.6514	6.1475	0.8739	0.3862	0.1611	0.1711	0.0714	0.2318	0.0602	0.0777	0.0324	0.0886	0.055	0.0185	0.1013	0.193	0.2476	0.1991	0.1339	0.0643	0.0264	0.0097	0.0062	0.8739	0.0274666666666667	0.0141458333333333	0.00959666666666667	4.6543
AKT Pathway	AGA_260_3_014	1086	3.3812	10	1.9184	0.8	1086	677	3.4994	6.1943	0.8861	0.3039	0.1267	0.1278	0.0533	0.1732	0.0452	0.0623	0.026	0.0714	0.0444	0.0221	0.1013	0.1934	0.2541	0.1869	0.1363	0.0626	0.0267	0.011	0.0055	0.8861	0.021075	0.0111625	0.00737083333333333	3.4989
Avoiding_Immune_Destruction	AGA_260_3_014	1140	3.4018	10	1.9098	0.7964	729	65	1.9365	3.2182	0.4882	1.0524	0.4389	0.5877	0.2451	0.7548	0.196	0.5797	0.2417	0.64	0.3976	0.0175	0.1035	0.1904	0.2491	0.2	0.1316	0.0658	0.0263	0.0096	0.0061	0.4882	0.239473333333333	0.142850833333333	0.0953441666666667	1.9365
Evading_Growth_Suppressors	AGA_260_3_014	1136	3.4032	10	1.909	0.7961	1136	146	1.7721	3.8729	0.5505	1.0192	0.425	0.535	0.2231	0.6393	0.1661	0.5061	0.211	0.5635	0.3501	0.0185	0.0995	0.1937	0.2491	0.1989	0.1338	0.0643	0.0264	0.0097	0.0062	0.5505	0.209030833333333	0.117509166666667	0.0774175	1.7722
Genome_instability_and_Mutation	AGA_260_3_014	1113	3.4214	10	1.9065	0.7951	27	24	1.6556	2.7938	0.8477	1.3754	0.5736	0.7844	0.3271	0.9461	0.2471	0.6934	0.2892	0.7584	0.4712	0.0144	0.106	0.186	0.2516	0.1959	0.1384	0.0647	0.027	0.0099	0.0063	0.8477	0.2867125	0.173895	0.116338333333333	1.6556
Inducing_Angiogenesis	AGA_260_3_014	1140	3.4018	10	1.9098	0.7964	729	81	1.8442	3.1476	0.4775	1.1787	0.4916	0.7009	0.2923	0.8123	0.211	0.7203	0.3004	0.7924	0.4924	0.0175	0.1035	0.1904	0.2491	0.2	0.1316	0.0658	0.0263	0.0096	0.0061	0.4775	0.298019166666667	0.175959166666667	0.113880833333333	1.8442
Resisting_Cell_Death	AGA_260_3_014	1104	3.3986	10	1.9121	0.7974	1104	920	6.4541	6.7093	0.9576	0.1749	0.0729	0.0764	0.0319	0.1019	0.0266	0.0326	0.0136	0.0374	0.0232	0.019	0.1024	0.1902	0.2518	0.1938	0.1377	0.0625	0.0263	0.01	0.0063	0.9576	0.00622166666666667	0.00314583333333333	0.0021575	6.4533
Sustaining_Proliferative_Signaling	AGA_260_3_014	1106	3.396	10	1.911	0.7969	1106	557	4.4335	5.8803	0.839	0.5154	0.2149	0.2305	0.0961	0.3196	0.0835	0.0871	0.0363	0.0993	0.0617	0.0181	0.1049	0.189	0.2523	0.1935	0.1374	0.0624	0.0262	0.0099	0.0063	0.839	0.0297941666666667	0.016835	0.0105458333333333	4.4333
Activating_Invasion_and_Metastasis	AGA_260_3_015	1100	3.6145	10	1.9492	0.8129	1100	644	4.2328	6.0464	0.8634	0.4264	0.1778	0.1859	0.0775	0.237	0.0619	0.084	0.035	0.0912	0.0567	0.02	0.0764	0.1836	0.2145	0.22	0.1509	0.0809	0.0309	0.0145	0.0082	0.8634	0.0281683333333333	0.0158558333333333	0.0099325	4.2336
AKT Pathway	AGA_260_3_015	1094	3.6088	10	1.9467	0.8118	1094	543	3.3064	5.5903	0.7989	0.5594	0.2333	0.2902	0.121	0.3191	0.0833	0.1524	0.0636	0.1651	0.1026	0.0192	0.0777	0.1837	0.2148	0.2221	0.1499	0.0786	0.0311	0.0146	0.0082	0.7989	0.058105	0.0317025	0.0209366666666667	3.3106
Avoiding_Immune_Destruction	AGA_260_3_015	1101	3.6113	10	1.951	0.8136	729	55	1.5822	2.7919	0.4236	1.3367	0.5574	0.8129	0.339	0.9837	0.2569	0.7764	0.3238	0.8157	0.5068	0.0209	0.0763	0.1835	0.2144	0.2198	0.1508	0.0808	0.0309	0.0145	0.0082	0.4236	0.320481666666667	0.203505833333333	0.136283333333333	1.5822
Evading_Growth_Suppressors	AGA_260_3_015	1100	3.6145	10	1.9492	0.8129	1100	163	2.0234	4.2349	0.6047	0.8496	0.3543	0.4403	0.1836	0.5048	0.1318	0.3376	0.1408	0.3625	0.2252	0.02	0.0764	0.1836	0.2145	0.22	0.1509	0.0809	0.0309	0.0145	0.0082	0.6047	0.13794	0.0789225	0.0515891666666667	2.0234
Genome_instability_and_Mutation	AGA_260_3_015	1099	3.6033	10	1.9496	0.813	27	25	1.3991	2.4026	0.729	1.4603	0.609	0.9486	0.3956	0.9151	0.239	0.9966	0.4156	1.0411	0.6469	0.0209	0.0773	0.1838	0.2129	0.2229	0.1501	0.0783	0.0309	0.0146	0.0082	0.729	0.411658333333333	0.260685	0.170969166666667	1.3991
Inducing_Angiogenesis	AGA_260_3_015	1101	3.6113	10	1.951	0.8136	729	67	1.5969	3.0494	0.4626	1.3069	0.545	0.7861	0.3278	0.8378	0.2188	0.7216	0.3009	0.7638	0.4746	0.0209	0.0763	0.1835	0.2144	0.2198	0.1508	0.0808	0.0309	0.0145	0.0082	0.4626	0.3015425	0.181503333333333	0.120720833333333	1.5969
Resisting_Cell_Death	AGA_260_3_015	1095	3.6055	10	1.9485	0.8126	1095	932	6.3299	6.742	0.9633	0.1682	0.0702	0.0755	0.0315	0.0926	0.0242	0.0327	0.0136	0.0356	0.0221	0.0201	0.0776	0.1836	0.2146	0.2219	0.1498	0.0785	0.0311	0.0146	0.0082	0.9633	0.00584833333333333	0.0026825	0.00199833333333333	6.3124
Sustaining_Proliferative_Signaling	AGA_260_3_015	1096	3.6022	10	1.9503	0.8133	1096	574	4.0321	5.9029	0.8433	0.3687	0.1538	0.163	0.068	0.2145	0.056	0.0913	0.0381	0.0993	0.0617	0.021	0.0776	0.1834	0.2144	0.2217	0.1496	0.0785	0.031	0.0146	0.0082	0.8433	0.0325408333333333	0.0174533333333333	0.0115133333333333	4.0302
Activating_Invasion_and_Metastasis	AGA_260_3_016	2102	3.4282	11	1.8677	0.7516	2102	684	3.8608	5.7656	0.7536	0.599	0.2411	0.2682	0.1079	0.3408	0.0819	0.1126	0.0453	0.1272	0.079	0.0143	0.0923	0.1813	0.2559	0.2293	0.1265	0.0661	0.0209	0.0095	0.0038	0.7536	0.0433816666666667	0.0230891666666667	0.0147733333333333	3.861
AKT Pathway	AGA_260_3_016	1941	3.3745	11	1.8788	0.7561	1941	621	2.5072	5.4	0.7132	0.577	0.2322	0.2921	0.1176	0.3281	0.0798	0.2022	0.0814	0.23	0.1429	0.0196	0.0969	0.1875	0.2494	0.2272	0.1226	0.0634	0.0206	0.0093	0.0036	0.7132	0.07859	0.0427458333333333	0.0274216666666667	2.5078
Avoiding_Immune_Destruction	AGA_260_3_016	2123	3.4329	11	1.8705	0.7527	729	68	2.3012	3.2427	0.4919	1.1885	0.4783	0.6727	0.2707	0.8374	0.2013	0.5093	0.205	0.5604	0.3482	0.0151	0.0919	0.179	0.2567	0.2275	0.1295	0.0659	0.0212	0.0094	0.0038	0.4919	0.203639166666667	0.121304166666667	0.0783291666666667	2.3013
Evading_Growth_Suppressors	AGA_260_3_016	2103	3.4284	11	1.867	0.7513	2103	149	1.5708	3.4924	0.4565	1.2636	0.5085	0.6995	0.2815	0.7483	0.1799	0.7036	0.2831	0.7721	0.4797	0.0138	0.0927	0.1816	0.2558	0.2292	0.126	0.0666	0.0209	0.0095	0.0038	0.4565	0.2829575	0.160609166666667	0.09937	1.5708
Genome_instability_and_Mutation	AGA_260_3_016	1944	3.3714	11	1.8791	0.7562	27	21	1.0563	2.1558	0.6541	1.4074	0.5664	0.9062	0.3647	1.0558	0.2568	1.0055	0.4046	1.0832	0.673	0.0195	0.0977	0.1878	0.249	0.2269	0.1224	0.0633	0.0206	0.0093	0.0036	0.6541	0.404478333333333	0.260165	0.172084166666667	1.0563
Inducing_Angiogenesis	AGA_260_3_016	2124	3.4331	11	1.8699	0.7525	729	67	2.0612	3.056	0.4636	1.2399	0.499	0.7005	0.2819	0.7929	0.1907	0.6639	0.2672	0.7258	0.451	0.0146	0.0923	0.1794	0.2566	0.2274	0.129	0.0664	0.0212	0.0094	0.0038	0.4636	0.266146666666667	0.158735	0.103575	2.0612
Resisting_Cell_Death	AGA_260_3_016	1943	3.3731	11	1.878	0.7558	1943	1284	5.5203	6.808	0.8991	0.3487	0.1403	0.1408	0.0567	0.1922	0.0468	0.0441	0.0177	0.0508	0.0315	0.019	0.0978	0.1879	0.2491	0.227	0.1225	0.0633	0.0206	0.0093	0.0036	0.8991	0.0147358333333333	0.00768833333333333	0.00492833333333333	5.5183
Sustaining_Proliferative_Signaling	AGA_260_3_016	1943	3.3731	11	1.878	0.7558	1943	690	3.7813	5.7464	0.7589	0.5157	0.2075	0.2449	0.0986	0.3111	0.0757	0.1392	0.056	0.1591	0.0988	0.019	0.0978	0.1879	0.2491	0.227	0.1225	0.0633	0.0206	0.0093	0.0036	0.7589	0.0531725	0.0285108333333333	0.0182725	3.7822
Activating_Invasion_and_Metastasis	AGA_260_3_017	1600	3.4813	10	1.9345	0.8067	1600	936	5.0489	6.5108	0.8825	0.4391	0.1831	0.1822	0.076	0.2591	0.0644	0.0527	0.022	0.0591	0.0367	0.0206	0.0944	0.1831	0.2362	0.2106	0.135	0.0694	0.0319	0.0144	0.0044	0.8825	0.016575	0.00943	0.00550666666666667	5.0473
AKT Pathway	AGA_260_3_017	1531	3.4357	9	1.9336	0.8397	1531	569	2.8565	5.274	0.7191	0.7636	0.3316	0.3966	0.1723	0.3992	0.1001	0.2301	0.0999	0.2578	0.1602	0.0248	0.0954	0.1894	0.2319	0.2116	0.1313	0.0686	0.0287	0.0144	0.0039	0.7191	0.0958525	0.0539091666666667	0.0319258333333333	2.8568
Avoiding_Immune_Destruction	AGA_260_3_017	1603	3.4772	10	1.9351	0.807	729	98	2.8225	3.8618	0.5859	1.27	0.5296	0.7508	0.3131	0.9138	0.227	0.3334	0.1391	0.3673	0.2282	0.0206	0.0961	0.1822	0.2364	0.2102	0.1347	0.0692	0.0318	0.0143	0.0044	0.5859	0.137625	0.0797025	0.0503191666666667	2.8226
Evading_Growth_Suppressors	AGA_260_3_017	1606	3.4819	10	1.9334	0.8063	1606	137	1.9535	3.6369	0.4927	1.2439	0.5187	0.7071	0.2949	0.8691	0.2159	0.5032	0.2099	0.5502	0.3419	0.0205	0.094	0.1831	0.236	0.2117	0.1351	0.0691	0.0318	0.0143	0.0044	0.4927	0.2075575	0.122211666666667	0.0767958333333333	1.9535
Genome_instability_and_Mutation	AGA_260_3_017	1534	3.4355	9	1.9339	0.8399	27	26	1.3262	2.1624	0.6561	1.5536	0.6747	0.9871	0.4287	1.0977	0.2752	1.1402	0.4952	1.2068	0.7498	0.0254	0.0945	0.189	0.2327	0.2112	0.1317	0.0684	0.0287	0.0143	0.0039	0.6561	0.4946475	0.316815	0.1892525	1.3262
Inducing_Angiogenesis	AGA_260_3_017	1608	3.4838	10	1.9331	0.8062	729	81	2.4242	3.6741	0.5574	1.1865	0.4948	0.6833	0.285	0.8629	0.2144	0.371	0.1547	0.4072	0.253	0.0211	0.0914	0.1847	0.2369	0.2108	0.135	0.0697	0.0317	0.0143	0.0044	0.5574	0.152370833333333	0.0898208333333333	0.0561841666666667	2.4242
Resisting_Cell_Death	AGA_260_3_017	1530	3.434	9	1.9337	0.8398	1530	1103	6.4588	6.7133	0.9155	0.3504	0.1522	0.149	0.0647	0.1947	0.0488	0.0512	0.0222	0.058	0.0361	0.0248	0.0954	0.1895	0.2333	0.2098	0.1314	0.0686	0.0288	0.0144	0.0039	0.9155	0.0166583333333333	0.00887416666666667	0.005315	6.4587
Sustaining_Proliferative_Signaling	AGA_260_3_017	1532	3.4334	9	1.9347	0.8402	1532	572	4.2883	5.6132	0.7653	0.75	0.3257	0.346	0.1503	0.4474	0.1122	0.153	0.0665	0.1723	0.1071	0.0255	0.0953	0.1893	0.2317	0.2115	0.1312	0.0685	0.0287	0.0144	0.0039	0.7653	0.0626391666666667	0.034105	0.020475	4.2879
Activating_Invasion_and_Metastasis	AGA_260_3_018	1885	3.1639	9	1.8699	0.8121	1885	825	3.3277	6.1303	0.8129	0.5073	0.2203	0.2303	0.1	0.3054	0.0746	0.0787	0.0342	0.095	0.0591	0.0318	0.1188	0.1995	0.252	0.2127	0.1114	0.0467	0.017	0.0074	0.0027	0.8129	0.0312791666666667	0.0166675	0.0099425	3.3275
AKT Pathway	AGA_260_3_018	1854	3.1694	9	1.87	0.8121	1854	780	2.7393	5.9536	0.7912	0.5069	0.2201	0.2405	0.1045	0.2851	0.0696	0.106	0.046	0.1275	0.0792	0.0286	0.1219	0.2017	0.2513	0.2093	0.1122	0.0469	0.0173	0.0076	0.0032	0.7912	0.0431608333333333	0.0230733333333333	0.0137516666666667	2.7414
Avoiding_Immune_Destruction	AGA_260_3_018	1891	3.1698	9	1.8685	0.8115	729	52	1.1436	2.2831	0.3464	1.4687	0.6378	0.9466	0.4111	1.1283	0.2745	0.9752	0.4235	1.0863	0.675	0.0301	0.12	0.1999	0.2496	0.2142	0.1126	0.0465	0.0164	0.0079	0.0026	0.3464	0.423869166666667	0.271820833333333	0.16555	1.1436
Evading_Growth_Suppressors	AGA_260_3_018	1905	3.1748	9	1.8715	0.8128	1905	112	1.2082	3.1697	0.4197	1.1302	0.4908	0.6639	0.2883	0.7752	0.1886	0.6784	0.2946	0.7785	0.4837	0.031	0.1176	0.2005	0.2509	0.2126	0.1129	0.0467	0.0173	0.0073	0.0031	0.4197	0.292270833333333	0.174851666666667	0.103644166666667	1.2082
Genome_instability_and_Mutation	AGA_260_3_018	1855	3.1698	9	1.8688	0.8116	27	23	0.9604	1.7069	0.5179	1.7016	0.739	1.2221	0.5308	1.2169	0.2972	1.3148	0.571	1.3936	0.8659	0.028	0.1218	0.2027	0.2512	0.2092	0.1121	0.0469	0.0173	0.0075	0.0032	0.5179	0.5698775	0.3967875	0.244365	0.9604
Inducing_Angiogenesis	AGA_260_3_018	1891	3.1729	9	1.8683	0.8114	729	70	1.4807	3.148	0.4776	1.2054	0.5235	0.6943	0.3015	0.8873	0.2158	0.5439	0.2362	0.628	0.3902	0.0296	0.12	0.1999	0.2496	0.2147	0.1116	0.0476	0.0164	0.0079	0.0026	0.4776	0.235555	0.141443333333333	0.0848691666666667	1.4807
Resisting_Cell_Death	AGA_260_3_018	1835	3.1586	9	1.8696	0.812	1835	1137	4.3997	6.7094	0.8928	0.2971	0.129	0.1216	0.0528	0.1823	0.0445	0.0415	0.018	0.0505	0.0314	0.0294	0.1237	0.2011	0.2507	0.2098	0.1106	0.0474	0.0169	0.0076	0.0027	0.8928	0.0142833333333333	0.00742583333333333	0.00446666666666667	4.3887
Sustaining_Proliferative_Signaling	AGA_260_3_018	1835	3.1586	9	1.8696	0.812	1835	487	2.7966	5.2204	0.6947	0.626	0.2719	0.303	0.1316	0.3964	0.0968	0.1853	0.0805	0.2216	0.1377	0.0294	0.1237	0.2011	0.2507	0.2098	0.1106	0.0474	0.0169	0.0076	0.0027	0.6947	0.0770008333333333	0.0426108333333333	0.0251191666666667	2.7954
Activating_Invasion_and_Metastasis	AGA_260_3_019	1471	3.225	9	1.8721	0.8131	1471	693	3.5599	5.9897	0.8212	0.4462	0.1938	0.1989	0.0864	0.2746	0.0692	0.0906	0.0394	0.1077	0.0669	0.0224	0.1196	0.2033	0.2475	0.2046	0.119	0.0551	0.019	0.0061	0.0034	0.8212	0.0336791666666667	0.0187108333333333	0.0110075	3.5623
AKT Pathway	AGA_260_3_019	1224	3.0915	9	1.8828	0.8177	1224	382	2.1314	5.0213	0.7062	0.5616	0.2439	0.2544	0.1105	0.3506	0.0906	0.2001	0.0869	0.2428	0.1509	0.0368	0.1266	0.2198	0.2402	0.1895	0.1152	0.0458	0.0163	0.0065	0.0033	0.7062	0.0800916666666667	0.0461183333333333	0.0276266666666667	2.1315
Avoiding_Immune_Destruction	AGA_260_3_019	1479	3.2197	9	1.8737	0.8137	729	62	1.6446	3.1396	0.4763	1.1995	0.521	0.6925	0.3008	0.8906	0.2243	0.5361	0.2328	0.6134	0.3811	0.0243	0.1176	0.2035	0.2488	0.2042	0.1183	0.0548	0.0189	0.0061	0.0034	0.4763	0.230630833333333	0.1384075	0.0860725	1.6446
Evading_Growth_Suppressors	AGA_260_3_019	1496	3.2193	9	1.8738	0.8138	1496	99	1.5258	3.6112	0.494	0.8972	0.3897	0.4677	0.2031	0.6307	0.1581	0.4063	0.1764	0.4698	0.2919	0.0227	0.1203	0.2052	0.2467	0.2032	0.117	0.0561	0.0194	0.006	0.0033	0.494	0.173100833333333	0.101679166666667	0.0621491666666667	1.5257
Genome_instability_and_Mutation	AGA_260_3_019	1225	3.089	9	1.884	0.8182	27	21	1.0369	2.2567	0.6847	1.4148	0.6144	0.8974	0.3898	0.9863	0.2534	0.8963	0.3893	1.018	0.6325	0.0376	0.1265	0.2196	0.24	0.1894	0.1151	0.0457	0.0163	0.0065	0.0033	0.6847	0.385955833333333	0.249099166666667	0.15772	1.0369
Inducing_Angiogenesis	AGA_260_3_019	1511	3.2151	9	1.8783	0.8157	729	76	1.8451	3.5177	0.5337	1.1092	0.4817	0.5901	0.2563	0.8173	0.2049	0.42	0.1824	0.4857	0.3018	0.0265	0.1158	0.2052	0.2488	0.2019	0.1171	0.0563	0.0192	0.006	0.0033	0.5337	0.1797175	0.105305833333333	0.0646866666666667	1.8451
Resisting_Cell_Death	AGA_260_3_019	1189	3.0631	9	1.8787	0.8159	1189	916	4.9708	6.6664	0.9415	0.1971	0.0856	0.0757	0.0329	0.1167	0.0301	0.032	0.0139	0.04	0.0248	0.0378	0.1304	0.222	0.2389	0.1884	0.1135	0.0446	0.0151	0.0059	0.0034	0.9415	0.00703833333333333	0.00374	0.00232416666666667	4.9759
Sustaining_Proliferative_Signaling	AGA_260_3_019	1224	3.0915	9	1.8828	0.8177	1224	396	2.762	5.2223	0.7345	0.5355	0.2326	0.2622	0.1139	0.3389	0.0875	0.1504	0.0653	0.1834	0.114	0.0368	0.1266	0.2198	0.2402	0.1895	0.1152	0.0458	0.0163	0.0065	0.0033	0.7345	0.0613225	0.03391	0.0210266666666667	2.7622
Activating_Invasion_and_Metastasis	AGA_260_3_020	587	2.9438	9	1.8367	0.7977	587	394	4.6264	5.734	0.8994	0.3775	0.1639	0.1413	0.0614	0.219	0.0626	0.0728	0.0316	0.0933	0.058	0.0392	0.1261	0.2555	0.2709	0.1584	0.0733	0.0545	0.0119	0.0085	0.0017	0.8994	0.0215833333333333	0.0120583333333333	0.00795083333333333	4.6268
AKT Pathway	AGA_260_3_020	531	2.8663	9	1.8378	0.7981	531	281	3.1465	5.0769	0.8091	0.5453	0.2368	0.2891	0.1256	0.3273	0.0944	0.1691	0.0735	0.218	0.1354	0.0508	0.1281	0.2599	0.2674	0.1507	0.0753	0.049	0.0094	0.0075	0.0019	0.8091	0.062785	0.0359208333333333	0.0237608333333333	3.1469
Avoiding_Immune_Destruction	AGA_260_3_020	583	2.94	9	1.8226	0.7915	583	63	2.115	3.1968	0.502	1.0429	0.4529	0.5406	0.2348	0.6989	0.1999	0.5528	0.2401	0.6708	0.4168	0.0326	0.1355	0.247	0.283	0.1544	0.0755	0.0497	0.012	0.0086	0.0017	0.502	0.23329	0.1370325	0.0967808333333333	2.115
Evading_Growth_Suppressors	AGA_260_3_020	587	2.9438	9	1.8367	0.7977	587	118	1.8975	3.7562	0.5892	0.9396	0.4081	0.4459	0.1936	0.5945	0.17	0.4614	0.2004	0.5655	0.3514	0.0392	0.1261	0.2555	0.2709	0.1584	0.0733	0.0545	0.0119	0.0085	0.0017	0.5892	0.194196666666667	0.112118333333333	0.0775733333333333	1.8975
Genome_instability_and_Mutation	AGA_260_3_020	543	2.8877	9	1.8304	0.7949	27	22	1.5104	2.0696	0.628	1.4972	0.6502	0.9886	0.4293	1.1739	0.3387	1.0589	0.4599	1.2207	0.7585	0.046	0.1271	0.2597	0.2689	0.1565	0.0718	0.0516	0.0092	0.0074	0.0018	0.628	0.454595	0.295934166666667	0.210721666666667	1.5104
Inducing_Angiogenesis	AGA_260_3_020	606	2.9604	9	1.8369	0.7977	606	53	1.911	3.0983	0.4836	1.0587	0.4598	0.5801	0.2519	0.7206	0.2043	0.5924	0.2573	0.7135	0.4433	0.0363	0.1287	0.2475	0.2739	0.1617	0.0776	0.0512	0.0132	0.0083	0.0017	0.4836	0.253813333333333	0.150956666666667	0.1043	1.911
Resisting_Cell_Death	AGA_260_3_020	518	2.8494	9	1.826	0.793	518	416	6.685	5.8936	0.943	0.3227	0.1402	0.1322	0.0574	0.1777	0.0517	0.0567	0.0246	0.0748	0.0465	0.0444	0.139	0.2606	0.2703	0.1486	0.0695	0.0483	0.0097	0.0077	0.0019	0.943	0.0113866666666667	0.00627	0.0042675	6.6853
Sustaining_Proliferative_Signaling	AGA_260_3_020	541	2.8835	9	1.8314	0.7954	541	257	3.8555	4.8531	0.7711	0.703	0.3053	0.3414	0.1483	0.4064	0.1173	0.2399	0.1042	0.3055	0.1898	0.0462	0.1275	0.2625	0.2662	0.1553	0.0721	0.0518	0.0092	0.0074	0.0018	0.7711	0.0956566666666667	0.0539141666666667	0.0360375	3.8559
Activating_Invasion_and_Metastasis	AGA_260_3_021	1534	3.4837	10	1.843	0.7686	1534	294	2.247	4.3711	0.5959	0.8656	0.361	0.4559	0.1901	0.5808	0.1456	0.3248	0.1354	0.3579	0.2224	0.013	0.073	0.1858	0.2705	0.2053	0.1551	0.0632	0.0228	0.0098	0.0013	0.5959	0.130729166666667	0.0734875	0.0475766666666667	2.247
AKT Pathway	AGA_260_3_021	1340	3.2119	10	1.8438	0.7689	1340	137	1.0876	2.4991	0.3471	1.4985	0.6249	0.9975	0.416	1.0868	0.2764	1.0342	0.4313	1.1372	0.7066	0.0224	0.1022	0.2187	0.2716	0.1843	0.1224	0.0515	0.0187	0.0067	0.0015	0.3471	0.427485	0.2757275	0.1845175	1.0876
Avoiding_Immune_Destruction	AGA_260_3_021	1567	3.5227	10	1.8459	0.7698	729	38	0.7595	1.633	0.2477	1.6674	0.6954	1.2092	0.5043	1.3215	0.3298	1.4252	0.5943	1.4399	0.8947	0.0128	0.067	0.1825	0.2712	0.208	0.1576	0.0645	0.0243	0.0102	0.0019	0.2477	0.593523333333333	0.409599166666667	0.257754166666667	0.7595
Evading_Growth_Suppressors	AGA_260_3_021	1546	3.4838	10	1.8399	0.7673	1546	67	0.8153	2.0474	0.2788	1.6108	0.6717	1.1121	0.4638	1.2658	0.3159	1.2601	0.5255	1.3085	0.813	0.0123	0.0724	0.1876	0.271	0.2044	0.1552	0.0634	0.0226	0.0097	0.0013	0.2788	0.523621666666667	0.344030833333333	0.22164	0.8153
Genome_instability_and_Mutation	AGA_260_3_021	1349	3.2276	10	1.8461	0.7699	27	22	0.6064	1.4316	0.4344	1.7464	0.7283	1.3031	0.5434	1.2747	0.3242	1.4446	0.6025	1.4921	0.9271	0.0215	0.0986	0.2216	0.2713	0.1838	0.1231	0.0519	0.0193	0.0067	0.0022	0.4344	0.6032325	0.426626666666667	0.2728	0.6064
Inducing_Angiogenesis	AGA_260_3_021	1549	3.4926	10	1.8373	0.7662	729	40	0.7309	1.6419	0.2491	1.5474	0.6453	1.0881	0.4538	1.2692	0.3167	1.3549	0.565	1.3825	0.859	0.0123	0.071	0.184	0.275	0.2046	0.1556	0.0639	0.0226	0.0097	0.0013	0.2491	0.564135	0.393954166666667	0.262195	0.7309
Resisting_Cell_Death	AGA_260_3_021	1331	3.2126	10	1.844	0.769	1331	419	2.9273	4.7977	0.6669	0.8101	0.3379	0.43	0.1793	0.5031	0.128	0.2762	0.1152	0.3237	0.2011	0.0225	0.1022	0.2179	0.2712	0.1863	0.1217	0.0511	0.0188	0.0068	0.0015	0.6669	0.114055833333333	0.0626783333333333	0.0412866666666667	2.9274
Sustaining_Proliferative_Signaling	AGA_260_3_021	1333	3.2123	10	1.8428	0.7685	1333	199	1.8398	3.6426	0.5063	1.1974	0.4993	0.6973	0.2908	0.7716	0.1962	0.5366	0.2238	0.6164	0.383	0.0225	0.1013	0.2191	0.2716	0.186	0.1215	0.051	0.0188	0.0068	0.0015	0.5063	0.220655833333333	0.12975	0.0851083333333333	1.8398
Activating_Invasion_and_Metastasis	AGA_260_3_022	698	3.5817	10	1.9053	0.7946	698	298	2.7984	5.1681	0.7892	0.6189	0.2581	0.2881	0.1201	0.3666	0.1023	0.1641	0.0684	0.1786	0.111	0.0143	0.0774	0.1748	0.2378	0.235	0.1461	0.0702	0.0201	0.0143	0.01	0.7892	0.060475	0.0334316666666667	0.0233375	2.7982
AKT Pathway	AGA_260_3_022	698	3.5817	10	1.9053	0.7946	698	134	1.4615	3.5991	0.5496	0.9379	0.3911	0.5573	0.2324	0.599	0.1672	0.6187	0.258	0.663	0.4119	0.0143	0.0774	0.1748	0.2378	0.235	0.1461	0.0702	0.0201	0.0143	0.01	0.5496	0.255051666666667	0.146466666666667	0.1027925	1.4616
Avoiding_Immune_Destruction	AGA_260_3_022	698	3.5817	10	1.9053	0.7946	698	32	0.8817	1.9285	0.2945	1.768	0.7373	1.1858	0.4945	1.0083	0.2814	1.384	0.5772	1.3964	0.8676	0.0143	0.0774	0.1748	0.2378	0.235	0.1461	0.0702	0.0201	0.0143	0.01	0.2945	0.576494166666667	0.375030833333333	0.236715833333333	0.8817
Evading_Growth_Suppressors	AGA_260_3_022	698	3.5817	10	1.9053	0.7946	698	90	1.3717	3.5092	0.5359	1.0694	0.446	0.6108	0.2547	0.6584	0.1837	0.5299	0.221	0.568	0.3529	0.0143	0.0774	0.1748	0.2378	0.235	0.1461	0.0702	0.0201	0.0143	0.01	0.5359	0.217068333333333	0.1279275	0.0905558333333333	1.3717
Genome_instability_and_Mutation	AGA_260_3_022	698	3.5817	10	1.9053	0.7946	27	21	0.7063	1.6842	0.511	1.6451	0.6861	1.1738	0.4895	1.1813	0.3297	1.3588	0.5667	1.3637	0.8473	0.0143	0.0774	0.1748	0.2378	0.235	0.1461	0.0702	0.0201	0.0143	0.01	0.511	0.564370833333333	0.399245	0.290035833333333	0.7063
Inducing_Angiogenesis	AGA_260_3_022	698	3.5817	10	1.9053	0.7946	698	27	0.922	1.9438	0.2968	1.7502	0.7299	1.1516	0.4803	0.8617	0.2405	1.3388	0.5583	1.3605	0.8453	0.0143	0.0774	0.1748	0.2378	0.235	0.1461	0.0702	0.0201	0.0143	0.01	0.2968	0.554804166666667	0.358395833333333	0.230270833333333	0.922
Resisting_Cell_Death	AGA_260_3_022	698	3.5817	10	1.9053	0.7946	698	500	4.1483	6.0119	0.9181	0.3863	0.1611	0.1791	0.0747	0.2083	0.0581	0.0662	0.0276	0.0724	0.045	0.0143	0.0774	0.1748	0.2378	0.235	0.1461	0.0702	0.0201	0.0143	0.01	0.9181	0.0184958333333333	0.0103675	0.00691416666666667	4.148
Sustaining_Proliferative_Signaling	AGA_260_3_022	698	3.5817	10	1.9053	0.7946	698	243	2.6336	4.8417	0.7394	0.6725	0.2804	0.3464	0.1445	0.4228	0.118	0.2158	0.09	0.2344	0.1456	0.0143	0.0774	0.1748	0.2378	0.235	0.1461	0.0702	0.0201	0.0143	0.01	0.7394	0.083295	0.045815	0.03246	2.6335
Activating_Invasion_and_Metastasis	AGA_260_3_023	3	0	0	0	0	3	3	2	1.0986	1	0	0	0	0	0	0	0	0	1.3306	0.8267	1	0	0	0	0	0	0	0	0	0	1	0	0	0	2
AKT Pathway	AGA_260_3_023	3	0	0	0	0	3	3	1.3333	1.0986	1	0	0	0	0	0	0	0	0	1.3306	0.8267	1	0	0	0	0	0	0	0	0	0	1	0	0	0	1.3333
Avoiding_Immune_Destruction	AGA_260_3_023	3	0	0	0	0	3	2	0.8889	0.6365	0.5794	0	0	0	0	0	0	0	0	1.5051	0.9352	1	0	0	0	0	0	0	0	0	0	0.5794	0	0	0	0.8889
Evading_Growth_Suppressors	AGA_260_3_023	3	0	0	0	0	3	1	0	0	0	0	0	0	0	0	0	0	0	0	0	1	0	0	0	0	0	0	0	0	0	0	0	0	0	0
Genome_instability_and_Mutation	AGA_260_3_023	4	0.5	1	0.6931	1	4	2	0.75	0.5623	0.4056	0.6931	1	0	0	0.6365	0.9183	0.6211	0.896	1.5167	0.9424	0.5	0.5	0	0	0	0	0	0	0	0	0.4056	0.55	0	0.505065	0.75
Inducing_Angiogenesis	AGA_260_3_023	3	0	0	0	0	3	1	0	0	0	0	0	0	0	0	0	0	0	0	0	1	0	0	0	0	0	0	0	0	0	0	0	0	0	0
Resisting_Cell_Death	AGA_260_3_023	3	0	0	0	0	3	3	1.7778	1.0986	1	0	0	0	0	0	0	0	0	1.3306	0.8267	1	0	0	0	0	0	0	0	0	0	1	0	0	0	1.7778
Sustaining_Proliferative_Signaling	AGA_260_3_023	3	0	0	0	0	3	2	0.8889	0.6365	0.5794	0	0	0	0	0	0	0	0	1.5051	0.9352	1	0	0	0	0	0	0	0	0	0	0.5794	0	0	0	0.8889
Activating_Invasion_and_Metastasis	AGA_260_3_025	1358	3.3726	10	1.9175	0.7997	1358	755	3.8309	6.1217	0.8486	0.3875	0.1616	0.1794	0.0748	0.1987	0.0505	0.1033	0.0431	0.1184	0.0736	0.0258	0.0994	0.1973	0.2349	0.1973	0.1421	0.0648	0.0265	0.0074	0.0044	0.8486	0.0380858333333333	0.0206616666666667	0.0129333333333333	3.8294
AKT Pathway	AGA_260_3_025	1349	3.3684	10	1.9173	0.7996	1349	828	3.5391	6.3644	0.8831	0.3063	0.1277	0.1214	0.0506	0.1841	0.0468	0.0571	0.0238	0.0657	0.0408	0.0267	0.0979	0.1994	0.2342	0.1972	0.1423	0.0645	0.0259	0.0074	0.0044	0.8831	0.0188516666666667	0.0100366666666667	0.00639166666666667	3.5387
Avoiding_Immune_Destruction	AGA_260_3_025	1358	3.3726	10	1.9175	0.7997	729	53	1.5326	2.9146	0.4422	1.2199	0.5087	0.7057	0.2943	0.8176	0.2079	0.6984	0.2912	0.7691	0.4779	0.0258	0.0994	0.1973	0.2349	0.1973	0.1421	0.0648	0.0265	0.0074	0.0044	0.4422	0.290398333333333	0.1788175	0.115830833333333	1.5326
Evading_Growth_Suppressors	AGA_260_3_025	1357	3.3721	10	1.917	0.7995	1357	230	2.4419	4.685	0.6495	0.7049	0.2939	0.3475	0.1449	0.451	0.1147	0.2142	0.0893	0.2432	0.1511	0.0258	0.0995	0.1968	0.2358	0.1968	0.143	0.0641	0.0265	0.0074	0.0044	0.6495	0.0870508333333333	0.0493375	0.0312575	2.4418
Genome_instability_and_Mutation	AGA_260_3_025	1355	3.3756	10	1.9183	0.8	27	25	1.1003	1.9377	0.5879	1.6443	0.6857	1.1067	0.4615	1.0641	0.2706	1.2362	0.5155	1.2997	0.8076	0.0266	0.0974	0.1978	0.2347	0.1978	0.1424	0.0649	0.0266	0.0074	0.0044	0.5879	0.512861666666667	0.343995	0.219889166666667	1.1003
Inducing_Angiogenesis	AGA_260_3_025	1360	3.3706	10	1.916	0.799	729	76	1.649	3.2836	0.4982	1.0682	0.4455	0.5949	0.2481	0.692	0.176	0.5636	0.235	0.6267	0.3894	0.0243	0.1022	0.1971	0.2346	0.1971	0.1419	0.0647	0.0265	0.0074	0.0044	0.4982	0.2330575	0.13944	0.09006	1.649
Resisting_Cell_Death	AGA_260_3_025	1354	3.3752	10	1.9178	0.7998	1354	1166	6.5932	6.9564	0.9647	0.1925	0.0803	0.0593	0.0247	0.1031	0.0262	0.027	0.0112	0.0311	0.0193	0.0266	0.0975	0.1972	0.2356	0.1972	0.1433	0.0643	0.0266	0.0074	0.0044	0.9647	0.0047925	0.00269916666666667	0.00157666666666667	6.5892
Sustaining_Proliferative_Signaling	AGA_260_3_025	1355	3.3756	10	1.9183	0.8	1355	668	3.7703	5.946	0.8245	0.5101	0.2127	0.2206	0.092	0.2945	0.0749	0.1046	0.0436	0.1197	0.0744	0.0266	0.0974	0.1978	0.2347	0.1978	0.1424	0.0649	0.0266	0.0074	0.0044	0.8245	0.0374183333333333	0.020765	0.0128691666666667	3.7709
Activating_Invasion_and_Metastasis	AGA_260_3_026	1443	3.307	10	1.9134	0.7979	1443	836	3.9812	6.408	0.8809	0.3065	0.1278	0.1196	0.0499	0.1814	0.0457	0.0502	0.0209	0.0588	0.0365	0.034	0.0894	0.2093	0.2453	0.2114	0.113	0.0554	0.0256	0.0118	0.0049	0.8809	0.0161158333333333	0.00844583333333333	0.00541416666666667	3.9709
AKT Pathway	AGA_260_3_026	1429	3.3044	10	1.9082	0.7958	1429	914	3.4763	6.5764	0.9052	0.304	0.1268	0.1115	0.0465	0.1732	0.0438	0.0405	0.0169	0.0475	0.0295	0.0315	0.0917	0.2106	0.2442	0.2148	0.1092	0.0567	0.0245	0.0119	0.0049	0.9052	0.0128466666666667	0.00624083333333333	0.00434333333333333	3.4695
Avoiding_Immune_Destruction	AGA_260_3_026	1449	3.3071	10	1.9107	0.7968	729	90	1.8537	3.4118	0.5176	1.1209	0.4675	0.6314	0.2633	0.7109	0.179	0.5917	0.2468	0.6675	0.4147	0.0304	0.0939	0.2105	0.2443	0.2091	0.1146	0.0552	0.0255	0.0117	0.0048	0.5176	0.243120833333333	0.141983333333333	0.0895116666666667	1.8537
Evading_Growth_Suppressors	AGA_260_3_026	1444	3.3061	10	1.9136	0.798	1444	215	2.103	4.6689	0.6418	0.6241	0.2603	0.2948	0.1229	0.4061	0.1023	0.2053	0.0856	0.2367	0.147	0.0339	0.09	0.2084	0.2458	0.2112	0.1129	0.0554	0.0256	0.0118	0.0048	0.6418	0.0829383333333333	0.0465725	0.0294075	2.1027
Genome_instability_and_Mutation	AGA_260_3_026	1438	3.2962	10	1.9093	0.7963	27	23	1.3054	2.521	0.7649	1.3989	0.5834	0.8792	0.3666	1.0117	0.2548	0.7819	0.3261	0.8657	0.5379	0.032	0.0925	0.2128	0.2427	0.2128	0.1099	0.0563	0.0243	0.0118	0.0049	0.7649	0.32413	0.2045975	0.132889166666667	1.3054
Inducing_Angiogenesis	AGA_260_3_026	1450	3.3062	10	1.9109	0.7969	729	80	1.7948	3.4466	0.5229	1.0808	0.4507	0.6201	0.2586	0.7644	0.1925	0.4849	0.2022	0.5484	0.3408	0.0303	0.0945	0.2097	0.2448	0.209	0.1145	0.0552	0.0255	0.0117	0.0048	0.5229	0.202381666666667	0.119444166666667	0.0764625	1.7948
Resisting_Cell_Death	AGA_260_3_026	1431	3.2998	10	1.9116	0.7972	1431	1342	6.3634	7.1732	0.9872	0.0484	0.0202	0.0251	0.0105	0.0272	0.0069	0.0184	0.0077	0.0217	0.0135	0.0342	0.0894	0.211	0.2439	0.2138	0.1097	0.0566	0.0245	0.0119	0.0049	0.9872	0.00108	0.000651666666666667	0.0003675	6.3238
Sustaining_Proliferative_Signaling	AGA_260_3_026	1436	3.2981	10	1.909	0.7961	1436	698	3.6975	6.1217	0.8421	0.3616	0.1508	0.1773	0.0739	0.2163	0.0545	0.0682	0.0284	0.0798	0.0496	0.0313	0.0933	0.2117	0.2437	0.2124	0.11	0.0564	0.0244	0.0118	0.0049	0.8421	0.0240516666666667	0.0129008333333333	0.00814	3.6926
Activating_Invasion_and_Metastasis	AGA_260_3_027	1216	3.4704	10	1.9411	0.8095	1216	444	3.2384	5.4111	0.7618	0.4444	0.1853	0.2319	0.0967	0.2831	0.0731	0.1389	0.0579	0.1552	0.0964	0.0271	0.0905	0.1752	0.2434	0.2171	0.1308	0.0609	0.0387	0.0082	0.0082	0.7618	0.0526716666666667	0.0291233333333333	0.0187458333333333	3.2386
AKT Pathway	AGA_260_3_027	1170	3.4479	10	1.9372	0.8079	1170	398	2.5778	5.1641	0.731	0.5774	0.2408	0.2954	0.1232	0.328	0.0852	0.1909	0.0796	0.2138	0.1328	0.0265	0.0906	0.1855	0.2402	0.212	0.1308	0.0624	0.0368	0.0077	0.0077	0.731	0.073355	0.0413883333333333	0.0263066666666667	2.578
Avoiding_Immune_Destruction	AGA_260_3_027	1225	3.489	10	1.9415	0.8097	729	39	0.8843	1.7343	0.2631	1.6128	0.6726	1.1792	0.4918	1.3205	0.3393	1.374	0.573	1.387	0.8618	0.0269	0.0882	0.1739	0.2408	0.2188	0.1347	0.0612	0.0392	0.0082	0.0082	0.2631	0.57036	0.4058575	0.268664166666667	0.8843
Evading_Growth_Suppressors	AGA_260_3_027	1224	3.4804	10	1.9405	0.8092	1224	125	1.7123	3.6305	0.5106	0.9928	0.414	0.5386	0.2246	0.6427	0.166	0.4929	0.2056	0.5389	0.3348	0.0278	0.0866	0.1757	0.2443	0.2173	0.1315	0.0613	0.0392	0.0082	0.0082	0.5106	0.200011666666667	0.119399166666667	0.0773033333333333	1.7123
Genome_instability_and_Mutation	AGA_260_3_027	1172	3.4556	10	1.9347	0.8068	27	24	1.0404	2.1926	0.6653	1.5024	0.6265	0.9561	0.3987	1.1379	0.2956	1.0571	0.4409	1.1177	0.6945	0.0256	0.0896	0.1852	0.2406	0.2133	0.1314	0.0614	0.0375	0.0077	0.0077	0.6653	0.438811666666667	0.287433333333333	0.191915833333333	1.0404
Inducing_Angiogenesis	AGA_260_3_027	1227	3.4947	10	1.9421	0.8099	729	39	1.1432	2.3289	0.3533	1.4155	0.5903	0.9354	0.3901	1.1484	0.2951	0.9515	0.3968	1.007	0.6257	0.0269	0.0872	0.1736	0.2421	0.216	0.1369	0.0619	0.0391	0.0081	0.0081	0.3533	0.395725	0.258465833333333	0.171651666666667	1.1432
Resisting_Cell_Death	AGA_260_3_027	1165	3.4335	10	1.9331	0.8061	1165	740	4.7562	6.3056	0.8931	0.2592	0.1081	0.109	0.0455	0.156	0.0405	0.0552	0.023	0.0626	0.0389	0.0266	0.0901	0.188	0.2438	0.2112	0.1279	0.0601	0.0369	0.0077	0.0077	0.8931	0.0176633333333333	0.0093575	0.00614083333333333	4.7562
Sustaining_Proliferative_Signaling	AGA_260_3_027	1169	3.4474	10	1.9352	0.807	1169	354	2.9738	5.2021	0.7364	0.5202	0.2169	0.2428	0.1013	0.3084	0.0801	0.1478	0.0616	0.1658	0.103	0.0265	0.089	0.1873	0.2404	0.2121	0.1309	0.0616	0.0368	0.0077	0.0077	0.7364	0.0565083333333333	0.03162	0.0203508333333333	2.9735
Activating_Invasion_and_Metastasis	AGA_260_3_028	1451	3.4693	10	1.8973	0.7912	1451	543	3.1954	5.6349	0.774	0.6643	0.2771	0.3237	0.135	0.3885	0.0978	0.1274	0.0531	0.1424	0.0885	0.02	0.0799	0.1964	0.2398	0.2068	0.1482	0.0717	0.0234	0.0096	0.0041	0.774	0.0489166666666667	0.0266483333333333	0.0168458333333333	3.1987
AKT Pathway	AGA_260_3_028	1410	3.4582	10	1.9002	0.7925	1410	682	2.8273	6.0802	0.8385	0.3319	0.1384	0.1558	0.065	0.1978	0.0501	0.0733	0.0306	0.0824	0.0512	0.0191	0.0844	0.1979	0.2383	0.2035	0.1482	0.0709	0.0234	0.0099	0.0043	0.8385	0.02593	0.0137966666666667	0.008865	2.8301
Avoiding_Immune_Destruction	AGA_260_3_028	1454	3.4691	10	1.8956	0.7905	729	55	1.4744	2.8944	0.4391	1.4117	0.5887	0.8967	0.374	0.9679	0.2438	0.6691	0.279	0.7244	0.4501	0.0193	0.0805	0.1967	0.24	0.207	0.1479	0.0715	0.0234	0.0096	0.0041	0.4391	0.276086666666667	0.170153333333333	0.111396666666667	1.4744
Evading_Growth_Suppressors	AGA_260_3_028	1451	3.4693	10	1.8973	0.7912	1451	93	1.2638	3.1453	0.432	1.1714	0.4885	0.6906	0.288	0.8406	0.2117	0.6316	0.2634	0.6861	0.4263	0.02	0.0799	0.1964	0.2398	0.2068	0.1482	0.0717	0.0234	0.0096	0.0041	0.432	0.259475	0.157875	0.102374166666667	1.2638
Genome_instability_and_Mutation	AGA_260_3_028	1417	3.4622	10	1.8998	0.7923	27	26	1.3689	2.6918	0.8167	1.2783	0.5331	0.7746	0.323	0.899	0.2275	0.7191	0.2999	0.7771	0.4828	0.0191	0.084	0.1983	0.2357	0.2047	0.1503	0.0706	0.0233	0.0099	0.0042	0.8167	0.2977325	0.184833333333333	0.121981666666667	1.3689
Inducing_Angiogenesis	AGA_260_3_028	1454	3.4691	10	1.8956	0.7905	729	47	1.3621	2.7664	0.4197	1.4646	0.6108	0.9156	0.3818	1.0535	0.2653	0.7146	0.298	0.7719	0.4796	0.0193	0.0805	0.1967	0.24	0.207	0.1479	0.0715	0.0234	0.0096	0.0041	0.4197	0.295433333333333	0.182660833333333	0.119905	1.3622
Resisting_Cell_Death	AGA_260_3_028	1410	3.4582	10	1.9002	0.7925	1410	1010	4.54	6.705	0.9246	0.2624	0.1094	0.111	0.0463	0.1496	0.0379	0.0395	0.0165	0.0446	0.0277	0.0191	0.0844	0.1979	0.2383	0.2035	0.1482	0.0709	0.0234	0.0099	0.0043	0.9246	0.0114783333333333	0.005855	0.0038475	4.5396
Sustaining_Proliferative_Signaling	AGA_260_3_028	1410	3.4582	10	1.9002	0.7925	1410	324	2.7343	5.0012	0.6897	0.692	0.2886	0.3357	0.14	0.4303	0.1089	0.1747	0.0729	0.1952	0.1213	0.0191	0.0844	0.1979	0.2383	0.2035	0.1482	0.0709	0.0234	0.0099	0.0043	0.6897	0.0699125	0.0380366666666667	0.02472	2.7346
Activating_Invasion_and_Metastasis	AGA_260_3_029	1956	3.5624	10	1.8741	0.7815	1956	629	3.2545	5.616	0.741	0.6141	0.2561	0.2861	0.1193	0.3527	0.0855	0.1315	0.0548	0.1439	0.0894	0.0158	0.0757	0.1692	0.2336	0.2398	0.1626	0.0613	0.0317	0.0077	0.0026	0.741	0.05183	0.0275891666666667	0.0172833333333333	3.2549
AKT Pathway	AGA_260_3_029	1922	3.5453	10	1.8746	0.7818	1922	262	1.6021	3.5173	0.4652	1.1573	0.4826	0.6852	0.2858	0.8058	0.196	0.6917	0.2885	0.742	0.461	0.0151	0.0775	0.1769	0.2289	0.2383	0.1613	0.0609	0.0302	0.0083	0.0026	0.4652	0.286171666666667	0.168538333333333	0.106456666666667	1.602
Avoiding_Immune_Destruction	AGA_260_3_029	1956	3.5624	10	1.8741	0.7815	729	57	1.1549	2.3032	0.3494	1.5995	0.6671	1.0752	0.4484	1.1755	0.2848	1.0575	0.441	1.102	0.6847	0.0158	0.0757	0.1692	0.2336	0.2398	0.1626	0.0613	0.0317	0.0077	0.0026	0.3494	0.441084166666667	0.28729	0.186235833333333	1.1549
Evading_Growth_Suppressors	AGA_260_3_029	1958	3.5689	10	1.8765	0.7826	1958	181	1.5008	3.6684	0.484	1.1832	0.4934	0.6923	0.2887	0.7641	0.1851	0.5839	0.2435	0.6274	0.3898	0.0158	0.0756	0.1685	0.2324	0.2406	0.1624	0.0623	0.0317	0.0082	0.0026	0.484	0.241564166666667	0.138425	0.0865391666666667	1.5009
Genome_instability_and_Mutation	AGA_260_3_029	1922	3.5453	10	1.8746	0.7818	27	21	0.9216	1.9288	0.5852	1.685	0.7027	1.1568	0.4824	1.1971	0.2912	1.2107	0.5049	1.2511	0.7773	0.0151	0.0775	0.1769	0.2289	0.2383	0.1613	0.0609	0.0302	0.0083	0.0026	0.5852	0.503434166666667	0.33427	0.213681666666667	0.9216
Inducing_Angiogenesis	AGA_260_3_029	1956	3.5624	10	1.8741	0.7815	729	53	1.2117	2.2887	0.3472	1.6112	0.6719	1.0884	0.4539	1.2577	0.3047	1.0453	0.4359	1.0909	0.6778	0.0158	0.0757	0.1692	0.2336	0.2398	0.1626	0.0613	0.0317	0.0077	0.0026	0.3472	0.434330833333333	0.282273333333333	0.181605833333333	1.2117
Resisting_Cell_Death	AGA_260_3_029	1920	3.5385	10	1.8721	0.7807	1920	1203	4.6166	6.6924	0.8852	0.3225	0.1345	0.1606	0.067	0.1858	0.0452	0.0571	0.0238	0.0631	0.0392	0.0151	0.0776	0.1776	0.2302	0.2375	0.1615	0.0599	0.0302	0.0078	0.0026	0.8852	0.0203891666666667	0.0106233333333333	0.0066125	4.619
Sustaining_Proliferative_Signaling	AGA_260_3_029	1920	3.5385	10	1.8721	0.7807	1920	531	2.8076	5.1287	0.6784	0.8208	0.3423	0.4324	0.1803	0.497	0.1209	0.243	0.1013	0.2661	0.1653	0.0151	0.0776	0.1776	0.2302	0.2375	0.1615	0.0599	0.0302	0.0078	0.0026	0.6784	0.0989566666666667	0.0533058333333333	0.0338408333333333	2.8081
Activating_Invasion_and_Metastasis	AGA_260_3_030	1674	3.6045	10	1.9121	0.7974	1674	645	3.2697	5.7627	0.7763	0.5274	0.22	0.249	0.1038	0.3183	0.0787	0.1242	0.0518	0.1348	0.0837	0.0173	0.0633	0.1876	0.2431	0.2091	0.1559	0.0723	0.0317	0.0137	0.006	0.7763	0.0490641666666667	0.0261691666666667	0.01659	3.2661
AKT Pathway	AGA_260_3_030	1638	3.5971	10	1.9088	0.796	1638	494	2.4092	5.187	0.7008	0.5895	0.2458	0.3047	0.1271	0.3668	0.0911	0.189	0.0788	0.2048	0.1273	0.0165	0.0659	0.1856	0.2448	0.2094	0.1545	0.0733	0.0311	0.0134	0.0055	0.7008	0.0754766666666667	0.0407566666666667	0.0263033333333333	2.4103
Avoiding_Immune_Destruction	AGA_260_3_030	1675	3.606	10	1.9122	0.7974	729	54	1.2819	2.5115	0.381	1.3488	0.5625	0.8542	0.3562	0.9641	0.2385	0.9518	0.3969	0.9944	0.6179	0.0173	0.0633	0.1869	0.2436	0.2096	0.1558	0.0716	0.0322	0.0137	0.006	0.381	0.394941666666667	0.250624166666667	0.161061666666667	1.2819
Evading_Growth_Suppressors	AGA_260_3_030	1665	3.6036	10	1.9079	0.7956	1665	174	1.8272	4.1407	0.5582	0.9003	0.3754	0.4849	0.2022	0.5834	0.1443	0.3757	0.1567	0.4039	0.2509	0.0168	0.0625	0.188	0.2438	0.212	0.1544	0.0715	0.0312	0.0138	0.006	0.5582	0.15462	0.0873041666666667	0.0551875	1.8272
Genome_instability_and_Mutation	AGA_260_3_030	1652	3.5969	10	1.9116	0.7972	27	22	0.8824	1.824	0.5534	1.638	0.6831	1.1493	0.4793	1.3158	0.3269	1.2849	0.5359	1.3074	0.8123	0.0169	0.0666	0.1846	0.2458	0.2064	0.1556	0.0738	0.0315	0.0133	0.0054	0.5534	0.53539	0.364268333333333	0.234505833333333	0.8824
Inducing_Angiogenesis	AGA_260_3_030	1678	3.6067	10	1.9111	0.797	729	58	1.1503	2.4782	0.376	1.4618	0.6096	0.9197	0.3836	1.0476	0.2591	1.0195	0.4252	1.0635	0.6608	0.0173	0.0632	0.1853	0.2455	0.2098	0.1555	0.0715	0.0322	0.0137	0.006	0.376	0.423465833333333	0.265533333333333	0.169253333333333	1.1503
Resisting_Cell_Death	AGA_260_3_030	1637	3.5944	10	1.9097	0.7964	1637	1093	4.7711	6.734	0.9099	0.2506	0.1045	0.107	0.0446	0.1463	0.0363	0.0406	0.0169	0.0444	0.0276	0.0165	0.066	0.1881	0.2425	0.2089	0.1546	0.0733	0.0312	0.0134	0.0055	0.9099	0.0124541666666667	0.0066925	0.004115	4.7701
Sustaining_Proliferative_Signaling	AGA_260_3_030	1652	3.5969	10	1.9116	0.7972	1652	625	3.5403	5.7654	0.7781	0.4903	0.2045	0.2313	0.0965	0.2863	0.0711	0.1123	0.0468	0.1222	0.0759	0.0169	0.0666	0.1846	0.2458	0.2064	0.1556	0.0738	0.0315	0.0133	0.0054	0.7781	0.043835	0.0230841666666667	0.0148883333333333	3.5404
Activating_Invasion_and_Metastasis	AGA_260_3_031	746	3.7668	10	1.9416	0.8097	746	475	3.8691	5.8908	0.8906	0.2273	0.0948	0.1111	0.0464	0.1317	0.0362	0.0799	0.0333	0.0838	0.0521	0.0134	0.0643	0.1622	0.2252	0.2198	0.1635	0.0938	0.0349	0.0094	0.0134	0.8906	0.0237158333333333	0.0127691666666667	0.0087925	3.8691
AKT Pathway	AGA_260_3_031	742	3.752	10	1.9512	0.8137	742	376	2.7269	5.5457	0.8391	0.4263	0.1778	0.1887	0.0787	0.2558	0.0703	0.1101	0.0459	0.1158	0.072	0.0162	0.066	0.1617	0.2237	0.2197	0.1604	0.0943	0.035	0.0094	0.0135	0.8391	0.0369575	0.02043	0.01376	2.7267
Avoiding_Immune_Destruction	AGA_260_3_031	746	3.7668	10	1.9416	0.8097	729	51	1.475	2.7253	0.4135	1.2576	0.5245	0.7699	0.3211	0.9043	0.2486	0.856	0.357	0.8759	0.5442	0.0134	0.0643	0.1622	0.2252	0.2198	0.1635	0.0938	0.0349	0.0094	0.0134	0.4135	0.352591666666667	0.222483333333333	0.158715833333333	1.475
Evading_Growth_Suppressors	AGA_260_3_031	746	3.7668	10	1.9416	0.8097	746	151	1.9259	4.1079	0.621	0.9379	0.3911	0.4959	0.2068	0.5856	0.161	0.4266	0.1779	0.4444	0.2761	0.0134	0.0643	0.1622	0.2252	0.2198	0.1635	0.0938	0.0349	0.0094	0.0134	0.621	0.1707575	0.0976025	0.0672808333333333	1.9259
Genome_instability_and_Mutation	AGA_260_3_031	742	3.752	10	1.9512	0.8137	27	15	0.5617	1.2051	0.3657	1.9025	0.7934	1.4564	0.6074	1.0479	0.2881	1.7301	0.7215	1.575	0.9786	0.0162	0.066	0.1617	0.2237	0.2197	0.1604	0.0943	0.035	0.0094	0.0135	0.3657	0.719059166666667	0.533093333333333	0.289096666666667	0.5617
Inducing_Angiogenesis	AGA_260_3_031	746	3.7668	10	1.9416	0.8097	729	58	1.518	2.9126	0.4419	1.1992	0.5001	0.7409	0.309	0.8325	0.2289	0.8074	0.3367	0.8291	0.5152	0.0134	0.0643	0.1622	0.2252	0.2198	0.1635	0.0938	0.0349	0.0094	0.0134	0.4419	0.334988333333333	0.206538333333333	0.1466175	1.518
Resisting_Cell_Death	AGA_260_3_031	742	3.752	10	1.9512	0.8137	742	630	5.2878	6.3355	0.9586	0.1693	0.0706	0.0698	0.0291	0.1005	0.0276	0.0486	0.0203	0.0512	0.0318	0.0162	0.066	0.1617	0.2237	0.2197	0.1604	0.0943	0.035	0.0094	0.0135	0.9586	0.00962416666666667	0.00485416666666667	0.003465	5.2875
Sustaining_Proliferative_Signaling	AGA_260_3_031	742	3.752	10	1.9512	0.8137	742	318	3.2228	5.1378	0.7773	0.636	0.2652	0.2974	0.124	0.3679	0.1011	0.1963	0.0818	0.2061	0.128	0.0162	0.066	0.1617	0.2237	0.2197	0.1604	0.0943	0.035	0.0094	0.0135	0.7773	0.0734883333333333	0.0410808333333333	0.0279466666666667	3.2227
Activating_Invasion_and_Metastasis	AGA_260_3_032	430	3.1767	9	1.892	0.8217	430	348	5.7176	5.747	0.9478	0.2701	0.1173	0.1016	0.0441	0.1616	0.0485	0.0656	0.0285	0.0791	0.0491	0.0326	0.1302	0.2116	0.2093	0.193	0.1512	0.0465	0.0186	0.0047	0.0023	0.9478	0.0109383333333333	0.00716166666666667	0.0041925	5.7164
AKT Pathway	AGA_260_3_032	430	3.1767	9	1.892	0.8217	430	196	3.3424	4.4691	0.737	0.768	0.3335	0.3541	0.1538	0.4339	0.1302	0.3409	0.1481	0.4014	0.2494	0.0326	0.1302	0.2116	0.2093	0.193	0.1512	0.0465	0.0186	0.0047	0.0023	0.737	0.139595	0.0783475	0.0565441666666667	3.3423
Avoiding_Immune_Destruction	AGA_260_3_032	430	3.1767	9	1.892	0.8217	430	43	2.2419	3.2224	0.5314	1.0593	0.46	0.6281	0.2728	0.7286	0.2186	0.498	0.2163	0.5771	0.3586	0.0326	0.1302	0.2116	0.2093	0.193	0.1512	0.0465	0.0186	0.0047	0.0023	0.5314	0.210495833333333	0.127269166666667	0.0913391666666667	2.2419
Evading_Growth_Suppressors	AGA_260_3_032	430	3.1767	9	1.892	0.8217	430	104	2.3985	3.9767	0.6558	0.6492	0.2819	0.3449	0.1498	0.4373	0.1312	0.3347	0.1453	0.3931	0.2443	0.0326	0.1302	0.2116	0.2093	0.193	0.1512	0.0465	0.0186	0.0047	0.0023	0.6558	0.135079166666667	0.0787316666666667	0.0561133333333333	2.3984
Genome_instability_and_Mutation	AGA_260_3_032	430	3.1767	9	1.892	0.8217	27	20	1.4139	2.3777	0.7214	1.4258	0.6192	0.913	0.3965	1.0352	0.3107	0.8396	0.3646	0.9449	0.5871	0.0326	0.1302	0.2116	0.2093	0.193	0.1512	0.0465	0.0186	0.0047	0.0023	0.7214	0.356835	0.2281125	0.167231666666667	1.4139
Inducing_Angiogenesis	AGA_260_3_032	430	3.1767	9	1.892	0.8217	430	59	2.5609	3.2844	0.5416	1.0264	0.4458	0.5535	0.2404	0.681	0.2044	0.4911	0.2133	0.5689	0.3535	0.0326	0.1302	0.2116	0.2093	0.193	0.1512	0.0465	0.0186	0.0047	0.0023	0.5416	0.210138333333333	0.125126666666667	0.0909925	2.5609
Resisting_Cell_Death	AGA_260_3_032	430	3.1767	9	1.892	0.8217	430	403	7.4814	5.9711	0.9847	0.1274	0.0553	0.0576	0.025	0.0743	0.0223	0.049	0.0213	0.0592	0.0368	0.0326	0.1302	0.2116	0.2093	0.193	0.1512	0.0465	0.0186	0.0047	0.0023	0.9847	0.003765	0.00193416666666667	0.0014375	7.4795
Sustaining_Proliferative_Signaling	AGA_260_3_032	430	3.1767	9	1.892	0.8217	430	279	4.6673	5.4009	0.8907	0.3955	0.1718	0.2287	0.0993	0.2202	0.0661	0.0979	0.0425	0.1175	0.073	0.0326	0.1302	0.2116	0.2093	0.193	0.1512	0.0465	0.0186	0.0047	0.0023	0.8907	0.0260766666666667	0.0149891666666667	0.0101175	4.6668
Activating_Invasion_and_Metastasis	AGA_260_3_033	1810	3.3978	10	1.9349	0.8069	1810	807	3.4752	6.0462	0.806	0.5061	0.211	0.2589	0.108	0.2863	0.0702	0.0955	0.0398	0.1087	0.0676	0.0276	0.1028	0.189	0.2238	0.2066	0.1425	0.0657	0.0287	0.0094	0.0039	0.806	0.0357258333333333	0.0194466666666667	0.0119041666666667	3.4748
AKT Pathway	AGA_260_3_033	1780	3.3865	10	1.9257	0.8031	1780	805	2.8049	6.018	0.8041	0.3986	0.1662	0.1751	0.073	0.2411	0.0591	0.1051	0.0438	0.12	0.0746	0.027	0.1028	0.1899	0.2275	0.2017	0.1478	0.0646	0.027	0.0079	0.0039	0.8041	0.0398283333333333	0.0218391666666667	0.0132458333333333	2.8092
Avoiding_Immune_Destruction	AGA_260_3_033	1827	3.4034	10	1.9283	0.8042	729	72	1.5395	3.1947	0.4847	1.1543	0.4814	0.6931	0.289	0.8533	0.2093	0.5936	0.2476	0.6544	0.4066	0.0257	0.1002	0.1921	0.2255	0.2069	0.1429	0.0651	0.0285	0.0088	0.0044	0.4847	0.244793333333333	0.148415	0.092575	1.5395
Evading_Growth_Suppressors	AGA_260_3_033	1829	3.404	10	1.9299	0.8048	1829	140	1.4876	3.7596	0.5005	0.9805	0.4089	0.5658	0.236	0.6676	0.1637	0.4469	0.1864	0.4971	0.3089	0.0252	0.1039	0.1886	0.2242	0.2072	0.1443	0.0651	0.0284	0.0087	0.0044	0.5005	0.18533	0.108684166666667	0.0674941666666667	1.4875
Genome_instability_and_Mutation	AGA_260_3_033	1789	3.3851	10	1.9214	0.8013	27	24	1.1688	2.5394	0.7705	1.3858	0.5779	0.8699	0.3628	1.0318	0.253	0.818	0.3411	0.892	0.5542	0.0246	0.1045	0.1917	0.2281	0.2012	0.147	0.0643	0.0268	0.0073	0.0045	0.7705	0.338751666666667	0.212405	0.133544166666667	1.1688
Inducing_Angiogenesis	AGA_260_3_033	1824	3.4024	10	1.9302	0.8049	729	67	1.2293	2.5875	0.3925	1.4221	0.5931	0.9001	0.3754	1.0386	0.2547	0.9641	0.402	1.0388	0.6454	0.0269	0.0998	0.1913	0.2248	0.2072	0.1431	0.0652	0.0285	0.0093	0.0038	0.3925	0.400585	0.253926666666667	0.156685833333333	1.2293
Resisting_Cell_Death	AGA_260_3_033	1769	3.3804	10	1.926	0.8032	1769	1348	4.8837	7.0053	0.9368	0.2112	0.0881	0.0995	0.0415	0.119	0.0293	0.0299	0.0125	0.0345	0.0214	0.0266	0.104	0.1911	0.2284	0.2007	0.1453	0.065	0.0271	0.0079	0.004	0.9368	0.00732916666666667	0.00415083333333333	0.0024025	4.8712
Sustaining_Proliferative_Signaling	AGA_260_3_033	1770	3.3797	10	1.9262	0.8033	1770	672	3.1534	5.8029	0.7759	0.5103	0.2128	0.2504	0.1044	0.3014	0.0739	0.1111	0.0463	0.1269	0.0788	0.0266	0.1045	0.191	0.2277	0.2011	0.1452	0.065	0.0271	0.0079	0.004	0.7759	0.0422308333333333	0.02343	0.0141083333333333	3.1504
Activating_Invasion_and_Metastasis	AGA_260_3_034	248	3.2097	9	1.8281	0.794	248	168	4.3663	4.9045	0.8896	0.3816	0.1657	0.1507	0.0654	0.2392	0.0786	0.1489	0.0647	0.1764	0.1096	0.0121	0.1331	0.1895	0.2742	0.1935	0.1169	0.0605	0.0121	0.004	0.004	0.8896	0.04019	0.02312	0.0171725	4.3663
Avoiding_Immune_Destruction	AGA_260_3_034	257	3.1829	9	1.8427	0.8003	257	39	2.3976	3.0066	0.5418	1.209	0.5251	0.6783	0.2946	0.8356	0.2703	0.6099	0.2649	0.7003	0.4351	0.0117	0.1401	0.2101	0.2451	0.1946	0.1167	0.0584	0.0156	0.0039	0.0039	0.5418	0.253708333333333	0.153425	0.121366666666667	2.3976
Evading_Growth_Suppressors	AGA_260_3_034	248	3.2097	9	1.8281	0.794	248	64	1.7114	3.183	0.5773	1.089	0.4729	0.5953	0.2585	0.6886	0.2262	0.7238	0.3144	0.824	0.512	0.0121	0.1331	0.1895	0.2742	0.1935	0.1169	0.0605	0.0121	0.004	0.004	0.5773	0.299684166666667	0.175039166666667	0.135625	1.7114
Genome_instability_and_Mutation	AGA_260_3_034	240	3.1667	8	1.826	0.831	27	15	1.0851	2.1038	0.6383	1.3633	0.6205	0.8123	0.3697	1.0387	0.3412	1.0442	0.4752	1.1626	0.7224	0.0125	0.1417	0.2	0.2583	0.1875	0.125	0.0542	0.0167	0.0042	0	0.6383	0.464795	0.292456666666667	0.220675833333333	1.0851
Inducing_Angiogenesis	AGA_260_3_034	264	3.2121	9	1.8303	0.7949	264	45	2.4821	3.1141	0.5585	0.8956	0.389	0.4765	0.207	0.5794	0.1874	0.5991	0.2602	0.6858	0.4261	0.0114	0.125	0.2121	0.2538	0.2008	0.1174	0.0568	0.0152	0.0038	0.0038	0.5585	0.245935	0.146074166666667	0.11493	2.4821
Resisting_Cell_Death	AGA_260_3_034	233	3.133	8	1.8429	0.8388	233	195	6.1857	5.0982	0.9353	0.2518	0.1146	0.0839	0.0382	0.1399	0.046	0.1366	0.0622	0.1652	0.1026	0.0172	0.1459	0.206	0.2489	0.1845	0.1202	0.0558	0.0172	0.0043	0	0.9353	0.0351983333333333	0.0211325	0.0141583333333333	6.1858
Sustaining_Proliferative_Signaling	AGA_260_3_034	240	3.1667	8	1.826	0.831	240	128	3.8139	4.2351	0.7727	0.6523	0.2969	0.326	0.1483	0.3515	0.1155	0.3819	0.1738	0.4494	0.2792	0.0125	0.1417	0.2	0.2583	0.1875	0.125	0.0542	0.0167	0.0042	0	0.7727	0.155586666666667	0.0861883333333333	0.0652733333333333	3.8139
Activating_Invasion_and_Metastasis	AGA_260_3_035	562	3.1495	9	1.9233	0.8353	562	415	4.5604	5.9003	0.9319	0.2509	0.109	0.1193	0.0518	0.1526	0.0437	0.0575	0.025	0.0699	0.0435	0.0409	0.1441	0.1815	0.2331	0.1975	0.1192	0.0534	0.0089	0.0178	0.0036	0.9319	0.0110283333333333	0.00731083333333333	0.00402583333333333	4.5599
AKT Pathway	AGA_260_3_035	554	3.1372	9	1.9243	0.8357	554	412	3.61	5.8527	0.9265	0.2828	0.1228	0.1138	0.0494	0.1659	0.0479	0.0642	0.0279	0.0783	0.0486	0.0415	0.1498	0.1787	0.2274	0.204	0.1155	0.0523	0.009	0.0181	0.0036	0.9265	0.0161983333333333	0.00881333333333333	0.00601666666666667	3.6101
Avoiding_Immune_Destruction	AGA_260_3_035	565	3.154	9	1.9238	0.8355	565	58	1.8805	3.224	0.5088	0.9652	0.4192	0.5456	0.237	0.6717	0.1921	0.5508	0.2392	0.6389	0.397	0.0425	0.1434	0.1752	0.2372	0.1982	0.1204	0.0531	0.0088	0.0177	0.0035	0.5088	0.233785833333333	0.142200833333333	0.0965466666666667	1.8805
Evading_Growth_Suppressors	AGA_260_3_035	562	3.1495	9	1.9233	0.8353	562	99	1.5919	3.7895	0.5985	0.7395	0.3212	0.3938	0.171	0.4818	0.1378	0.3796	0.1648	0.4469	0.2777	0.0409	0.1441	0.1815	0.2331	0.1975	0.1192	0.0534	0.0089	0.0178	0.0036	0.5985	0.155348333333333	0.0927008333333333	0.0622816666666667	1.5919
Genome_instability_and_Mutation	AGA_260_3_035	557	3.1203	9	1.9308	0.8385	27	24	1.5243	2.4019	0.7288	1.4085	0.6117	0.8935	0.388	0.8516	0.2457	0.946	0.4108	1.0681	0.6636	0.0467	0.149	0.1777	0.2262	0.2029	0.1149	0.0521	0.009	0.018	0.0036	0.7288	0.407326666666667	0.262504166666667	0.175316666666667	1.5243
Inducing_Angiogenesis	AGA_260_3_035	565	3.154	9	1.9238	0.8355	565	63	2.0811	3.5974	0.5677	0.867	0.3765	0.4375	0.19	0.5341	0.1527	0.3702	0.1608	0.4349	0.2702	0.0425	0.1434	0.1752	0.2372	0.1982	0.1204	0.0531	0.0088	0.0177	0.0035	0.5677	0.1552	0.09368	0.0627016666666667	2.0811
Resisting_Cell_Death	AGA_260_3_035	554	3.1372	9	1.9243	0.8357	554	535	6.4201	6.2686	0.9923	0.0755	0.0328	0.0295	0.0128	0.0431	0.0124	0.0371	0.0161	0.0454	0.0282	0.0415	0.1498	0.1787	0.2274	0.204	0.1155	0.0523	0.009	0.0181	0.0036	0.9923	0.00104	0.000874166666666667	0.00038	6.4179
Sustaining_Proliferative_Signaling	AGA_260_3_035	556	3.1259	9	1.9287	0.8376	556	334	3.8682	5.5606	0.8797	0.394	0.1711	0.1876	0.0815	0.2331	0.0673	0.0838	0.0364	0.1021	0.0634	0.045	0.1493	0.1781	0.2266	0.2032	0.1151	0.0522	0.009	0.018	0.0036	0.8797	0.0255633333333333	0.0149116666666667	0.0095875	3.8684
Activating_Invasion_and_Metastasis	AGA_260_3_036	949	3.3109	9	1.8753	0.8144	949	360	3.371	5.007	0.7304	0.6452	0.2802	0.3001	0.1304	0.3993	0.1062	0.2335	0.1014	0.2688	0.167	0.0211	0.0959	0.2202	0.2424	0.1939	0.1391	0.0474	0.0295	0.0095	0.0011	0.7304	0.0954583333333333	0.0534633333333333	0.0339316666666667	3.3718
AKT Pathway	AGA_260_3_036	848	3.2901	9	1.8632	0.8092	848	209	1.9087	3.9448	0.585	1.0186	0.4424	0.586	0.2545	0.6245	0.1693	0.4547	0.1975	0.5175	0.3215	0.0177	0.1014	0.2264	0.2382	0.191	0.1427	0.0448	0.0283	0.0083	0.0012	0.585	0.190649166666667	0.11199	0.073105	1.9088
Avoiding_Immune_Destruction	AGA_260_3_036	973	3.3052	9	1.8732	0.8135	729	50	1.2992	2.1282	0.3229	1.5481	0.6723	1.0446	0.4537	1.0989	0.2922	1.197	0.5199	1.2751	0.7922	0.0206	0.0987	0.2148	0.2477	0.1953	0.1357	0.0483	0.0288	0.0092	0.001	0.3229	0.517494166666667	0.343239166666667	0.226673333333333	1.2992
Evading_Growth_Suppressors	AGA_260_3_036	951	3.3144	9	1.8766	0.815	951	79	1.0965	2.4839	0.3622	1.5484	0.6725	0.9819	0.4264	0.8468	0.2252	1.1669	0.5068	1.2517	0.7777	0.0221	0.0936	0.2198	0.244	0.1935	0.1388	0.0484	0.0294	0.0095	0.0011	0.3622	0.504216666666667	0.30974	0.1859125	1.0965
Genome_instability_and_Mutation	AGA_260_3_036	858	3.3007	9	1.86	0.8078	27	18	0.8946	1.953	0.5926	1.5659	0.6801	1.058	0.4595	1.2803	0.3471	1.0622	0.4613	1.1406	0.7087	0.0163	0.1002	0.2249	0.2401	0.1935	0.141	0.0466	0.028	0.0082	0.0012	0.5926	0.456229166666667	0.30736	0.215215	0.8946
Inducing_Angiogenesis	AGA_260_3_036	971	3.2894	9	1.876	0.8147	729	61	1.4781	2.3323	0.3538	1.4338	0.6227	0.935	0.4061	0.9867	0.2623	1.0958	0.4759	1.1869	0.7375	0.0216	0.102	0.2152	0.2461	0.1926	0.137	0.0463	0.0288	0.0093	0.001	0.3538	0.474615	0.304255833333333	0.1993825	1.4781
Resisting_Cell_Death	AGA_260_3_036	848	3.2901	9	1.8632	0.8092	848	404	4.095	5.1848	0.7689	0.7085	0.3077	0.3296	0.1431	0.4133	0.112	0.2027	0.088	0.2348	0.1459	0.0177	0.1014	0.2264	0.2382	0.191	0.1427	0.0448	0.0283	0.0083	0.0012	0.7689	0.0820316666666667	0.04545	0.0298758333333333	4.0939
Sustaining_Proliferative_Signaling	AGA_260_3_036	849	3.2886	9	1.8615	0.8085	849	170	2.1691	3.4595	0.513	1.19	0.5168	0.6838	0.297	0.7548	0.2046	0.7029	0.3053	0.7877	0.4894	0.0165	0.1037	0.2261	0.2379	0.1908	0.1425	0.0448	0.0283	0.0082	0.0012	0.513	0.300961666666667	0.180266666666667	0.120323333333333	2.1691
Activating_Invasion_and_Metastasis	AGA_260_3_038	1203	3.2136	10	1.909	0.7961	1203	421	4.0994	5.098	0.7188	0.8845	0.3689	0.4491	0.1873	0.4997	0.1291	0.2207	0.0921	0.26	0.1616	0.0274	0.1255	0.2161	0.2278	0.1879	0.1155	0.0707	0.0183	0.0075	0.0033	0.7188	0.0903541666666667	0.0494483333333333	0.0323041666666667	4.0992
AKT Pathway	AGA_260_3_038	1203	3.2086	10	1.9096	0.7964	1203	473	2.9429	5.3382	0.7527	0.7193	0.3	0.3687	0.1538	0.4304	0.1112	0.1726	0.072	0.2042	0.1269	0.0274	0.1272	0.2161	0.2278	0.1862	0.1155	0.0707	0.0183	0.0075	0.0033	0.7527	0.069565	0.0383666666666667	0.0248891666666667	2.9418
Avoiding_Immune_Destruction	AGA_260_3_038	1213	3.2152	10	1.9152	0.7987	729	45	1.7906	2.34	0.355	1.5871	0.6619	1.1043	0.4605	1.1332	0.2927	1.0492	0.4375	1.1517	0.7156	0.0289	0.1261	0.2152	0.2242	0.1888	0.1162	0.0709	0.0181	0.0082	0.0033	0.355	0.435934166666667	0.282978333333333	0.185096666666667	1.7906
Evading_Growth_Suppressors	AGA_260_3_038	1204	3.211	10	1.9104	0.7967	1204	160	2.0132	3.3586	0.4735	1.472	0.6139	0.9126	0.3806	0.8775	0.2267	0.6635	0.2767	0.756	0.4697	0.0282	0.1254	0.2159	0.2276	0.1877	0.1154	0.0706	0.0183	0.0075	0.0033	0.4735	0.27528	0.166956666666667	0.108319166666667	2.0132
Genome_instability_and_Mutation	AGA_260_3_038	1213	3.2102	10	1.9159	0.799	27	25	1.4395	2.5709	0.78	1.5411	0.6427	0.9803	0.4088	1.1084	0.2863	0.7793	0.325	0.8779	0.5455	0.0289	0.1278	0.2152	0.2242	0.1871	0.1162	0.0709	0.0181	0.0082	0.0033	0.78	0.322815833333333	0.202515	0.132970833333333	1.4395
Inducing_Angiogenesis	AGA_260_3_038	1213	3.2152	10	1.9152	0.7987	729	58	2.1848	2.9037	0.4405	1.4663	0.6115	0.9422	0.3929	1.0014	0.2587	0.7183	0.2995	0.8126	0.5049	0.0289	0.1261	0.2152	0.2242	0.1888	0.1162	0.0709	0.0181	0.0082	0.0033	0.4405	0.296410833333333	0.183864166666667	0.1204	2.1848
Resisting_Cell_Death	AGA_260_3_038	1202	3.2097	10	1.9099	0.7965	1202	756	6.2713	6.2412	0.8801	0.5284	0.2204	0.2642	0.1102	0.2601	0.0672	0.0738	0.0308	0.0882	0.0548	0.0275	0.1273	0.2155	0.228	0.1864	0.1156	0.0707	0.0183	0.0075	0.0033	0.8801	0.02451	0.0134091666666667	0.0084475	6.2733
Sustaining_Proliferative_Signaling	AGA_260_3_038	1203	3.207	10	1.9113	0.7971	1203	441	4.0264	5.2621	0.7419	0.8128	0.339	0.4051	0.1689	0.4731	0.1222	0.1804	0.0752	0.2135	0.1327	0.0283	0.1272	0.2153	0.2278	0.1862	0.1155	0.0707	0.0183	0.0075	0.0033	0.7419	0.0698241666666667	0.0393233333333333	0.0248633333333333	4.026
Activating_Invasion_and_Metastasis	AGA_260_3_039	617	2.8817	10	1.844	0.769	617	148	2.7145	3.4935	0.5438	1.2087	0.504	0.6658	0.2777	0.6843	0.1941	0.7238	0.3018	0.8768	0.5448	0.0438	0.1442	0.2561	0.2334	0.1799	0.0794	0.0438	0.013	0.0049	0.0016	0.5438	0.296468333333333	0.171849166666667	0.118224166666667	2.7142
AKT Pathway	AGA_260_3_039	591	2.8697	10	1.8521	0.7724	591	81	1.2293	2.2883	0.3586	1.4496	0.6045	0.9316	0.3885	0.9935	0.2841	1.1817	0.4928	1.3444	0.8353	0.0508	0.1371	0.2572	0.2403	0.1709	0.0795	0.044	0.0135	0.0051	0.0017	0.3586	0.489351666666667	0.3116275	0.214555	1.2293
Avoiding_Immune_Destruction	AGA_260_3_039	633	2.8689	10	1.8458	0.7697	633	43	1.4671	2.4489	0.3797	1.3435	0.5603	0.8614	0.3592	0.8875	0.2496	0.9209	0.3841	1.0916	0.6782	0.049	0.139	0.2575	0.2338	0.1801	0.079	0.0427	0.0126	0.0047	0.0016	0.3797	0.379535833333333	0.237446666666667	0.166141666666667	1.4671
Evading_Growth_Suppressors	AGA_260_3_039	617	2.8817	10	1.844	0.769	617	48	1.4949	2.6669	0.4151	1.3116	0.547	0.833	0.3474	1.0492	0.2975	0.7723	0.3221	0.9251	0.5748	0.0438	0.1442	0.2561	0.2334	0.1799	0.0794	0.0438	0.013	0.0049	0.0016	0.4151	0.31932	0.198445	0.143524166666667	1.4949
Genome_instability_and_Mutation	AGA_260_3_039	613	2.8777	10	1.8459	0.7698	27	24	1.475	2.1767	0.6604	1.5162	0.6323	0.9561	0.3987	1.1145	0.316	1.0095	0.421	1.1817	0.7343	0.0506	0.1321	0.2594	0.2382	0.1794	0.0767	0.044	0.0131	0.0049	0.0016	0.6604	0.417293333333333	0.263833333333333	0.186783333333333	1.475
Inducing_Angiogenesis	AGA_260_3_039	634	2.8675	10	1.8461	0.7699	634	32	1.2553	1.8593	0.2882	1.6048	0.6692	1.0894	0.4543	1.1901	0.3347	1.2743	0.5314	1.4242	0.8849	0.0489	0.1404	0.2555	0.235	0.1798	0.0789	0.0426	0.0126	0.0047	0.0016	0.2882	0.525963333333333	0.345794166666667	0.236073333333333	1.2553
Resisting_Cell_Death	AGA_260_3_039	604	2.8709	10	1.8525	0.7725	604	291	4.6855	5.0387	0.7869	0.6667	0.278	0.3325	0.1386	0.3808	0.108	0.1708	0.0712	0.2197	0.1365	0.0497	0.1424	0.2517	0.2351	0.1805	0.0762	0.0447	0.0132	0.005	0.0017	0.7869	0.0635191666666667	0.0354408333333333	0.0248733333333333	4.6843
Sustaining_Proliferative_Signaling	AGA_260_3_039	611	2.874	10	1.8494	0.7713	611	161	2.3877	3.5667	0.556	1.3044	0.544	0.7559	0.3152	0.7888	0.2237	0.6407	0.2672	0.7835	0.4868	0.0507	0.1358	0.257	0.2357	0.18	0.0769	0.0442	0.0131	0.0049	0.0016	0.556	0.263624166666667	0.155060833333333	0.109571666666667	2.3877
Activating_Invasion_and_Metastasis	AGA_260_3_040	990	3.4303	9	1.9415	0.8432	990	472	3.2009	5.4216	0.786	0.5215	0.2265	0.2791	0.1212	0.3071	0.0812	0.2137	0.0928	0.2404	0.1493	0.0364	0.0859	0.1899	0.2131	0.2343	0.1162	0.0788	0.0323	0.0101	0.003	0.786	0.0874633333333333	0.04773	0.0299625	3.2011
AKT Pathway	AGA_260_3_040	959	3.3514	9	1.9366	0.841	959	317	2.6633	4.9394	0.7194	0.6011	0.2611	0.3105	0.1349	0.348	0.0925	0.2037	0.0885	0.2326	0.1445	0.0396	0.097	0.195	0.2075	0.2294	0.1157	0.0751	0.0323	0.0063	0.0021	0.7194	0.0828725	0.0466733333333333	0.0295366666666667	2.6629
Avoiding_Immune_Destruction	AGA_260_3_040	992	3.4415	9	1.9438	0.8442	729	52	1.328	2.5607	0.3885	1.3422	0.5829	0.8309	0.3609	0.8816	0.233	1.0423	0.4527	1.1147	0.6926	0.0363	0.0857	0.1875	0.2127	0.2349	0.1169	0.0796	0.0333	0.0101	0.003	0.3885	0.450489166666667	0.277483333333333	0.165120833333333	1.328
Evading_Growth_Suppressors	AGA_260_3_040	990	3.4303	9	1.9415	0.8432	990	112	1.7522	3.3649	0.4878	1.2226	0.531	0.7469	0.3244	0.7634	0.2017	0.7023	0.305	0.77	0.4784	0.0364	0.0859	0.1899	0.2131	0.2343	0.1162	0.0788	0.0323	0.0101	0.003	0.4878	0.304116666666667	0.1786875	0.112996666666667	1.7521
Genome_instability_and_Mutation	AGA_260_3_040	960	3.3542	9	1.9359	0.8407	27	10	0.9911	2.028	0.6153	1.3027	0.5658	0.8697	0.3777	0.9379	0.2493	0.9602	0.417	1.0326	0.6416	0.0385	0.0979	0.1948	0.2073	0.2292	0.1167	0.075	0.0323	0.0063	0.0021	0.6153	0.412960833333333	0.278129166666667	0.182263333333333	0.9911
Inducing_Angiogenesis	AGA_260_3_040	990	3.4303	9	1.9415	0.8432	729	77	1.5751	3.1048	0.471	1.252	0.5437	0.7492	0.3254	0.773	0.2043	0.8112	0.3523	0.8848	0.5497	0.0364	0.0859	0.1899	0.2131	0.2343	0.1162	0.0788	0.0323	0.0101	0.003	0.471	0.349446666666667	0.206624166666667	0.125381666666667	1.5751
Resisting_Cell_Death	AGA_260_3_040	959	3.3514	9	1.9366	0.841	959	657	4.7536	6.1537	0.8963	0.3047	0.1323	0.1446	0.0628	0.169	0.0449	0.0756	0.0328	0.0873	0.0542	0.0396	0.097	0.195	0.2075	0.2294	0.1157	0.0751	0.0323	0.0063	0.0021	0.8963	0.025605	0.0140175	0.00869166666666667	4.7537
Sustaining_Proliferative_Signaling	AGA_260_3_040	959	3.3514	9	1.9366	0.841	959	403	3.3448	5.3066	0.7729	0.486	0.211	0.2517	0.1093	0.2983	0.0793	0.1794	0.0779	0.2054	0.1276	0.0396	0.097	0.195	0.2075	0.2294	0.1157	0.0751	0.0323	0.0063	0.0021	0.7729	0.0709725	0.0398708333333333	0.0249341666666667	3.3443
Activating_Invasion_and_Metastasis	AGA_260_3_041	1910	3.7738	11	1.9287	0.7762	1910	1151	4.7616	6.7176	0.8892	0.3272	0.1317	0.127	0.0511	0.1938	0.0471	0.0445	0.0179	0.0467	0.029	0.0099	0.0586	0.1618	0.245	0.2267	0.1455	0.0848	0.0387	0.0215	0.0073	0.8892	0.01355	0.00709166666666667	0.00456	4.7533
AKT Pathway	AGA_260_3_041	1904	3.7626	11	1.9313	0.7772	1904	547	2.2978	4.7101	0.6237	0.9976	0.4014	0.5106	0.2055	0.5342	0.13	0.5279	0.2124	0.5514	0.3426	0.0105	0.0609	0.1602	0.2479	0.2243	0.1439	0.0856	0.0378	0.0215	0.0074	0.6237	0.211655833333333	0.116319166666667	0.0721908333333333	2.2986
Avoiding_Immune_Destruction	AGA_260_3_041	1922	3.7825	11	1.9293	0.7764	729	69	1.8029	3.0624	0.4646	1.1581	0.4661	0.6614	0.2662	0.8156	0.1984	0.6851	0.2757	0.7051	0.4381	0.0099	0.0593	0.1576	0.2461	0.2274	0.1457	0.0869	0.038	0.0219	0.0073	0.4646	0.275406666666667	0.166030833333333	0.10824	1.8029
Evading_Growth_Suppressors	AGA_260_3_041	1917	3.7746	11	1.9289	0.7762	1917	240	2.0265	4.4405	0.5875	0.8895	0.358	0.4575	0.1841	0.5855	0.1424	0.296	0.1191	0.3084	0.1916	0.0099	0.0589	0.1612	0.2452	0.2254	0.1476	0.0845	0.0386	0.0214	0.0073	0.5875	0.1152925	0.0659183333333333	0.0417758333333333	2.0266
Genome_instability_and_Mutation	AGA_260_3_041	1898	3.7629	11	1.9304	0.7768	27	19	1.0403	2.0082	0.6093	1.4856	0.5978	1.0069	0.4052	1.2688	0.3087	1.1074	0.4457	1.1142	0.6923	0.0105	0.0601	0.1607	0.2487	0.225	0.1423	0.0859	0.0379	0.0216	0.0074	0.6093	0.443045	0.3000175	0.201881666666667	1.0403
Inducing_Angiogenesis	AGA_260_3_041	1922	3.7825	11	1.9293	0.7764	729	78	1.9669	3.3983	0.5155	1.0329	0.4157	0.5647	0.2272	0.7336	0.1784	0.5062	0.2037	0.5231	0.325	0.0099	0.0593	0.1576	0.2461	0.2274	0.1457	0.0869	0.038	0.0219	0.0073	0.5155	0.2007025	0.120050833333333	0.07748	1.9669
Resisting_Cell_Death	AGA_260_3_041	1892	3.7537	11	1.9309	0.7771	1892	1536	6.0032	7.2051	0.9549	0.1813	0.073	0.0695	0.028	0.0962	0.0234	0.0241	0.0097	0.0255	0.0158	0.0106	0.0603	0.1644	0.2474	0.223	0.1438	0.0835	0.0381	0.0217	0.0074	0.9549	0.00458416666666667	0.00246416666666667	0.00152	6.0057
Sustaining_Proliferative_Signaling	AGA_260_3_041	1898	3.7629	11	1.9304	0.7768	1898	890	4.2734	6.3207	0.8373	0.4757	0.1914	0.1959	0.0788	0.279	0.0679	0.0654	0.0263	0.0688	0.0427	0.0105	0.0601	0.1607	0.2487	0.225	0.1423	0.0859	0.0379	0.0216	0.0074	0.8373	0.0220875	0.0118541666666667	0.00748916666666667	4.2709
Activating_Invasion_and_Metastasis	AGA_260_3_042	1204	3.5548	9	1.8829	0.8177	1204	444	2.9345	5.4377	0.7666	0.4569	0.1984	0.2172	0.0943	0.2723	0.0703	0.1377	0.0598	0.151	0.0938	0.0233	0.0598	0.1777	0.2475	0.2359	0.1412	0.0698	0.0316	0.0116	0.0017	0.7666	0.0548925	0.0299491666666667	0.0187316666666667	2.9339
AKT Pathway	AGA_260_3_042	1215	3.5457	9	1.8777	0.8155	1215	314	2.1431	4.7709	0.6717	0.5719	0.2484	0.2874	0.1248	0.3603	0.0931	0.2501	0.1086	0.2733	0.1698	0.023	0.0593	0.1778	0.2535	0.2329	0.1416	0.0675	0.0313	0.0115	0.0016	0.6717	0.102859166666667	0.0578458333333333	0.0360941666666667	2.143
Avoiding_Immune_Destruction	AGA_260_3_042	1194	3.541	9	1.8878	0.8198	729	38	1.2237	2.5104	0.3808	1.3694	0.5947	0.8529	0.3704	0.9924	0.2564	0.9562	0.4153	1.0123	0.629	0.026	0.0595	0.1809	0.2429	0.2353	0.1407	0.0712	0.031	0.0109	0.0017	0.3808	0.412829166666667	0.255156666666667	0.161953333333333	1.2237
Evading_Growth_Suppressors	AGA_260_3_042	1219	3.5505	9	1.8811	0.817	1219	124	1.6644	3.7736	0.5311	0.8496	0.369	0.4536	0.197	0.5843	0.1509	0.4251	0.1846	0.46	0.2858	0.023	0.0599	0.178	0.2502	0.2346	0.1403	0.0689	0.032	0.0115	0.0016	0.5311	0.182538333333333	0.1055875	0.0671441666666667	1.6644
Genome_instability_and_Mutation	AGA_260_3_042	1220	3.559	9	1.8779	0.8156	27	16	0.879	1.9837	0.6019	1.3313	0.5782	0.8895	0.3863	1.1214	0.2897	1.0608	0.4607	1.1039	0.6859	0.023	0.0574	0.1746	0.2574	0.2328	0.1418	0.068	0.0311	0.0115	0.0025	0.6019	0.458983333333333	0.304349166666667	0.201665833333333	0.879
Inducing_Angiogenesis	AGA_260_3_042	1208	3.5596	9	1.8823	0.8175	729	48	1.1789	2.4601	0.3732	1.3995	0.6078	0.8685	0.3772	1.0005	0.2584	1.0174	0.4419	1.0714	0.6657	0.0232	0.0588	0.1772	0.2492	0.2351	0.1416	0.0695	0.0323	0.0116	0.0017	0.3732	0.4391275	0.2698075	0.168771666666667	1.1789
Resisting_Cell_Death	AGA_260_3_042	1189	3.5324	9	1.8836	0.818	1189	997	4.8617	6.8167	0.9627	0.1415	0.0614	0.0565	0.0245	0.083	0.0214	0.0288	0.0125	0.0319	0.0199	0.0261	0.0597	0.18	0.2456	0.2355	0.1413	0.0698	0.0294	0.0109	0.0017	0.9627	0.00475583333333333	0.00258833333333333	0.00155083333333333	4.8635
Sustaining_Proliferative_Signaling	AGA_260_3_042	1201	3.5487	9	1.8804	0.8166	1201	485	3.1072	5.5818	0.7872	0.4551	0.1976	0.1861	0.0808	0.2917	0.0754	0.1366	0.0593	0.15	0.0932	0.0233	0.06	0.1774	0.2498	0.2348	0.1424	0.0683	0.0308	0.0117	0.0017	0.7872	0.0536608333333333	0.0293708333333333	0.0181775	3.1072
Activating_Invasion_and_Metastasis	AGA_260_3_043	1380	3.4507	10	1.9102	0.7966	1380	631	3.5569	5.7301	0.7926	0.4309	0.1797	0.2003	0.0835	0.2586	0.0654	0.1362	0.0568	0.1529	0.095	0.0261	0.0841	0.1768	0.2587	0.2014	0.1522	0.058	0.0268	0.0109	0.0051	0.7926	0.0524491666666667	0.0285541666666667	0.0182033333333333	3.5556
AKT Pathway	AGA_260_3_043	1369	3.4302	10	1.9072	0.7954	1369	403	2.1443	4.2907	0.5941	1.1069	0.4616	0.5878	0.2451	0.5989	0.1523	0.6792	0.2832	0.7466	0.4639	0.0248	0.0906	0.1753	0.26	0.1994	0.1534	0.0541	0.0263	0.011	0.0051	0.5941	0.280326666666667	0.155926666666667	0.094655	2.1443
Avoiding_Immune_Destruction	AGA_260_3_043	1398	3.4649	10	1.9053	0.7946	729	48	1.0348	2.0963	0.318	1.563	0.6518	1.063	0.4433	1.2006	0.3039	1.2471	0.5201	1.3009	0.8083	0.0236	0.0851	0.1717	0.2639	0.2017	0.1524	0.0579	0.0279	0.0107	0.005	0.318	0.518776666666667	0.337454166666667	0.209699166666667	1.0348
Evading_Growth_Suppressors	AGA_260_3_043	1408	3.4602	10	1.907	0.7953	1408	209	1.9494	4.1536	0.5729	0.8753	0.365	0.4688	0.1955	0.5519	0.1397	0.3733	0.1557	0.4125	0.2563	0.0234	0.0866	0.174	0.2614	0.1982	0.1548	0.0589	0.027	0.0107	0.005	0.5729	0.15334	0.0874875	0.0567266666666667	1.9494
Genome_instability_and_Mutation	AGA_260_3_043	1373	3.4465	10	1.9088	0.796	27	21	0.8859	1.7375	0.5272	1.5818	0.6597	1.1038	0.4603	1.2099	0.3077	1.2475	0.5202	1.2852	0.7985	0.0248	0.0889	0.1741	0.2578	0.201	0.1573	0.0524	0.0262	0.0124	0.0051	0.5272	0.5177975	0.365029166666667	0.248219166666667	0.8859
Inducing_Angiogenesis	AGA_260_3_043	1400	3.4614	10	1.9026	0.7934	729	51	1.2169	2.5569	0.3879	1.3454	0.5611	0.8621	0.3595	1.0066	0.2547	0.9177	0.3827	0.9818	0.6101	0.0221	0.0864	0.1736	0.265	0.1986	0.1529	0.0586	0.0271	0.0107	0.005	0.3879	0.381350833333333	0.241108333333333	0.158395833333333	1.2169
Resisting_Cell_Death	AGA_260_3_043	1342	3.4203	10	1.9105	0.7967	1342	942	5.3185	6.5602	0.9109	0.2913	0.1215	0.1279	0.0533	0.1658	0.0422	0.0476	0.0199	0.0542	0.0337	0.0276	0.0872	0.1796	0.2578	0.2012	0.1505	0.0537	0.0261	0.0112	0.0052	0.9109	0.0148908333333333	0.00770083333333333	0.0050525	5.3152
Sustaining_Proliferative_Signaling	AGA_260_3_043	1347	3.4209	10	1.9083	0.7958	1347	446	3.1349	5.2281	0.7256	0.5921	0.2469	0.2815	0.1174	0.3626	0.0922	0.1875	0.0782	0.211	0.1311	0.026	0.0898	0.1774	0.2598	0.1997	0.1514	0.0535	0.026	0.0111	0.0052	0.7256	0.075285	0.0415458333333333	0.0265616666666667	3.1341
Activating_Invasion_and_Metastasis	AGA_260_3_044	1381	3.4786	11	1.9458	0.783	1381	618	4.6853	5.8708	0.8119	0.5693	0.2291	0.2687	0.1081	0.3394	0.0859	0.1023	0.0412	0.1144	0.0711	0.0239	0.1014	0.1789	0.218	0.2064	0.1586	0.0695	0.0268	0.0109	0.0058	0.8119	0.036645	0.0201808333333333	0.0129975	4.6846
AKT Pathway	AGA_260_3_044	1355	3.4849	11	1.9522	0.7856	1355	439	2.92	5.0791	0.7043	0.9241	0.3719	0.4659	0.1875	0.5553	0.1412	0.237	0.0954	0.2626	0.1632	0.0251	0.1033	0.1734	0.2185	0.2044	0.1609	0.0701	0.0273	0.0111	0.0059	0.7043	0.0908325	0.051615	0.0333383333333333	2.9202
Avoiding_Immune_Destruction	AGA_260_3_044	1382	3.479	11	1.9463	0.7832	729	67	1.8434	2.9181	0.4427	1.3281	0.5345	0.8191	0.3296	0.9525	0.2411	0.7709	0.3102	0.8312	0.5164	0.0239	0.1013	0.1795	0.2171	0.2069	0.1585	0.0695	0.026	0.0116	0.0058	0.4427	0.3088325	0.190389166666667	0.126453333333333	1.8434
Evading_Growth_Suppressors	AGA_260_3_044	1381	3.4786	11	1.9458	0.783	1381	130	2.136	3.8318	0.5299	1.1428	0.4599	0.6618	0.2663	0.7379	0.1867	0.4191	0.1687	0.4601	0.2859	0.0239	0.1014	0.1789	0.218	0.2064	0.1586	0.0695	0.0268	0.0109	0.0058	0.5299	0.166331666666667	0.0973958333333333	0.0644325	2.136
Genome_instability_and_Mutation	AGA_260_3_044	1363	3.4806	11	1.9535	0.7861	27	25	1.4631	2.4518	0.7439	1.5301	0.6158	1.0052	0.4045	1.1386	0.2896	0.8818	0.3549	0.9419	0.5852	0.0264	0.1012	0.1768	0.215	0.2069	0.1599	0.0697	0.0264	0.0117	0.0059	0.7439	0.3507925	0.224810833333333	0.150396666666667	1.4631
Inducing_Angiogenesis	AGA_260_3_044	1382	3.479	11	1.9463	0.7832	729	62	1.8859	3.0365	0.4607	1.3433	0.5406	0.812	0.3268	0.9477	0.2398	0.6696	0.2695	0.7252	0.4506	0.0239	0.1013	0.1795	0.2171	0.2069	0.1585	0.0695	0.026	0.0116	0.0058	0.4607	0.266908333333333	0.164203333333333	0.108926666666667	1.8859
Resisting_Cell_Death	AGA_260_3_044	1361	3.4827	11	1.9518	0.7854	1361	993	6.257	6.6627	0.9233	0.3151	0.1268	0.1522	0.0613	0.1708	0.0434	0.0427	0.0172	0.0479	0.0297	0.0257	0.1014	0.1763	0.216	0.2065	0.1602	0.0698	0.0272	0.011	0.0059	0.9233	0.0111775	0.00607583333333333	0.00387	6.26
Sustaining_Proliferative_Signaling	AGA_260_3_044	1362	3.4831	11	1.9523	0.7856	1362	654	4.6431	6.079	0.8423	0.4623	0.186	0.2274	0.0915	0.2763	0.0703	0.0683	0.0275	0.0764	0.0475	0.0257	0.1013	0.1769	0.2151	0.207	0.1601	0.0698	0.0264	0.0117	0.0059	0.8423	0.0218916666666667	0.0121416666666667	0.00775833333333333	4.6438
Activating_Invasion_and_Metastasis	AGA_260_3_045	2439	3.7155	11	1.8818	0.7573	2439	276	2.036	4.1132	0.5274	0.8621	0.3469	0.4616	0.1858	0.5473	0.1293	0.409	0.1646	0.4296	0.2669	0.0078	0.0533	0.173	0.2509	0.23	0.1513	0.0791	0.034	0.0123	0.0082	0.5274	0.16337	0.0930925	0.0588341666666667	2.036
AKT Pathway	AGA_260_3_045	2419	3.7057	11	1.8822	0.7575	2419	142	0.9755	2.6746	0.3433	1.3692	0.551	0.863	0.3473	0.96	0.2267	1.0548	0.4245	1.0843	0.6737	0.007	0.057	0.1716	0.2526	0.229	0.1492	0.0785	0.0356	0.0112	0.0083	0.3433	0.4229825	0.260721666666667	0.161750833333333	0.9754
Avoiding_Immune_Destruction	AGA_260_3_045	2475	3.7204	11	1.8807	0.7568	729	30	0.7311	1.7371	0.2635	1.5707	0.6321	1.1261	0.4532	1.426	0.3368	1.2152	0.489	1.2154	0.7552	0.0077	0.0525	0.1725	0.2509	0.2303	0.1523	0.0792	0.0339	0.0125	0.0081	0.2635	0.4890475	0.344365833333333	0.233235	0.7311
Evading_Growth_Suppressors	AGA_260_3_045	2422	3.7102	11	1.8823	0.7575	2187	64	0.6275	1.6532	0.215	1.796	0.7228	1.3055	0.5254	1.201	0.2837	1.5015	0.6043	1.4612	0.9079	0.0078	0.0545	0.1726	0.251	0.23	0.1515	0.0784	0.0334	0.0124	0.0083	0.215	0.603563333333333	0.433003333333333	0.27211	0.6275
Genome_instability_and_Mutation	AGA_260_3_045	2430	3.707	11	1.8809	0.7569	27	16	0.5224	1.1931	0.362	1.7055	0.6863	1.3435	0.5407	1.5566	0.3676	1.5243	0.6134	1.4673	0.9117	0.007	0.0568	0.17	0.2547	0.2292	0.1494	0.0778	0.0354	0.0115	0.0082	0.362	0.612701666666667	0.466025833333333	0.313499166666667	0.5224
Inducing_Angiogenesis	AGA_260_3_045	2441	3.7149	11	1.8823	0.7575	729	17	0.5907	1.1613	0.1762	1.6956	0.6824	1.2887	0.5186	1.4834	0.3503	1.4764	0.5941	1.4079	0.8748	0.0078	0.0537	0.1729	0.2507	0.2302	0.1508	0.0795	0.034	0.0123	0.0082	0.1762	0.593359166666667	0.465346666666667	0.333640833333333	0.5907
Resisting_Cell_Death	AGA_260_3_045	2402	3.7011	11	1.8835	0.758	2402	626	2.669	5.1086	0.6563	0.7723	0.3108	0.39	0.1569	0.4741	0.1124	0.2632	0.1059	0.2788	0.1732	0.0075	0.0575	0.1719	0.2515	0.2294	0.1499	0.0779	0.035	0.0112	0.0083	0.6563	0.1031225	0.0563791666666667	0.0354883333333333	2.6698
Sustaining_Proliferative_Signaling	AGA_260_3_045	2402	3.7011	11	1.8835	0.758	2402	194	1.634	3.5565	0.4569	1.1114	0.4473	0.6408	0.2579	0.7187	0.1703	0.6448	0.2595	0.6756	0.4197	0.0075	0.0575	0.1719	0.2515	0.2294	0.1499	0.0779	0.035	0.0112	0.0083	0.4569	0.258299166666667	0.1498025	0.0945283333333333	1.6341
Activating_Invasion_and_Metastasis	AGA_260_3_046	1291	3.4531	10	1.8848	0.786	1291	752	4.437	6.2706	0.8754	0.3342	0.1394	0.1361	0.0567	0.1929	0.0493	0.0642	0.0268	0.0724	0.045	0.0147	0.093	0.1751	0.2688	0.2091	0.1325	0.0697	0.0225	0.0062	0.0085	0.8754	0.0214675	0.0115883333333333	0.00737916666666667	4.4368
AKT Pathway	AGA_260_3_046	1272	3.3947	10	1.8724	0.7808	1272	493	2.7425	5.6431	0.7894	0.3862	0.161	0.1697	0.0708	0.228	0.0586	0.1028	0.0429	0.1171	0.0728	0.0142	0.0983	0.1832	0.2736	0.202	0.1281	0.0668	0.0189	0.0086	0.0063	0.7894	0.0380316666666667	0.0204758333333333	0.0133691666666667	2.7429
Avoiding_Immune_Destruction	AGA_260_3_046	1354	3.4668	10	1.8651	0.7778	729	88	2.015	3.5667	0.5411	1.0419	0.4345	0.5815	0.2425	0.7516	0.1912	0.4632	0.1932	0.5084	0.3159	0.0089	0.0916	0.1824	0.2637	0.2149	0.1307	0.0724	0.0222	0.0059	0.0074	0.5411	0.190119166666667	0.1103975	0.0725916666666667	2.015
Evading_Growth_Suppressors	AGA_260_3_046	1300	3.4508	10	1.8886	0.7876	1300	231	2.2616	4.7611	0.664	0.6416	0.2675	0.3168	0.1321	0.4137	0.1058	0.1989	0.0829	0.2222	0.138	0.0154	0.0946	0.1746	0.2654	0.2085	0.1354	0.0692	0.0223	0.0062	0.0085	0.664	0.0798066666666667	0.044105	0.0285366666666667	2.2616
Genome_instability_and_Mutation	AGA_260_3_046	1339	3.3801	10	1.8668	0.7785	27	25	1.5352	2.6979	0.8186	1.1891	0.4959	0.6757	0.2818	0.8906	0.2265	0.6997	0.2918	0.7681	0.4773	0.0119	0.0993	0.1949	0.2666	0.1987	0.1292	0.0665	0.0187	0.0082	0.006	0.8186	0.2886775	0.17838	0.117945	1.5352
Inducing_Angiogenesis	AGA_260_3_046	1369	3.4799	10	1.8687	0.7793	729	90	1.7328	3.3166	0.5031	1.075	0.4483	0.5709	0.2381	0.7669	0.195	0.5727	0.2388	0.6235	0.3874	0.0088	0.0913	0.1812	0.2608	0.2155	0.1337	0.073	0.0219	0.0058	0.008	0.5031	0.23652	0.139904166666667	0.0926725	1.7328
Resisting_Cell_Death	AGA_260_3_046	1265	3.3802	10	1.8727	0.781	1265	1164	6.7885	7.0184	0.9826	0.0813	0.0339	0.0282	0.0118	0.0464	0.0119	0.0219	0.0091	0.0253	0.0157	0.015	0.0988	0.1858	0.2743	0.1992	0.1265	0.0672	0.019	0.0079	0.0063	0.9826	0.00158333333333333	0.000980833333333333	0.000546666666666667	6.7831
Sustaining_Proliferative_Signaling	AGA_260_3_046	1271	3.3926	10	1.8725	0.7809	1271	677	4.1469	6.1455	0.8598	0.2647	0.1104	0.1195	0.0499	0.1572	0.0404	0.064	0.0267	0.0732	0.0455	0.0142	0.0983	0.1841	0.273	0.2022	0.1275	0.0669	0.0189	0.0087	0.0063	0.8598	0.0207208333333333	0.0111875	0.007155	4.1479
Activating_Invasion_and_Metastasis	AGA_260_3_047	2085	3.4283	12	1.8905	0.7371	2085	472	2.5111	5.0115	0.6557	0.8205	0.3199	0.4434	0.1729	0.4796	0.1153	0.2245	0.0875	0.2518	0.1564	0.0144	0.0897	0.199	0.2576	0.2091	0.1194	0.0643	0.0293	0.0139	0.0034	0.6557	0.0850966666666667	0.04699	0.0308333333333333	2.5133
AKT Pathway	AGA_260_3_047	2076	3.3911	12	1.8889	0.7364	2076	174	0.9978	2.6478	0.3467	1.5732	0.6134	1.0529	0.4105	0.98	0.2365	1.1654	0.4543	1.2374	0.7688	0.0159	0.092	0.2057	0.2558	0.2076	0.1146	0.0641	0.0279	0.013	0.0034	0.3467	0.452455833333333	0.279436666666667	0.173814166666667	0.9977
Avoiding_Immune_Destruction	AGA_260_3_047	2108	3.4374	12	1.8904	0.737	729	45	0.715	1.6933	0.2569	1.6896	0.6587	1.237	0.4823	1.3607	0.3272	1.3364	0.521	1.3644	0.8478	0.0142	0.0892	0.1954	0.26	0.2111	0.1181	0.064	0.0308	0.0138	0.0033	0.2569	0.5194375	0.366775833333333	0.252991666666667	0.715
Evading_Growth_Suppressors	AGA_260_3_047	2117	3.435	12	1.8832	0.7342	2117	47	0.7703	2.0261	0.2646	1.6568	0.646	1.1715	0.4567	1.3359	0.3212	1.0996	0.4287	1.1576	0.7192	0.0128	0.0879	0.2003	0.2589	0.2111	0.1176	0.0657	0.0288	0.0137	0.0033	0.2646	0.427516666666667	0.286741666666667	0.197031666666667	0.7703
Genome_instability_and_Mutation	AGA_260_3_047	2076	3.396	12	1.8866	0.7355	27	23	0.6403	1.6319	0.4952	1.7264	0.6731	1.2634	0.4926	1.3106	0.3163	1.3929	0.543	1.4269	0.8866	0.0154	0.0906	0.2062	0.2567	0.2071	0.1161	0.0636	0.0279	0.013	0.0034	0.4952	0.54264	0.37606	0.2495325	0.6403
Inducing_Angiogenesis	AGA_260_3_047	2113	3.4387	12	1.8874	0.7358	729	47	1.032	2.3071	0.35	1.5828	0.6171	1.0839	0.4226	1.1445	0.2752	0.9652	0.3763	1.0301	0.64	0.0133	0.0894	0.1959	0.2598	0.212	0.1178	0.0639	0.0308	0.0137	0.0033	0.35	0.374515833333333	0.2417825	0.16388	1.032
Resisting_Cell_Death	AGA_260_3_047	2056	3.3911	12	1.8903	0.737	2056	687	2.7674	5.4575	0.7154	0.7057	0.2751	0.3636	0.1418	0.4183	0.101	0.1874	0.0731	0.2125	0.132	0.0165	0.0914	0.2053	0.2558	0.2077	0.1158	0.0627	0.0282	0.0131	0.0034	0.7154	0.0723925	0.0393483333333333	0.025795	2.7725
Sustaining_Proliferative_Signaling	AGA_260_3_047	2058	3.3916	12	1.8896	0.7367	2058	344	2.0659	4.5456	0.5958	0.9567	0.373	0.523	0.2039	0.5816	0.1404	0.3136	0.1223	0.3528	0.2192	0.0165	0.0909	0.206	0.2551	0.2085	0.1156	0.0627	0.0282	0.0131	0.0034	0.5958	0.119276666666667	0.0669133333333333	0.0438283333333333	2.0666
Activating_Invasion_and_Metastasis	AGA_260_3_048	1879	3.8159	10	1.9166	0.7993	1879	569	3.1055	5.3257	0.7065	0.693	0.289	0.3355	0.1399	0.4268	0.1042	0.2093	0.0873	0.217	0.1348	0.0112	0.0548	0.149	0.2358	0.2347	0.1676	0.0825	0.0399	0.017	0.0075	0.7065	0.0832325	0.0459266666666667	0.0282866666666667	3.1075
AKT Pathway	AGA_260_3_048	1879	3.8159	10	1.9166	0.7993	1879	213	1.6479	3.9425	0.523	1.0179	0.4245	0.5436	0.2267	0.6433	0.1571	0.4649	0.1939	0.4794	0.2978	0.0112	0.0548	0.149	0.2358	0.2347	0.1676	0.0825	0.0399	0.017	0.0075	0.523	0.191913333333333	0.109720833333333	0.0688716666666667	1.648
Avoiding_Immune_Destruction	AGA_260_3_048	1880	3.8138	10	1.918	0.7999	729	64	1.238	2.3868	0.3621	1.5572	0.6494	1.0212	0.4259	1.1322	0.2765	1.1621	0.4846	1.1689	0.7263	0.0117	0.0548	0.1489	0.2356	0.2346	0.1676	0.0824	0.0399	0.017	0.0074	0.3621	0.484670833333333	0.307476666666667	0.187385	1.238
Evading_Growth_Suppressors	AGA_260_3_048	1879	3.8159	10	1.9166	0.7993	1879	88	1.1414	2.8436	0.3772	1.4318	0.5971	0.8799	0.3669	1.0156	0.2481	0.918	0.3828	0.9345	0.5806	0.0112	0.0548	0.149	0.2358	0.2347	0.1676	0.0825	0.0399	0.017	0.0075	0.3772	0.381331666666667	0.232650833333333	0.146121666666667	1.1415
Genome_instability_and_Mutation	AGA_260_3_048	1879	3.8159	10	1.9166	0.7993	27	15	0.5374	1.2803	0.3885	1.7501	0.7299	1.3626	0.5683	1.5771	0.3852	1.554	0.6481	1.4832	0.9216	0.0112	0.0548	0.149	0.2358	0.2347	0.1676	0.0825	0.0399	0.017	0.0075	0.3885	0.646863333333333	0.4817575	0.302368333333333	0.5374
Inducing_Angiogenesis	AGA_260_3_048	1880	3.8138	10	1.918	0.7999	729	58	1.1732	2.1303	0.3232	1.714	0.7148	1.1393	0.4751	1.0762	0.2628	1.3184	0.5498	1.3087	0.8131	0.0117	0.0548	0.1489	0.2356	0.2346	0.1676	0.0824	0.0399	0.017	0.0074	0.3232	0.5478725	0.3576125	0.211375	1.1732
Resisting_Cell_Death	AGA_260_3_048	1879	3.8159	10	1.9166	0.7993	1879	895	3.7698	6.2303	0.8265	0.4411	0.184	0.1908	0.0796	0.2583	0.0631	0.0814	0.0339	0.0846	0.0525	0.0112	0.0548	0.149	0.2358	0.2347	0.1676	0.0825	0.0399	0.017	0.0075	0.8265	0.0299441666666667	0.0158175	0.00988916666666667	3.7741
Sustaining_Proliferative_Signaling	AGA_260_3_048	1879	3.8159	10	1.9166	0.7993	1879	347	2.4772	4.5923	0.6092	0.983	0.4099	0.5054	0.2108	0.5948	0.1453	0.3692	0.154	0.382	0.2374	0.0112	0.0548	0.149	0.2358	0.2347	0.1676	0.0825	0.0399	0.017	0.0075	0.6092	0.1519975	0.0837166666666667	0.0525008333333333	2.478
Activating_Invasion_and_Metastasis	AGA_260_3_049	1309	3.6089	10	1.9312	0.8054	1309	444	3.2248	4.8986	0.6825	0.8226	0.3431	0.4148	0.173	0.4808	0.1229	0.3259	0.1359	0.3509	0.218	0.013	0.0802	0.1864	0.2292	0.2078	0.149	0.0726	0.0466	0.0092	0.0061	0.6825	0.132895	0.0744591666666667	0.0480666666666667	3.2243
AKT Pathway	AGA_260_3_049	1207	3.5128	10	1.9493	0.8129	1207	251	1.7701	3.5674	0.5027	1.3002	0.5422	0.7587	0.3164	0.7853	0.2029	0.6972	0.2908	0.7503	0.4662	0.024	0.082	0.1997	0.2295	0.1906	0.1433	0.0737	0.0431	0.0083	0.0058	0.5027	0.2866475	0.175565833333333	0.114615833333333	1.7703
Avoiding_Immune_Destruction	AGA_260_3_049	1357	3.6817	10	1.9374	0.808	729	47	1.2479	2.1646	0.3284	1.5686	0.6541	1.0307	0.4298	1.0215	0.2598	1.2146	0.5065	1.2369	0.7685	0.014	0.0685	0.1813	0.2277	0.2078	0.1592	0.0766	0.0464	0.0125	0.0059	0.3284	0.5046175	0.324624166666667	0.204005	1.2479
Evading_Growth_Suppressors	AGA_260_3_049	1310	3.6092	10	1.9306	0.8051	1310	83	1.0026	2.1979	0.3062	1.7343	0.7233	1.135	0.4733	0.9526	0.2435	1.3735	0.5728	1.38	0.8574	0.013	0.0794	0.1878	0.229	0.2069	0.1496	0.0725	0.0466	0.0092	0.0061	0.3062	0.570341666666667	0.364164166666667	0.2061025	1.0026
Genome_instability_and_Mutation	AGA_260_3_049	1225	3.5314	10	1.9447	0.811	27	15	0.4665	1.1765	0.357	1.8885	0.7876	1.5081	0.6289	1.3181	0.3387	1.7295	0.7212	1.5717	0.9765	0.0229	0.0776	0.2024	0.2269	0.1951	0.1429	0.0735	0.0449	0.0082	0.0057	0.357	0.719534166666667	0.527225	0.2664875	0.4665
Inducing_Angiogenesis	AGA_260_3_049	1375	3.7076	10	1.9396	0.8089	729	55	1.413	2.3654	0.3589	1.4774	0.6161	0.9814	0.4093	1.0537	0.268	1.0867	0.4532	1.1111	0.6904	0.0138	0.0669	0.1775	0.2255	0.2109	0.1593	0.08	0.048	0.0124	0.0058	0.3589	0.451795833333333	0.289985	0.188136666666667	1.413
Resisting_Cell_Death	AGA_260_3_049	1216	3.5247	10	1.9469	0.8119	1216	487	3.6022	4.9291	0.6939	0.916	0.382	0.5014	0.2091	0.4627	0.1195	0.369	0.1539	0.4037	0.2508	0.023	0.0798	0.2007	0.2294	0.1933	0.1414	0.0732	0.0452	0.0082	0.0058	0.6939	0.150126666666667	0.0852266666666667	0.0546883333333333	3.6027
Sustaining_Proliferative_Signaling	AGA_260_3_049	1216	3.5247	10	1.9469	0.8119	1216	258	2.1886	3.6709	0.5168	1.2955	0.5402	0.7312	0.3049	0.6524	0.1685	0.7729	0.3223	0.8299	0.5156	0.023	0.0798	0.2007	0.2294	0.1933	0.1414	0.0732	0.0452	0.0082	0.0058	0.5168	0.319970833333333	0.1900275	0.12138	2.1887
Activating_Invasion_and_Metastasis	AGA_260_3_050	1444	3.4418	9	1.8768	0.8151	1444	348	2.346	4.8486	0.6665	0.6892	0.2993	0.3254	0.1413	0.4449	0.112	0.2329	0.1011	0.2603	0.1617	0.0187	0.0824	0.1981	0.2348	0.2195	0.1447	0.0665	0.0263	0.0069	0.0021	0.6665	0.0963475	0.0529533333333333	0.0329266666666667	2.3447
AKT Pathway	AGA_260_3_050	1440	3.4486	9	1.8756	0.8146	1440	269	1.5204	4.1029	0.5642	0.8804	0.3824	0.4815	0.2091	0.5306	0.1336	0.4962	0.2155	0.5474	0.3401	0.0188	0.0819	0.1951	0.234	0.2243	0.1437	0.0674	0.0257	0.0069	0.0021	0.5642	0.21254	0.120551666666667	0.07459	1.52
Avoiding_Immune_Destruction	AGA_260_3_050	1465	3.4485	9	1.8709	0.8125	729	39	0.9563	2.3122	0.3508	1.46	0.6341	0.9555	0.415	1.0849	0.2733	0.9956	0.4324	1.0624	0.6601	0.0164	0.0833	0.1973	0.2355	0.2212	0.1447	0.0669	0.0259	0.0068	0.002	0.3508	0.431220833333333	0.2748625	0.173931666666667	0.9563
Evading_Growth_Suppressors	AGA_260_3_050	1461	3.4552	9	1.8719	0.813	1461	110	1.3013	3.3374	0.458	1.1223	0.4874	0.6519	0.2831	0.8121	0.2046	0.6193	0.2689	0.6766	0.4204	0.0171	0.0815	0.1958	0.2368	0.2204	0.1465	0.0671	0.026	0.0068	0.0021	0.458	0.2664925	0.157456666666667	0.0982516666666667	1.3013
Genome_instability_and_Mutation	AGA_260_3_050	1461	3.4606	9	1.8718	0.8129	27	19	0.7515	1.8872	0.5726	1.4984	0.6508	1.0234	0.4445	1.1877	0.2992	1.273	0.5529	1.324	0.8227	0.0164	0.0835	0.1923	0.2348	0.2245	0.1465	0.0671	0.026	0.0068	0.0021	0.5726	0.5502475	0.363571666666667	0.223588333333333	0.7515
Inducing_Angiogenesis	AGA_260_3_050	1453	3.4425	9	1.8745	0.8141	729	39	0.9397	2.2296	0.3382	1.4441	0.6272	0.9422	0.4092	1.2236	0.3082	1.0213	0.4435	1.0869	0.6753	0.0172	0.0847	0.1968	0.2347	0.2209	0.1438	0.0668	0.0262	0.0069	0.0021	0.3382	0.443095	0.286270833333333	0.18231	0.9397
Resisting_Cell_Death	AGA_260_3_050	1433	3.4431	9	1.8816	0.8172	1433	864	3.5881	6.355	0.8744	0.323	0.1403	0.1461	0.0635	0.1835	0.0462	0.0687	0.0298	0.0776	0.0482	0.0195	0.0844	0.194	0.2338	0.2212	0.1445	0.067	0.0265	0.007	0.0021	0.8744	0.0251441666666667	0.0132016666666667	0.00814833333333333	3.5822
Sustaining_Proliferative_Signaling	AGA_260_3_050	1441	3.4462	9	1.8774	0.8153	1441	290	2.0414	4.5621	0.6273	0.7874	0.342	0.412	0.1789	0.5034	0.1268	0.3008	0.1307	0.3347	0.208	0.018	0.0847	0.195	0.2325	0.2235	0.1443	0.0666	0.0264	0.0069	0.0021	0.6273	0.129203333333333	0.0710291666666667	0.0446541666666667	2.041
Activating_Invasion_and_Metastasis	AGA_260_3_051	1223	2.9861	11	1.9169	0.7714	1223	267	3.0933	3.8249	0.538	1.3062	0.5256	0.7838	0.3154	0.6418	0.1658	0.5825	0.2344	0.6999	0.4349	0.0482	0.1496	0.2265	0.2265	0.1676	0.1014	0.0482	0.0245	0.0033	0.0041	0.538	0.2317875	0.13874	0.0907091666666667	3.0931
AKT Pathway	AGA_260_3_051	1205	2.9892	11	1.9167	0.7713	1205	133	1.4041	2.0868	0.2942	1.8132	0.7297	1.2803	0.5152	0.8785	0.2269	1.4556	0.5858	1.4987	0.9312	0.0456	0.1535	0.2282	0.2216	0.1676	0.1029	0.0481	0.0249	0.0033	0.0041	0.2942	0.583918333333333	0.388031666666667	0.2182425	1.4041
Avoiding_Immune_Destruction	AGA_260_3_051	1256	3.0064	11	1.9163	0.7712	729	43	1.5486	2.3771	0.3606	1.5802	0.6359	1.0418	0.4192	0.9949	0.2556	0.9572	0.3852	1.103	0.6853	0.0454	0.1505	0.2237	0.2229	0.1752	0.1011	0.0486	0.0255	0.0032	0.004	0.3606	0.38145	0.242891666666667	0.157040833333333	1.5486
Evading_Growth_Suppressors	AGA_260_3_051	1230	2.9919	11	1.9157	0.771	1230	57	1.0303	2.1615	0.3038	1.655	0.666	1.1567	0.4655	1.0767	0.2767	1.1341	0.4564	1.2784	0.7943	0.048	0.148	0.2268	0.2252	0.1699	0.1033	0.0472	0.0244	0.0033	0.0041	0.3038	0.453021666666667	0.295885	0.1861675	1.0304
Genome_instability_and_Mutation	AGA_260_3_051	1264	3.0111	11	1.9172	0.7716	27	23	1.7398	2.5027	0.7593	1.5432	0.621	0.9718	0.3911	0.9883	0.2539	0.7901	0.318	0.9212	0.5724	0.0467	0.1432	0.2294	0.2271	0.1693	0.1028	0.0483	0.0253	0.004	0.004	0.7593	0.315524166666667	0.200880833333333	0.133285	1.7398
Inducing_Angiogenesis	AGA_260_3_051	1262	3.0048	11	1.9142	0.7703	729	40	1.3976	2.0436	0.31	1.6547	0.6659	1.1241	0.4524	1.0625	0.273	1.1211	0.4511	1.2613	0.7837	0.046	0.1466	0.2306	0.2187	0.1743	0.1046	0.0475	0.0246	0.0032	0.004	0.31	0.448589166666667	0.296765	0.1941175	1.3976
Resisting_Cell_Death	AGA_260_3_051	1206	2.9818	11	1.9151	0.7707	1206	440	4.5167	4.9888	0.7031	0.9346	0.3761	0.5271	0.2121	0.5102	0.1318	0.2483	0.0999	0.3081	0.1914	0.0456	0.1542	0.2297	0.2222	0.1667	0.1012	0.0481	0.0249	0.0033	0.0041	0.7031	0.0959125	0.0556883333333333	0.0356225	4.5175
Sustaining_Proliferative_Signaling	AGA_260_3_051	1227	2.9959	11	1.9095	0.7684	1227	225	3.0092	4.2795	0.6017	1.0576	0.4256	0.6206	0.2497	0.6102	0.1568	0.3345	0.1346	0.4097	0.2546	0.044	0.1475	0.2355	0.2217	0.1695	0.1019	0.0481	0.0244	0.0033	0.0041	0.6017	0.13176	0.0775233333333333	0.0502291666666667	3.0093
Activating_Invasion_and_Metastasis	AGA_260_3_052	2012	3.8211	10	1.87	0.7798	2012	960	4.1627	6.3819	0.839	0.3547	0.1479	0.1403	0.0585	0.2133	0.0517	0.0703	0.0293	0.073	0.0454	0.0114	0.0432	0.1436	0.2411	0.248	0.1819	0.08	0.0283	0.0154	0.007	0.839	0.0256125	0.0134433333333333	0.00833916666666667	4.1652
AKT Pathway	AGA_260_3_052	2014	3.8163	10	1.8682	0.7791	2014	707	2.687	5.6508	0.7428	0.538	0.2244	0.2659	0.1109	0.3235	0.0784	0.1503	0.0627	0.1559	0.0969	0.0114	0.0432	0.1445	0.2408	0.2498	0.1802	0.0794	0.0283	0.0154	0.007	0.7428	0.0594941666666667	0.0319633333333333	0.019945	2.6802
Avoiding_Immune_Destruction	AGA_260_3_052	2022	3.816	10	1.8695	0.7797	729	36	1.4516	2.639	0.4003	1.2547	0.5232	0.7486	0.3122	1.0059	0.2428	0.783	0.3265	0.7972	0.4953	0.0114	0.0435	0.1449	0.2404	0.2488	0.181	0.0796	0.0282	0.0153	0.0069	0.4003	0.32472	0.202245	0.130345833333333	1.4516
Evading_Growth_Suppressors	AGA_260_3_052	2020	3.8218	10	1.8676	0.7789	2020	179	1.7805	4.1671	0.5475	0.8971	0.3741	0.4703	0.1961	0.5598	0.1351	0.3727	0.1554	0.3844	0.2388	0.0109	0.0431	0.1446	0.2401	0.249	0.1822	0.0797	0.0282	0.0153	0.0069	0.5475	0.153839166666667	0.08596	0.0542041666666667	1.7805
Genome_instability_and_Mutation	AGA_260_3_052	2016	3.8165	10	1.8687	0.7793	27	23	1.1104	2.1063	0.6391	1.4128	0.5892	0.9462	0.3946	1.1854	0.2861	1.0491	0.4375	1.0547	0.6553	0.0114	0.0437	0.1443	0.2396	0.2505	0.1806	0.0794	0.0283	0.0154	0.0069	0.6391	0.436356666666667	0.288168333333333	0.18929	1.1104
Inducing_Angiogenesis	AGA_260_3_052	2029	3.8147	10	1.8691	0.7795	729	78	2.119	3.3009	0.5008	1.1816	0.4928	0.6474	0.27	0.8386	0.2024	0.5732	0.239	0.5886	0.3657	0.0108	0.0448	0.1444	0.2395	0.2499	0.1809	0.0793	0.0281	0.0153	0.0069	0.5008	0.238061666666667	0.1396	0.0888675	2.119
Resisting_Cell_Death	AGA_260_3_052	2004	3.8214	10	1.8686	0.7793	2004	1522	5.2418	7.1253	0.9372	0.1673	0.0698	0.0676	0.0282	0.0936	0.0227	0.0321	0.0134	0.0334	0.0207	0.0115	0.0429	0.1432	0.2415	0.249	0.1811	0.0798	0.0284	0.0155	0.007	0.9372	0.00831166666666667	0.00447083333333333	0.00262666666666667	5.2493
Sustaining_Proliferative_Signaling	AGA_260_3_052	2014	3.8163	10	1.8682	0.7791	2014	708	3.5941	5.9526	0.7824	0.4483	0.187	0.1995	0.0832	0.2692	0.0652	0.1018	0.0425	0.1057	0.0657	0.0114	0.0432	0.1445	0.2408	0.2498	0.1802	0.0794	0.0283	0.0154	0.007	0.7824	0.0388775	0.0209425	0.0127883333333333	3.5907
Activating_Invasion_and_Metastasis	AGA_260_3_053	1302	3.5561	12	1.9496	0.7601	1302	668	4.3164	6.0035	0.8371	0.48	0.1871	0.2056	0.0802	0.2991	0.0764	0.0998	0.0389	0.1097	0.0681	0.0169	0.0868	0.1866	0.2381	0.1989	0.1382	0.0806	0.0338	0.0115	0.0084	0.8371	0.0354966666666667	0.0189033333333333	0.0130533333333333	4.3168
AKT Pathway	AGA_260_3_053	1294	3.5394	12	1.9553	0.7623	1294	434	2.4756	4.7266	0.6596	0.9008	0.3512	0.4456	0.1737	0.4256	0.1088	0.4686	0.1827	0.5106	0.3173	0.0178	0.0912	0.1878	0.2334	0.1986	0.1383	0.0788	0.034	0.0116	0.0085	0.6596	0.1807125	0.100225833333333	0.0667991666666667	2.4777
Avoiding_Immune_Destruction	AGA_260_3_053	1302	3.5561	12	1.9496	0.7601	729	60	1.8188	3.0826	0.4676	1.3211	0.5151	0.7847	0.3059	0.8867	0.2267	0.6494	0.2532	0.6944	0.4315	0.0169	0.0868	0.1866	0.2381	0.1989	0.1382	0.0806	0.0338	0.0115	0.0084	0.4676	0.2484525	0.153005	0.1057375	1.8188
Evading_Growth_Suppressors	AGA_260_3_053	1302	3.5561	12	1.9496	0.7601	1302	108	1.4328	3.2988	0.46	1.307	0.5095	0.7374	0.2875	0.885	0.2262	0.6897	0.2689	0.739	0.4592	0.0169	0.0868	0.1866	0.2381	0.1989	0.1382	0.0806	0.0338	0.0115	0.0084	0.46	0.26606	0.1587025	0.108655833333333	1.4328
Genome_instability_and_Mutation	AGA_260_3_053	1297	3.5466	12	1.9524	0.7612	27	23	1.1792	2.0336	0.617	1.6091	0.6274	1.0974	0.4278	1.1603	0.2966	1.1522	0.4492	1.1907	0.7399	0.017	0.0894	0.1889	0.2336	0.1989	0.1388	0.0794	0.0339	0.0116	0.0085	0.617	0.445636666666667	0.300814166666667	0.211218333333333	1.1792
Inducing_Angiogenesis	AGA_260_3_053	1302	3.5561	12	1.9496	0.7601	729	71	1.8364	3.2049	0.4862	1.2257	0.4778	0.7115	0.2774	0.9162	0.2342	0.6276	0.2447	0.6736	0.4186	0.0169	0.0868	0.1866	0.2381	0.1989	0.1382	0.0806	0.0338	0.0115	0.0084	0.4862	0.24083	0.144213333333333	0.0993758333333333	1.8364
Resisting_Cell_Death	AGA_260_3_053	1297	3.5466	12	1.9524	0.7612	1297	837	5.4635	6.3743	0.8893	0.3275	0.1277	0.129	0.0503	0.1981	0.0506	0.0643	0.0251	0.071	0.0441	0.017	0.0894	0.1889	0.2336	0.1989	0.1388	0.0794	0.0339	0.0116	0.0085	0.8893	0.02036	0.0107791666666667	0.00744583333333333	5.4567
Sustaining_Proliferative_Signaling	AGA_260_3_053	1297	3.5466	12	1.9524	0.7612	1297	325	3.3604	4.7308	0.66	0.7811	0.3045	0.3992	0.1556	0.502	0.1283	0.2785	0.1086	0.3039	0.1889	0.017	0.0894	0.1889	0.2336	0.1989	0.1388	0.0794	0.0339	0.0116	0.0085	0.66	0.106019166666667	0.0605333333333333	0.0409358333333333	3.3601
Activating_Invasion_and_Metastasis	AGA_260_3_054	1434	3.2371	11	1.8622	0.7494	1434	431	2.6717	5.1291	0.7057	0.6632	0.2669	0.3015	0.1213	0.3984	0.1003	0.2078	0.0836	0.2437	0.1514	0.0216	0.0997	0.228	0.2594	0.1883	0.1151	0.0544	0.0251	0.0056	0.0028	0.7057	0.0814675	0.0443283333333333	0.0296141666666667	2.67
AKT Pathway	AGA_260_3_054	1413	3.2399	11	1.8669	0.7513	1413	383	2.2138	4.5625	0.629	0.8595	0.3459	0.4456	0.1793	0.4961	0.1256	0.3755	0.1511	0.4349	0.2702	0.0226	0.1005	0.2236	0.2611	0.189	0.1139	0.0552	0.0255	0.0057	0.0028	0.629	0.149399166666667	0.0834958333333333	0.0555491666666667	2.2146
Avoiding_Immune_Destruction	AGA_260_3_054	1435	3.239	11	1.8625	0.7495	729	38	0.7919	1.7635	0.2675	1.6385	0.6594	1.1613	0.4674	1.1824	0.2978	1.3121	0.528	1.3765	0.8553	0.0216	0.0997	0.2279	0.2578	0.1902	0.115	0.0544	0.0251	0.0056	0.0028	0.2675	0.527885833333333	0.367795	0.255446666666667	0.7919
Evading_Growth_Suppressors	AGA_260_3_054	1433	3.2366	11	1.8636	0.75	1433	121	1.7258	3.8335	0.5275	0.9213	0.3707	0.4799	0.1931	0.5832	0.1469	0.3557	0.1431	0.4115	0.2557	0.0216	0.1012	0.2261	0.2596	0.1884	0.1151	0.0544	0.0251	0.0056	0.0028	0.5275	0.139790833333333	0.08056	0.0535508333333333	1.7258
Genome_instability_and_Mutation	AGA_260_3_054	1414	3.2405	11	1.867	0.7514	27	26	1.165	2.2476	0.682	1.4319	0.5762	0.933	0.3755	1.0796	0.2732	1.0212	0.411	1.1233	0.698	0.0226	0.1004	0.2242	0.2595	0.1902	0.1139	0.0552	0.0255	0.0057	0.0028	0.682	0.4094575	0.260358333333333	0.175495833333333	1.165
Inducing_Angiogenesis	AGA_260_3_054	1436	3.2396	11	1.8611	0.749	729	33	0.9323	2.0954	0.3179	1.4794	0.5954	0.9664	0.3889	1.1331	0.2854	1.0193	0.4102	1.1117	0.6907	0.0216	0.0982	0.2298	0.2577	0.1901	0.1149	0.0543	0.0251	0.0056	0.0028	0.3179	0.408944166666667	0.271373333333333	0.188725833333333	0.9323
Resisting_Cell_Death	AGA_260_3_054	1413	3.2399	11	1.8669	0.7513	1413	978	4.9292	6.6435	0.9159	0.2422	0.0975	0.1102	0.0443	0.1352	0.0342	0.0402	0.0162	0.0479	0.0297	0.0226	0.1005	0.2236	0.2611	0.189	0.1139	0.0552	0.0255	0.0057	0.0028	0.9159	0.0109841666666667	0.00583416666666667	0.00384666666666667	4.9272
Sustaining_Proliferative_Signaling	AGA_260_3_054	1413	3.2399	11	1.8669	0.7513	1413	440	3.2096	5.37	0.7403	0.529	0.2129	0.2382	0.0958	0.317	0.0802	0.1399	0.0563	0.1648	0.1024	0.0226	0.1005	0.2236	0.2611	0.189	0.1139	0.0552	0.0255	0.0057	0.0028	0.7403	0.0527358333333333	0.02856	0.0190633333333333	3.2103
Activating_Invasion_and_Metastasis	AGA_260_3_055	1407	3.4428	11	1.929	0.7763	1407	275	2.3593	4.5768	0.6313	0.9006	0.3624	0.4485	0.1805	0.5536	0.1401	0.2596	0.1045	0.2895	0.1799	0.0199	0.0945	0.1976	0.2388	0.1962	0.1421	0.0625	0.0291	0.0128	0.0064	0.6313	0.102769166666667	0.0583575	0.0383708333333333	2.3592
AKT Pathway	AGA_260_3_055	1376	3.4302	11	1.936	0.7791	1376	244	1.6933	3.8637	0.5346	1.1031	0.4439	0.6139	0.247	0.6965	0.1772	0.5149	0.2072	0.5683	0.3531	0.0211	0.0974	0.2006	0.2333	0.1955	0.1395	0.064	0.0298	0.0124	0.0065	0.5346	0.2043625	0.120546666666667	0.0801666666666667	1.6932
Avoiding_Immune_Destruction	AGA_260_3_055	1429	3.4402	11	1.9342	0.7784	729	27	1.072	2.0776	0.3152	1.6172	0.6508	1.0619	0.4273	1.1552	0.2924	1.1381	0.458	1.2031	0.7475	0.0203	0.0959	0.1987	0.2379	0.1938	0.1379	0.0672	0.0294	0.0126	0.0063	0.3152	0.456909166666667	0.296055	0.193346666666667	1.072
Evading_Growth_Suppressors	AGA_260_3_055	1414	3.4512	11	1.9278	0.7758	1414	54	0.8293	2.2313	0.3076	1.6636	0.6695	1.1139	0.4483	1.002	0.2536	1.2171	0.4898	1.2741	0.7916	0.0198	0.0919	0.198	0.239	0.198	0.1421	0.0622	0.029	0.0134	0.0064	0.3076	0.486705833333333	0.314440833333333	0.199338333333333	0.8293
Genome_instability_and_Mutation	AGA_260_3_055	1398	3.4263	11	1.9416	0.7814	27	18	0.8672	1.7692	0.5368	1.6545	0.6658	1.1598	0.4667	1.2796	0.3239	1.2207	0.4912	1.2671	0.7873	0.0236	0.0966	0.1989	0.2353	0.1917	0.1402	0.0658	0.0286	0.0129	0.0064	0.5368	0.488581666666667	0.340985833333333	0.23113	0.8672
Inducing_Angiogenesis	AGA_260_3_055	1436	3.4485	11	1.9331	0.7779	729	27	0.8535	1.9458	0.2952	1.6783	0.6754	1.1704	0.471	1.1832	0.298	1.2266	0.4936	1.2812	0.796	0.0202	0.0933	0.1992	0.2382	0.1957	0.1379	0.0669	0.0292	0.0132	0.0063	0.2952	0.491711666666667	0.326126666666667	0.2115975	0.8535
Resisting_Cell_Death	AGA_260_3_055	1378	3.4282	11	1.933	0.7779	1378	629	3.5855	5.6858	0.7866	0.6431	0.2588	0.3085	0.1242	0.3698	0.0936	0.1359	0.0547	0.1532	0.0952	0.0218	0.0958	0.1996	0.2358	0.1945	0.1422	0.0631	0.0283	0.0123	0.0065	0.7866	0.0492475	0.0280275	0.0175916666666667	3.5859
Sustaining_Proliferative_Signaling	AGA_260_3_055	1392	3.4339	11	1.94	0.7807	1392	208	1.8663	3.8929	0.5378	1.0968	0.4414	0.5921	0.2383	0.7001	0.1772	0.4655	0.1873	0.5144	0.3196	0.023	0.0955	0.1976	0.2371	0.1925	0.1401	0.0661	0.0287	0.0129	0.0065	0.5378	0.183111666666667	0.108410833333333	0.0714158333333333	1.8664
Activating_Invasion_and_Metastasis	AGA_260_3_056	1342	3.3949	11	1.8762	0.755	1342	585	3.985	5.718	0.7939	0.5512	0.2218	0.2644	0.1064	0.3219	0.0819	0.1271	0.0511	0.1445	0.0898	0.0156	0.0879	0.2109	0.2466	0.2072	0.1252	0.0723	0.0238	0.006	0.0045	0.7939	0.0467166666666667	0.0251158333333333	0.016745	3.9871
AKT Pathway	AGA_260_3_056	1325	3.3887	11	1.8783	0.7559	1325	471	2.5173	4.7376	0.659	1.0401	0.4185	0.5616	0.226	0.4666	0.1193	0.4881	0.1964	0.5461	0.3393	0.0166	0.0883	0.2106	0.2468	0.2075	0.1245	0.0709	0.0242	0.006	0.0045	0.659	0.193906666666667	0.106086666666667	0.0698641666666667	2.5182
Avoiding_Immune_Destruction	AGA_260_3_056	1344	3.3914	11	1.8784	0.7559	729	59	1.3754	2.8021	0.4251	1.3064	0.5257	0.8094	0.3257	0.8903	0.2264	0.8132	0.3273	0.888	0.5518	0.0164	0.0885	0.2106	0.2455	0.2076	0.125	0.0722	0.0238	0.006	0.0045	0.4251	0.3247775	0.19798	0.134710833333333	1.3754
Evading_Growth_Suppressors	AGA_260_3_056	1342	3.3949	11	1.8762	0.755	1342	168	1.8736	3.8195	0.5303	1.1556	0.465	0.6013	0.242	0.6992	0.1778	0.4814	0.1937	0.5359	0.333	0.0156	0.0879	0.2109	0.2466	0.2072	0.1252	0.0723	0.0238	0.006	0.0045	0.5303	0.191620833333333	0.111084166666667	0.0750441666666667	1.8737
Genome_instability_and_Mutation	AGA_260_3_056	1333	3.4059	11	1.8843	0.7583	27	25	1.2547	2.238	0.679	1.5217	0.6124	1.0051	0.4045	1.0863	0.2763	1.0416	0.4192	1.1127	0.6914	0.0165	0.0878	0.2086	0.2461	0.2063	0.1253	0.0728	0.0263	0.006	0.0045	0.679	0.417880833333333	0.26871	0.1849925	1.2547
Inducing_Angiogenesis	AGA_260_3_056	1345	3.3888	11	1.88	0.7566	729	57	1.739	2.7544	0.4179	1.4747	0.5935	0.8855	0.3563	0.9196	0.2339	0.7977	0.321	0.872	0.5418	0.0171	0.0885	0.2104	0.2454	0.2074	0.1249	0.0721	0.0238	0.0059	0.0045	0.4179	0.316703333333333	0.194370833333333	0.131996666666667	1.739
Resisting_Cell_Death	AGA_260_3_056	1327	3.3896	11	1.8798	0.7565	1327	1033	5.7482	6.7625	0.9405	0.2352	0.0947	0.0995	0.0401	0.1374	0.0349	0.035	0.0141	0.0402	0.025	0.0173	0.0874	0.2102	0.2472	0.208	0.1228	0.0723	0.0241	0.006	0.0045	0.9405	0.00787666666666667	0.00448	0.00276833333333333	5.748
Sustaining_Proliferative_Signaling	AGA_260_3_056	1328	3.3886	11	1.8804	0.7567	1328	474	3.4464	5.4013	0.7511	0.6827	0.2748	0.3347	0.1347	0.3855	0.098	0.1708	0.0687	0.194	0.1206	0.0173	0.0881	0.2101	0.2462	0.2086	0.1227	0.0723	0.0241	0.006	0.0045	0.7511	0.0645833333333333	0.0349016666666667	0.0232816666666667	3.4472
Activating_Invasion_and_Metastasis	AGA_260_3_057	1081	2.8696	11	1.7848	0.7183	1081	644	3.7692	6.1576	0.8815	0.2437	0.0981	0.1052	0.0423	0.136	0.0355	0.0554	0.0223	0.0727	0.0452	0.0296	0.1536	0.2461	0.2544	0.1915	0.0823	0.0278	0.0056	0.0074	0.0019	0.8815	0.0169108333333333	0.00874	0.00614666666666667	3.7695
AKT Pathway	AGA_260_3_057	1067	2.8679	11	1.7916	0.721	1067	301	2.0474	4.4129	0.6329	0.6854	0.2758	0.3677	0.148	0.4052	0.1065	0.3802	0.153	0.4784	0.2972	0.0328	0.1509	0.2437	0.2568	0.1903	0.0825	0.0281	0.0066	0.0066	0.0019	0.6329	0.148303333333333	0.08272	0.0571108333333333	2.0472
Avoiding_Immune_Destruction	AGA_260_3_057	1081	2.8696	11	1.7848	0.7183	729	60	1.6667	3.1083	0.4716	1.045	0.4206	0.5768	0.2321	0.7687	0.2008	0.5579	0.2245	0.686	0.4262	0.0296	0.1536	0.2461	0.2544	0.1915	0.0823	0.0278	0.0056	0.0074	0.0019	0.4716	0.2194425	0.129095833333333	0.0909491666666667	1.6667
Evading_Growth_Suppressors	AGA_260_3_057	1081	2.8696	11	1.7848	0.7183	1081	75	1.1904	3.157	0.4519	0.9747	0.3922	0.5394	0.2171	0.695	0.1815	0.5976	0.2405	0.7334	0.4557	0.0296	0.1536	0.2461	0.2544	0.1915	0.0823	0.0278	0.0056	0.0074	0.0019	0.4519	0.238496666666667	0.14001	0.0982991666666667	1.1904
Genome_instability_and_Mutation	AGA_260_3_057	1067	2.8679	11	1.7916	0.721	27	25	1.3203	2.5724	0.7805	1.0763	0.4331	0.6216	0.2502	0.7934	0.2084	0.7091	0.2854	0.8568	0.5323	0.0328	0.1509	0.2437	0.2568	0.1903	0.0825	0.0281	0.0066	0.0066	0.0019	0.7805	0.285601666666667	0.172968333333333	0.123795833333333	1.3203
Inducing_Angiogenesis	AGA_260_3_057	1081	2.8696	11	1.7848	0.7183	729	73	1.7535	3.323	0.5041	0.9367	0.3769	0.4995	0.201	0.7084	0.185	0.4846	0.195	0.6004	0.3731	0.0296	0.1536	0.2461	0.2544	0.1915	0.0823	0.0278	0.0056	0.0074	0.0019	0.5041	0.19335	0.112125833333333	0.0790283333333333	1.7535
Resisting_Cell_Death	AGA_260_3_057	1067	2.8679	11	1.7916	0.721	1067	864	4.9557	6.649	0.9536	0.122	0.0491	0.0461	0.0186	0.0699	0.0184	0.0289	0.0116	0.0382	0.0238	0.0328	0.1509	0.2437	0.2568	0.1903	0.0825	0.0281	0.0066	0.0066	0.0019	0.9536	0.0048375	0.00281416666666667	0.00176166666666667	4.9557
Sustaining_Proliferative_Signaling	AGA_260_3_057	1067	2.8679	11	1.7916	0.721	1067	372	2.8383	5.2679	0.7555	0.4002	0.161	0.211	0.0849	0.2403	0.0631	0.1287	0.0518	0.1666	0.1035	0.0328	0.1509	0.2437	0.2568	0.1903	0.0825	0.0281	0.0066	0.0066	0.0019	0.7555	0.04763	0.025	0.0178741666666667	2.8379
Activating_Invasion_and_Metastasis	AGA_260_3_060	1064	3.656	11	1.9195	0.7724	1064	564	3.8128	5.8829	0.8441	0.4493	0.1808	0.2135	0.0859	0.2781	0.0731	0.0935	0.0376	0.1005	0.0624	0.0226	0.0639	0.1513	0.2472	0.2397	0.1447	0.0771	0.0338	0.0132	0.0066	0.8441	0.0324433333333333	0.0168	0.01203	3.8133
AKT Pathway	AGA_260_3_060	1043	3.6357	11	1.9248	0.7746	1043	418	2.6275	5.3477	0.7695	0.5481	0.2206	0.2659	0.107	0.3257	0.0856	0.1654	0.0666	0.178	0.1106	0.024	0.0642	0.1592	0.2416	0.2387	0.1429	0.0748	0.0355	0.0125	0.0067	0.7695	0.0617066666666667	0.0336416666666667	0.0232591666666667	2.6276
Avoiding_Immune_Destruction	AGA_260_3_060	1068	3.6554	11	1.9209	0.773	729	51	1.6074	2.8231	0.4283	1.4064	0.566	0.8391	0.3377	0.9214	0.242	0.8056	0.3242	0.8438	0.5243	0.0225	0.0646	0.1507	0.2491	0.236	0.147	0.0758	0.0346	0.0131	0.0066	0.4283	0.321270833333333	0.196280833333333	0.135881666666667	1.6074
Evading_Growth_Suppressors	AGA_260_3_060	1063	3.6557	11	1.9193	0.7724	1063	112	1.5051	3.3896	0.4864	1.269	0.5107	0.7085	0.2851	0.7394	0.1942	0.6571	0.2644	0.6928	0.4305	0.0226	0.064	0.1515	0.2465	0.2399	0.1458	0.0762	0.0339	0.0132	0.0066	0.4864	0.2601675	0.153999166666667	0.1068425	1.5051
Genome_instability_and_Mutation	AGA_260_3_060	1053	3.6638	11	1.9285	0.7761	27	16	0.8655	2.0439	0.6201	1.44	0.5795	0.9904	0.3986	1.1181	0.2937	1.0533	0.4239	1.0766	0.6689	0.0237	0.0636	0.1548	0.2365	0.2431	0.1443	0.0788	0.0351	0.0133	0.0066	0.6201	0.421545833333333	0.283995833333333	0.205361666666667	0.8655
Inducing_Angiogenesis	AGA_260_3_060	1068	3.6554	11	1.9209	0.773	729	71	1.7767	3.2496	0.493	1.246	0.5014	0.7138	0.2873	0.8751	0.2299	0.5872	0.2363	0.6196	0.385	0.0225	0.0646	0.1507	0.2491	0.236	0.147	0.0758	0.0346	0.0131	0.0066	0.493	0.230955833333333	0.138609166666667	0.0958708333333333	1.7767
Resisting_Cell_Death	AGA_260_3_060	1044	3.6341	11	1.9252	0.7747	1044	749	4.9086	6.3518	0.9138	0.2787	0.1122	0.1277	0.0514	0.1608	0.0422	0.0616	0.0248	0.0666	0.0414	0.0239	0.0651	0.158	0.2423	0.2385	0.1427	0.0747	0.0354	0.0125	0.0067	0.9138	0.0163733333333333	0.0092975	0.0059425	4.9054
Sustaining_Proliferative_Signaling	AGA_260_3_060	1044	3.6341	11	1.9252	0.7747	1044	467	3.4201	5.6542	0.8135	0.4913	0.1977	0.2348	0.0945	0.2909	0.0764	0.1173	0.0472	0.1265	0.0786	0.0239	0.0651	0.158	0.2423	0.2385	0.1427	0.0747	0.0354	0.0125	0.0067	0.8135	0.0414425	0.0222375	0.0154225	3.4196
Activating_Invasion_and_Metastasis	AGA_260_3_061	1657	3.4496	11	1.9249	0.7746	1657	659	3.5425	5.6542	0.7628	0.5648	0.2273	0.2567	0.1033	0.3339	0.0826	0.1681	0.0677	0.1885	0.1171	0.0241	0.0821	0.1949	0.2511	0.2052	0.1298	0.0634	0.0302	0.0127	0.0066	0.7628	0.0633333333333333	0.0345858333333333	0.02218	3.541
AKT Pathway	AGA_260_3_061	1640	3.4427	11	1.92	0.7727	1640	319	1.763	3.4048	0.46	1.3702	0.5514	0.8159	0.3284	0.7708	0.1915	0.9124	0.3672	0.9838	0.6113	0.025	0.0793	0.197	0.253	0.2049	0.1311	0.0616	0.0287	0.0128	0.0067	0.46	0.365371666666667	0.221311666666667	0.141516666666667	1.763
Avoiding_Immune_Destruction	AGA_260_3_061	1664	3.4423	11	1.9274	0.7756	729	57	1.2158	2.3897	0.3625	1.3996	0.5632	0.8865	0.3568	1.0545	0.2608	1.0261	0.4129	1.0932	0.6792	0.0258	0.0829	0.1929	0.2494	0.2085	0.1286	0.0625	0.03	0.0126	0.0066	0.3625	0.4123275	0.2632075	0.172069166666667	1.2158
Evading_Growth_Suppressors	AGA_260_3_061	1664	3.4579	11	1.9256	0.7749	1664	176	1.6889	3.4854	0.4699	1.2194	0.4907	0.6969	0.2805	0.8093	0.2002	0.6503	0.2617	0.7088	0.4404	0.024	0.0817	0.1923	0.2518	0.2067	0.1304	0.0625	0.0306	0.0132	0.0066	0.4699	0.257886666666667	0.155720833333333	0.1008675	1.6888
Genome_instability_and_Mutation	AGA_260_3_061	1665	3.4438	11	1.9238	0.7742	27	16	0.6505	1.6296	0.4945	1.6122	0.6488	1.1435	0.4602	1.3255	0.3279	1.3458	0.5416	1.3699	0.8512	0.0234	0.0829	0.1988	0.248	0.2048	0.1291	0.0637	0.0306	0.012	0.0066	0.4945	0.5407875	0.383445	0.257441666666667	0.6505
Inducing_Angiogenesis	AGA_260_3_061	1671	3.4566	11	1.9258	0.775	729	73	1.3344	2.5491	0.3867	1.3622	0.5482	0.8416	0.3387	1.0324	0.2554	0.979	0.394	1.0448	0.6492	0.0245	0.0808	0.1945	0.249	0.2071	0.1311	0.0634	0.0305	0.0126	0.0066	0.3867	0.391875	0.2485425	0.162605	1.3344
Resisting_Cell_Death	AGA_260_3_061	1640	3.4341	11	1.9252	0.7747	1640	906	4.6791	6.2241	0.8408	0.5109	0.2056	0.2151	0.0865	0.2843	0.0706	0.1021	0.0411	0.1154	0.0717	0.0256	0.0823	0.197	0.25	0.2061	0.1274	0.0628	0.0299	0.0122	0.0067	0.8408	0.0374675	0.0200516666666667	0.01301	4.6763
Sustaining_Proliferative_Signaling	AGA_260_3_061	1650	3.4485	11	1.9237	0.7742	1650	496	3.0981	5.1467	0.6947	0.7675	0.3089	0.3728	0.15	0.4292	0.1066	0.2298	0.0925	0.2569	0.1596	0.0248	0.0794	0.1982	0.2503	0.2048	0.1291	0.0642	0.0303	0.0121	0.0067	0.6947	0.0907491666666667	0.0506616666666667	0.0322683333333333	3.0974
Activating_Invasion_and_Metastasis	AGA_260_3_062	1472	3.4226	11	1.9151	0.7707	1472	311	2.6139	4.3473	0.596	0.9292	0.3739	0.4681	0.1884	0.5553	0.1399	0.4585	0.1845	0.5099	0.3168	0.0156	0.0978	0.195	0.2575	0.2065	0.1128	0.0659	0.0279	0.0122	0.0088	0.596	0.18174	0.103266666666667	0.067385	2.6136
AKT Pathway	AGA_260_3_062	1406	3.4097	11	1.9137	0.7701	1406	97	1.1087	2.6999	0.3725	1.3723	0.5523	0.8564	0.3446	1.0174	0.2575	0.881	0.3545	0.9516	0.5912	0.0156	0.0982	0.1999	0.256	0.2077	0.1067	0.0661	0.0292	0.0121	0.0085	0.3725	0.351989166666667	0.223125833333333	0.149976666666667	1.1087
Avoiding_Immune_Destruction	AGA_260_3_062	1472	3.4226	11	1.9147	0.7705	729	39	0.9272	1.8125	0.275	1.7636	0.7097	1.2123	0.4879	1.0764	0.2711	1.4037	0.5649	1.4336	0.8907	0.0156	0.0965	0.1977	0.2568	0.2058	0.1121	0.0659	0.0292	0.0115	0.0088	0.275	0.5635025	0.377469166666667	0.232854166666667	0.9272
Evading_Growth_Suppressors	AGA_260_3_062	1478	3.4263	11	1.9139	0.7702	1478	112	1.2146	2.9731	0.4074	1.3731	0.5526	0.8325	0.335	0.9548	0.2405	0.8472	0.3409	0.9184	0.5706	0.0149	0.0968	0.1982	0.2544	0.207	0.1143	0.065	0.0284	0.0122	0.0088	0.4074	0.3382675	0.208083333333333	0.1370225	1.2146
Genome_instability_and_Mutation	AGA_260_3_062	1409	3.4152	11	1.911	0.769	27	14	0.489	1.2287	0.3728	1.677	0.6749	1.2994	0.5229	1.4701	0.3721	1.5126	0.6087	1.4912	0.9265	0.0149	0.0965	0.2023	0.2534	0.2101	0.1072	0.066	0.0291	0.0121	0.0085	0.3728	0.6061825	0.455465	0.3155125	0.489
Inducing_Angiogenesis	AGA_260_3_062	1482	3.4238	11	1.9175	0.7717	729	49	0.9809	1.8875	0.2864	1.6861	0.6785	1.1725	0.4719	1.1432	0.2879	1.3456	0.5415	1.3892	0.8631	0.0162	0.0972	0.1957	0.2564	0.2065	0.1127	0.0661	0.0283	0.0115	0.0094	0.2864	0.5387	0.357086666666667	0.223555	0.9809
Resisting_Cell_Death	AGA_260_3_062	1406	3.4097	11	1.9137	0.7701	1406	726	3.8297	5.9751	0.8243	0.4542	0.1828	0.202	0.0813	0.2684	0.0679	0.105	0.0422	0.1192	0.074	0.0156	0.0982	0.1999	0.256	0.2077	0.1067	0.0661	0.0292	0.0121	0.0085	0.8243	0.0378625	0.0211108333333333	0.0134716666666667	3.8286
Sustaining_Proliferative_Signaling	AGA_260_3_062	1406	3.4097	11	1.9137	0.7701	1406	269	2.2634	4.4238	0.6103	0.8509	0.3424	0.4423	0.178	0.5427	0.1373	0.3372	0.1357	0.3775	0.2345	0.0156	0.0982	0.1999	0.256	0.2077	0.1067	0.0661	0.0292	0.0121	0.0085	0.6103	0.132213333333333	0.0758441666666667	0.0496383333333333	2.2631
Activating_Invasion_and_Metastasis	AGA_260_3_063	1438	3.5688	9	1.8816	0.8172	1438	801	4.0478	6.2219	0.8557	0.4664	0.2026	0.1948	0.0846	0.2704	0.0681	0.0789	0.0343	0.0865	0.0538	0.0139	0.0695	0.1822	0.2462	0.2246	0.1474	0.0682	0.0348	0.0104	0.0028	0.8557	0.0295741666666667	0.0151366666666667	0.00965166666666667	4.0392
AKT Pathway	AGA_260_3_063	1414	3.5304	9	1.8745	0.8141	1414	636	2.9574	5.5761	0.7687	0.5171	0.2246	0.226	0.0982	0.3035	0.0768	0.1697	0.0737	0.1867	0.116	0.0141	0.0728	0.1846	0.2496	0.2256	0.1414	0.0672	0.0325	0.0092	0.0028	0.7687	0.0701983333333333	0.0383608333333333	0.0235975	2.9582
Avoiding_Immune_Destruction	AGA_260_3_063	1438	3.5688	9	1.8816	0.8172	729	74	1.5063	2.9302	0.4445	1.3217	0.574	0.7891	0.3427	0.9251	0.233	0.832	0.3613	0.8836	0.549	0.0139	0.0695	0.1822	0.2462	0.2246	0.1474	0.0682	0.0348	0.0104	0.0028	0.4445	0.358696666666667	0.214953333333333	0.133790833333333	1.5063
Evading_Growth_Suppressors	AGA_260_3_063	1440	3.5667	9	1.8814	0.8171	1440	231	1.939	4.389	0.6035	0.8388	0.3643	0.4113	0.1786	0.5454	0.1374	0.3428	0.1489	0.3717	0.231	0.0139	0.0694	0.1833	0.2458	0.2243	0.1472	0.0681	0.0347	0.0104	0.0028	0.6035	0.146745833333333	0.0809891666666667	0.0509275	1.9389
Genome_instability_and_Mutation	AGA_260_3_063	1418	3.5261	9	1.8749	0.8143	27	20	1.162	2.5	0.7585	1.1755	0.5105	0.7007	0.3043	0.9013	0.2281	0.8035	0.349	0.8559	0.5318	0.0148	0.0719	0.1862	0.2496	0.225	0.141	0.067	0.0324	0.0092	0.0028	0.7585	0.346456666666667	0.216589166666667	0.138383333333333	1.162
Inducing_Angiogenesis	AGA_260_3_063	1440	3.5667	9	1.8814	0.8171	729	86	1.7453	3.2031	0.4859	1.1488	0.4989	0.6434	0.2794	0.7801	0.1965	0.6958	0.3022	0.7436	0.462	0.0139	0.0694	0.1833	0.2458	0.2243	0.1472	0.0681	0.0347	0.0104	0.0028	0.4859	0.299101666666667	0.176988333333333	0.10987	1.7453
Resisting_Cell_Death	AGA_260_3_063	1414	3.5304	9	1.8745	0.8141	1414	1216	5.9904	6.9985	0.9648	0.1439	0.0625	0.0621	0.027	0.0813	0.0206	0.0262	0.0114	0.0291	0.0181	0.0141	0.0728	0.1846	0.2496	0.2256	0.1414	0.0672	0.0325	0.0092	0.0028	0.9648	0.00403833333333333	0.00262	0.00130333333333333	5.9788
Sustaining_Proliferative_Signaling	AGA_260_3_063	1414	3.5304	9	1.8745	0.8141	1414	741	3.771	6.086	0.839	0.3418	0.1484	0.147	0.0639	0.2036	0.0515	0.0984	0.0427	0.1087	0.0675	0.0141	0.0728	0.1846	0.2496	0.2256	0.1414	0.0672	0.0325	0.0092	0.0028	0.839	0.0391608333333333	0.0202041666666667	0.0128516666666667	3.7714
Activating_Invasion_and_Metastasis	AGA_260_3_064	1578	3.161	10	1.9142	0.7983	1578	529	3.1604	5.2095	0.7074	0.7843	0.3271	0.3853	0.1607	0.4414	0.1101	0.2264	0.0944	0.2697	0.1676	0.0374	0.1255	0.2079	0.2319	0.1977	0.1109	0.0577	0.0196	0.0082	0.0032	0.7074	0.0897858333333333	0.0504875	0.0311558333333333	3.1594
AKT Pathway	AGA_260_3_064	1566	3.1609	10	1.9144	0.7984	1566	342	2.1635	4.0218	0.5467	1.2535	0.5227	0.6968	0.2906	0.7234	0.1805	0.5668	0.2364	0.6595	0.4098	0.0377	0.1232	0.2114	0.2318	0.1954	0.1117	0.0575	0.0198	0.0083	0.0032	0.5467	0.232913333333333	0.135601666666667	0.0827316666666667	2.1638
Avoiding_Immune_Destruction	AGA_260_3_064	1595	3.1561	10	1.9106	0.7968	729	62	1.285	2.4327	0.3691	1.6282	0.679	1.0495	0.4377	0.9889	0.2468	1.0881	0.4538	1.2067	0.7498	0.0357	0.1273	0.21	0.2313	0.1969	0.111	0.0571	0.0194	0.0082	0.0031	0.3691	0.450066666666667	0.2793125	0.167446666666667	1.285
Evading_Growth_Suppressors	AGA_260_3_064	1587	3.1632	10	1.9164	0.7992	1587	139	1.4526	3.3448	0.4539	1.3535	0.5644	0.7829	0.3265	0.8423	0.2102	0.6423	0.2679	0.7401	0.4598	0.0378	0.1254	0.2079	0.2306	0.196	0.1134	0.058	0.0195	0.0082	0.0032	0.4539	0.265444166666667	0.161274166666667	0.1002275	1.4527
Genome_instability_and_Mutation	AGA_260_3_064	1595	3.1862	10	1.9259	0.8032	27	27	1.4386	2.5809	0.7831	1.4025	0.5849	0.8711	0.3633	1.0527	0.2627	0.7568	0.3156	0.8557	0.5317	0.037	0.1248	0.2075	0.2276	0.1956	0.1154	0.0583	0.0219	0.0075	0.0044	0.7831	0.313704166666667	0.199469166666667	0.126268333333333	1.4386
Inducing_Angiogenesis	AGA_260_3_064	1591	3.1565	10	1.912	0.7974	729	55	1.4322	2.7212	0.4128	1.4143	0.5898	0.8831	0.3683	0.9795	0.2444	0.6856	0.2859	0.7814	0.4855	0.0371	0.1251	0.2106	0.2313	0.1974	0.1106	0.0572	0.0195	0.0082	0.0031	0.4128	0.2844575	0.1805825	0.115134166666667	1.4322
Resisting_Cell_Death	AGA_260_3_064	1569	3.1574	10	1.9148	0.7985	1569	984	5.022	6.4189	0.8723	0.4982	0.2078	0.2405	0.1003	0.2787	0.0695	0.0739	0.0308	0.0895	0.0556	0.0376	0.1249	0.211	0.2307	0.1957	0.1115	0.0574	0.0198	0.0083	0.0032	0.8723	0.0263566666666667	0.0146933333333333	0.00884	5.0225
Sustaining_Proliferative_Signaling	AGA_260_3_064	1572	3.159	10	1.9138	0.7981	1572	480	3.176	5.2282	0.7103	0.7901	0.3295	0.3927	0.1638	0.4494	0.1121	0.1942	0.081	0.2321	0.1442	0.0375	0.124	0.2112	0.2309	0.1966	0.1113	0.0573	0.0197	0.0083	0.0032	0.7103	0.0777533333333333	0.0432608333333333	0.0269541666666667	3.1759
Activating_Invasion_and_Metastasis	AGA_260_3_065	1225	3.5429	9	1.9063	0.8279	1225	399	3.0605	4.8194	0.6778	0.8454	0.3671	0.4254	0.1848	0.4898	0.1258	0.3168	0.1376	0.3455	0.2147	0.0114	0.0947	0.1747	0.2286	0.231	0.1371	0.0735	0.0343	0.0098	0.0049	0.6778	0.132093333333333	0.0744591666666667	0.0462883333333333	3.061
AKT Pathway	AGA_260_3_065	1181	3.4936	9	1.9169	0.8325	1181	165	1.383	2.66	0.376	1.7126	0.7438	1.0713	0.4652	0.8822	0.2279	1.2826	0.557	1.3189	0.8195	0.0152	0.0999	0.1787	0.2286	0.2252	0.1321	0.0728	0.0322	0.0102	0.0051	0.376	0.554905	0.341805833333333	0.188165	1.3828
Avoiding_Immune_Destruction	AGA_260_3_065	1232	3.5487	9	1.9065	0.828	729	47	1.099	2.0034	0.3039	1.7421	0.7566	1.1856	0.5149	1.0246	0.2633	1.3775	0.5983	1.3951	0.8668	0.0114	0.0942	0.1737	0.2289	0.2305	0.138	0.0747	0.0341	0.0097	0.0049	0.3039	0.5961175	0.383898333333333	0.218293333333333	1.099
Evading_Growth_Suppressors	AGA_260_3_065	1233	3.562	9	1.9082	0.8287	1233	125	1.3702	3.1035	0.4361	1.3792	0.599	0.8261	0.3588	0.8069	0.2073	0.8621	0.3744	0.9154	0.5688	0.0114	0.0941	0.1695	0.2295	0.2311	0.1395	0.0754	0.0349	0.0097	0.0049	0.4361	0.371696666666667	0.223785	0.138318333333333	1.3702
Genome_instability_and_Mutation	AGA_260_3_065	1192	3.505	9	1.9203	0.834	27	21	1.0647	2.0517	0.6225	1.5901	0.6906	1.0766	0.4676	1.2032	0.3108	1.1009	0.4781	1.1507	0.715	0.0168	0.0965	0.177	0.2299	0.224	0.1334	0.0755	0.0319	0.0101	0.005	0.6225	0.475763333333333	0.31701	0.2048025	1.0647
Inducing_Angiogenesis	AGA_260_3_065	1233	3.5572	9	1.9075	0.8284	729	40	1.0963	2.3281	0.3532	1.4776	0.6417	0.983	0.4269	1.085	0.2788	0.9727	0.4225	1.0173	0.6321	0.0114	0.0941	0.1703	0.2311	0.2295	0.1395	0.0746	0.0349	0.0097	0.0049	0.3532	0.419065	0.274058333333333	0.178891666666667	1.0963
Resisting_Cell_Death	AGA_260_3_065	1181	3.4936	9	1.9169	0.8325	1181	628	4.4719	5.799	0.8197	0.6844	0.2972	0.3166	0.1375	0.347	0.0896	0.1438	0.0625	0.1599	0.0994	0.0152	0.0999	0.1787	0.2286	0.2252	0.1321	0.0728	0.0322	0.0102	0.0051	0.8197	0.0572025	0.0309991666666667	0.019135	4.4746
Sustaining_Proliferative_Signaling	AGA_260_3_065	1182	3.4924	9	1.9168	0.8324	1182	344	3.0356	4.8644	0.6875	0.8775	0.3811	0.4598	0.1997	0.4595	0.1187	0.2895	0.1257	0.3199	0.1988	0.0152	0.0998	0.1794	0.2284	0.225	0.132	0.0728	0.0321	0.0102	0.0051	0.6875	0.120173333333333	0.0665441666666667	0.0413791666666667	3.0349
Activating_Invasion_and_Metastasis	AGA_260_3_066	1866	3.6474	10	1.9168	0.7994	1866	636	3.1146	5.2602	0.6984	0.7315	0.305	0.3411	0.1422	0.4469	0.1092	0.2441	0.1018	0.2614	0.1624	0.0182	0.067	0.1656	0.2337	0.2347	0.1565	0.0713	0.0322	0.0155	0.0054	0.6984	0.0989716666666667	0.0546633333333333	0.0339591666666667	3.1134
AKT Pathway	AGA_260_3_066	1846	3.6273	10	1.913	0.7978	1846	401	1.9953	3.9473	0.5249	1.1194	0.4668	0.6366	0.2655	0.6801	0.1661	0.6567	0.2739	0.6972	0.4332	0.0195	0.0677	0.1674	0.2302	0.2394	0.1549	0.0693	0.032	0.0146	0.0049	0.5249	0.271498333333333	0.157224166666667	0.0968083333333333	1.9955
Avoiding_Immune_Destruction	AGA_260_3_066	1920	3.6854	10	1.913	0.7978	729	67	1.268	2.3592	0.3579	1.694	0.7065	1.1181	0.4663	1.0336	0.2514	1.1857	0.4945	1.2105	0.7521	0.0161	0.0656	0.1594	0.2302	0.2427	0.1594	0.0714	0.0344	0.0151	0.0057	0.3579	0.493585833333333	0.313159166666667	0.1886675	1.268
Evading_Growth_Suppressors	AGA_260_3_066	1912	3.6684	10	1.9154	0.7988	1912	228	1.8469	4.0895	0.5412	1.0495	0.4377	0.5564	0.232	0.632	0.1537	0.4674	0.1949	0.4948	0.3075	0.0178	0.0654	0.1621	0.2317	0.2385	0.16	0.0701	0.0335	0.0152	0.0058	0.5412	0.192074166666667	0.110503333333333	0.068695	1.8469
Genome_instability_and_Mutation	AGA_260_3_066	1887	3.646	10	1.9135	0.798	27	19	0.5582	1.4096	0.4277	1.7814	0.7429	1.3014	0.5427	1.2261	0.2995	1.5826	0.66	1.5291	0.9501	0.0185	0.0678	0.1638	0.2295	0.2401	0.159	0.0684	0.0334	0.0143	0.0053	0.4277	0.657699166666667	0.4679875	0.257070833333333	0.5582
Inducing_Angiogenesis	AGA_260_3_066	1877	3.6665	10	1.9132	0.7979	729	78	1.2269	2.4662	0.3741	1.4925	0.6224	0.9672	0.4033	1.1213	0.2739	1.0839	0.452	1.1142	0.6923	0.0165	0.0666	0.163	0.2312	0.2408	0.1556	0.0725	0.033	0.0155	0.0053	0.3741	0.450850833333333	0.288398333333333	0.181933333333333	1.2269
Resisting_Cell_Death	AGA_260_3_066	1885	3.6446	10	1.9157	0.7989	1885	1107	4.6649	6.4558	0.856	0.3955	0.165	0.1683	0.0702	0.2268	0.0554	0.0773	0.0322	0.0834	0.0518	0.0196	0.0674	0.1629	0.2302	0.2393	0.1592	0.0684	0.0334	0.0143	0.0053	0.856	0.0275016666666667	0.0150283333333333	0.00903416666666667	4.6644
Sustaining_Proliferative_Signaling	AGA_260_3_066	1886	3.6458	10	1.9143	0.7983	1886	553	2.7905	5.1419	0.6818	0.8845	0.3689	0.4101	0.171	0.5191	0.1268	0.2685	0.112	0.2876	0.1787	0.0191	0.0673	0.1633	0.2301	0.2397	0.1591	0.0684	0.0334	0.0143	0.0053	0.6818	0.10966	0.0601916666666667	0.0375116666666667	2.791
Activating_Invasion_and_Metastasis	AGA_260_3_067	213	2.5258	6	1.6604	0.8533	213	139	4.3098	4.6971	0.8761	0.2667	0.137	0.0862	0.0443	0.1648	0.055	0.1465	0.0753	0.2084	0.1295	0.0563	0.1737	0.2488	0.2958	0.169	0.0469	0.0094	0	0	0	0.8761	0.0507075	0.025885	0.0189141666666667	4.3098
AKT Pathway	AGA_260_3_067	165	2.4485	6	1.6725	0.8595	165	93	3.6979	4.1116	0.8053	0.4565	0.2346	0.2314	0.1189	0.294	0.1038	0.2631	0.1352	0.3746	0.2328	0.0848	0.1576	0.2545	0.2848	0.1697	0.0424	0.0061	0	0	0	0.8053	0.109800833333333	0.05811	0.0442225	3.6979
Avoiding_Immune_Destruction	AGA_260_3_067	224	2.5982	7	1.6769	0.8064	224	35	1.7127	2.9743	0.5496	0.997	0.4795	0.4984	0.2397	0.683	0.228	0.5362	0.2579	0.7035	0.4371	0.0402	0.1786	0.25	0.2991	0.1607	0.0536	0.0134	0.0045	0	0	0.5496	0.244729166666667	0.140664166666667	0.107815833333333	1.7127
Evading_Growth_Suppressors	AGA_260_3_067	213	2.5258	6	1.6604	0.8533	213	80	2.3633	3.8855	0.7247	0.7377	0.3791	0.3121	0.1604	0.4438	0.1481	0.3162	0.1625	0.437	0.2715	0.0563	0.1737	0.2488	0.2958	0.169	0.0469	0.0094	0	0	0	0.7247	0.142805	0.0761383333333333	0.0550775	2.3633
Genome_instability_and_Mutation	AGA_260_3_067	169	2.4615	6	1.6748	0.8607	27	10	1.1292	1.9128	0.5804	1.2157	0.6248	0.7067	0.3632	1.0244	0.3616	0.8769	0.4506	1.118	0.6946	0.0828	0.1538	0.2604	0.284	0.1657	0.0473	0.0059	0	0	0	0.5804	0.4328125	0.277036666666667	0.211216666666667	1.1292
Inducing_Angiogenesis	AGA_260_3_067	226	2.5929	7	1.6687	0.8025	226	27	1.4477	2.7405	0.5056	0.914	0.4395	0.4419	0.2125	0.664	0.2217	0.5732	0.2756	0.7461	0.4636	0.0354	0.1858	0.2522	0.2965	0.1593	0.0531	0.0133	0.0044	0	0	0.5056	0.259793333333333	0.151351666666667	0.1183825	1.4477
Resisting_Cell_Death	AGA_260_3_067	166	2.4458	6	1.6764	0.8615	166	147	6.4603	4.9184	0.9621	0.2827	0.1453	0.1083	0.0556	0.1547	0.0546	0.1	0.0514	0.1473	0.0915	0.0843	0.1627	0.253	0.2771	0.1747	0.0422	0.006	0	0	0	0.9621	0.0128133333333333	0.007895	0.00493083333333333	6.4605
Sustaining_Proliferative_Signaling	AGA_260_3_067	166	2.4458	6	1.6764	0.8615	166	90	3.4238	4.1097	0.8039	0.6025	0.3096	0.2537	0.1304	0.3936	0.1389	0.255	0.131	0.3639	0.2261	0.0843	0.1627	0.253	0.2771	0.1747	0.0422	0.006	0	0	0	0.8039	0.102644166666667	0.056945	0.0409708333333333	3.4238
Activating_Invasion_and_Metastasis	AGA_260_3_068	473	3.1586	8	1.8287	0.8323	473	224	3.6108	4.3969	0.7139	0.906	0.4123	0.5092	0.2317	0.4883	0.1436	0.4906	0.2233	0.5741	0.3567	0.0233	0.0994	0.2452	0.26	0.1924	0.0909	0.0613	0.0233	0.0042	0	0.7139	0.214429166666667	0.116700833333333	0.0773866666666667	3.6103
AKT Pathway	AGA_260_3_068	457	3.1554	8	1.8312	0.8334	457	135	1.9843	3.2014	0.5227	1.3169	0.5993	0.8118	0.3694	0.6357	0.1888	1.0021	0.4561	1.117	0.694	0.0241	0.1007	0.2407	0.2648	0.1904	0.0919	0.0591	0.0241	0.0044	0	0.5227	0.450814166666667	0.261720833333333	0.1662725	1.9842
Avoiding_Immune_Destruction	AGA_260_3_068	475	3.1495	8	1.8335	0.8345	475	50	1.6096	2.222	0.3605	1.6175	0.7362	1.0351	0.4711	0.9475	0.2786	1.2161	0.5535	1.3258	0.8238	0.0253	0.1011	0.2421	0.2611	0.1916	0.0905	0.0611	0.0232	0.0042	0	0.3605	0.546963333333333	0.3473375	0.231585	1.6096
Evading_Growth_Suppressors	AGA_260_3_068	473	3.1586	8	1.8287	0.8323	473	101	2.3013	3.4926	0.5671	1.107	0.5038	0.6221	0.2832	0.6127	0.1802	0.6558	0.2985	0.7581	0.471	0.0233	0.0994	0.2452	0.26	0.1924	0.0909	0.0613	0.0233	0.0042	0	0.5671	0.289419166666667	0.165476666666667	0.109608333333333	2.3012
Genome_instability_and_Mutation	AGA_260_3_068	459	3.1503	8	1.8367	0.8359	27	13	0.5149	1.3914	0.4222	1.617	0.7359	1.214	0.5525	1.2664	0.3761	1.3987	0.6366	1.4621	0.9085	0.0261	0.1002	0.2418	0.2614	0.1895	0.0937	0.0588	0.024	0.0044	0	0.4222	0.6296275	0.451940833333333	0.322289166666667	0.5149
Inducing_Angiogenesis	AGA_260_3_068	475	3.1495	8	1.8335	0.8345	475	38	1.8538	2.2864	0.371	1.5212	0.6923	0.9153	0.4166	0.884	0.2599	1.1329	0.5156	1.251	0.7773	0.0253	0.1011	0.2421	0.2611	0.1916	0.0905	0.0611	0.0232	0.0042	0	0.371	0.509855	0.31781	0.212025	1.8538
Resisting_Cell_Death	AGA_260_3_068	457	3.1554	8	1.8312	0.8334	457	294	5.2634	5.1638	0.8431	0.5026	0.2288	0.2693	0.1226	0.2799	0.0831	0.2028	0.0923	0.2426	0.1507	0.0241	0.1007	0.2407	0.2648	0.1904	0.0919	0.0591	0.0241	0.0044	0	0.8431	0.077955	0.0429625	0.0285216666666667	5.2619
Sustaining_Proliferative_Signaling	AGA_260_3_068	458	3.1485	8	1.8353	0.8353	458	163	3.0213	4.2015	0.6857	0.7985	0.3634	0.4201	0.1912	0.4804	0.1427	0.3733	0.1699	0.441	0.274	0.0262	0.1004	0.2402	0.2642	0.19	0.0917	0.059	0.024	0.0044	0	0.6857	0.160881666666667	0.0886041666666667	0.0619416666666667	3.0216
Activating_Invasion_and_Metastasis	AGA_260_3_069	1089	3.6749	11	1.9484	0.7841	1089	657	5.1847	6.2033	0.8871	0.2577	0.1037	0.0918	0.0369	0.1545	0.0404	0.0614	0.0247	0.0658	0.0409	0.022	0.0716	0.157	0.2351	0.2149	0.1497	0.0955	0.0376	0.0119	0.0046	0.8871	0.0178191666666667	0.00995583333333333	0.00650083333333333	5.1849
AKT Pathway	AGA_260_3_069	1051	3.6289	11	1.963	0.79	1051	601	3.5221	6.086	0.8747	0.2845	0.1145	0.1273	0.0512	0.1696	0.0446	0.0675	0.0272	0.0731	0.0454	0.0266	0.078	0.1589	0.2322	0.2093	0.1484	0.0932	0.0362	0.0124	0.0048	0.8747	0.0195216666666667	0.0108258333333333	0.00714666666666667	3.5233
Avoiding_Immune_Destruction	AGA_260_3_069	1090	3.6734	11	1.9486	0.7842	729	62	2.2372	3.1645	0.4801	1.0724	0.4316	0.5981	0.2407	0.8032	0.2098	0.5871	0.2363	0.6163	0.3829	0.022	0.0725	0.156	0.2358	0.2147	0.1495	0.0954	0.0376	0.0119	0.0046	0.4801	0.234865	0.1419525	0.0988041666666667	2.2372
Evading_Growth_Suppressors	AGA_260_3_069	1082	3.658	11	1.9544	0.7865	1082	126	1.8755	3.7354	0.5347	0.9505	0.3825	0.5111	0.2057	0.5865	0.1532	0.513	0.2064	0.5441	0.3381	0.024	0.0749	0.1543	0.2366	0.2135	0.1479	0.0943	0.0379	0.012	0.0046	0.5347	0.203155833333333	0.117434166666667	0.0793366666666667	1.8755
Genome_instability_and_Mutation	AGA_260_3_069	1066	3.6567	11	1.9539	0.7863	27	26	1.3681	2.4545	0.7447	1.3347	0.5371	0.8251	0.332	1.033	0.2714	0.9536	0.3838	0.9891	0.6145	0.0244	0.0722	0.1604	0.2317	0.212	0.1529	0.0929	0.0366	0.0122	0.0047	0.7447	0.381939166666667	0.242824166666667	0.167590833333333	1.3681
Inducing_Angiogenesis	AGA_260_3_069	1092	3.6758	11	1.9471	0.7836	729	102	2.6091	3.7864	0.5744	0.7912	0.3184	0.4168	0.1677	0.5181	0.1353	0.412	0.1658	0.4356	0.2707	0.022	0.0714	0.1557	0.2372	0.2152	0.1484	0.0962	0.0375	0.0119	0.0046	0.5744	0.1618725	0.0951225	0.0650825	2.609
Resisting_Cell_Death	AGA_260_3_069	1059	3.6468	11	1.9562	0.7872	1059	871	6.7306	6.6452	0.9541	0.143	0.0575	0.0391	0.0157	0.083	0.0218	0.0368	0.0148	0.0397	0.0247	0.0246	0.0746	0.1596	0.2342	0.2096	0.1511	0.0925	0.0368	0.0123	0.0047	0.9541	0.00757416666666667	0.003775	0.002715	6.7284
Sustaining_Proliferative_Signaling	AGA_260_3_069	1066	3.6567	11	1.9539	0.7863	1066	411	4.2164	5.4101	0.776	0.4255	0.1712	0.1721	0.0693	0.2551	0.067	0.1474	0.0593	0.158	0.0982	0.0244	0.0722	0.1604	0.2317	0.212	0.1529	0.0929	0.0366	0.0122	0.0047	0.776	0.0530633333333333	0.0291508333333333	0.0199225	4.2164
Activating_Invasion_and_Metastasis	AGA_260_3_070	1490	3.3302	9	1.9362	0.8409	1490	382	2.4225	5.026	0.6879	0.3911	0.1699	0.201	0.0873	0.2292	0.0575	0.19	0.0825	0.2182	0.1356	0.0295	0.1134	0.1966	0.2221	0.2007	0.1255	0.0745	0.0235	0.0114	0.0027	0.6879	0.0803516666666667	0.04488	0.0271158333333333	2.422
AKT Pathway	AGA_260_3_070	1519	3.3548	9	1.9393	0.8422	1519	399	2.1585	5.1538	0.7035	0.448	0.1946	0.2016	0.0875	0.2623	0.0658	0.1728	0.075	0.1976	0.1228	0.029	0.1119	0.1916	0.2238	0.2014	0.1271	0.0764	0.0244	0.0118	0.0026	0.7035	0.0725341666666667	0.0402816666666667	0.0242566666666667	2.1586
Avoiding_Immune_Destruction	AGA_260_3_070	1513	3.3576	9	1.9422	0.8435	729	30	0.9326	1.9038	0.2888	1.4378	0.6244	0.972	0.4221	1.0736	0.2691	1.1948	0.5189	1.2681	0.7879	0.0291	0.1124	0.1917	0.2214	0.2022	0.1282	0.0753	0.0251	0.0112	0.0033	0.2888	0.5166575	0.343296666666667	0.205535833333333	0.9326
Evading_Growth_Suppressors	AGA_260_3_070	1526	3.3644	9	1.9406	0.8428	1526	57	0.916	2.2538	0.3075	1.4703	0.6386	0.9579	0.416	0.9497	0.2381	1.075	0.4668	1.1502	0.7146	0.0288	0.1114	0.1887	0.2248	0.2025	0.1284	0.076	0.0249	0.0111	0.0033	0.3075	0.465125	0.306001666666667	0.18622	0.916
Genome_instability_and_Mutation	AGA_260_3_070	1527	3.3661	9	1.9403	0.8427	27	19	0.6187	1.7105	0.519	1.4539	0.6314	1.014	0.4404	1.0694	0.2681	1.2873	0.5591	1.3396	0.8323	0.0288	0.1113	0.188	0.2246	0.2037	0.1284	0.076	0.0249	0.0111	0.0033	0.519	0.557381666666667	0.388068333333333	0.23749	0.6187
Inducing_Angiogenesis	AGA_260_3_070	1513	3.3576	9	1.9422	0.8435	729	60	1.4453	3.0369	0.4607	0.9199	0.3995	0.5479	0.2379	0.6319	0.1584	0.5935	0.2578	0.6581	0.4089	0.0291	0.1124	0.1917	0.2214	0.2022	0.1282	0.0753	0.0251	0.0112	0.0033	0.4607	0.255270833333333	0.158053333333333	0.0960633333333333	1.4453
Resisting_Cell_Death	AGA_260_3_070	1506	3.3479	9	1.9409	0.8429	1506	836	3.4631	6.2824	0.8586	0.2154	0.0936	0.1088	0.0473	0.1216	0.0305	0.0666	0.0289	0.077	0.0478	0.0292	0.1129	0.1946	0.2205	0.2012	0.1268	0.0757	0.0246	0.012	0.0027	0.8586	0.024585	0.0134266666666667	0.00795333333333333	3.4603
Sustaining_Proliferative_Signaling	AGA_260_3_070	1513	3.3576	9	1.9422	0.8435	1513	285	2.1291	4.6008	0.6284	0.5549	0.241	0.2926	0.1271	0.3244	0.0813	0.2731	0.1186	0.3101	0.1927	0.0291	0.1124	0.1917	0.2214	0.2022	0.1282	0.0753	0.0251	0.0112	0.0033	0.6284	0.115095	0.06658	0.0391291666666667	2.1289
Activating_Invasion_and_Metastasis	AGA_260_3_071	1991	3.8835	11	1.9276	0.7757	1991	529	3.2498	5.2738	0.6942	0.7096	0.2856	0.35	0.1409	0.4034	0.0977	0.2136	0.0859	0.2184	0.1357	0.0095	0.0452	0.1562	0.2416	0.2115	0.1678	0.0999	0.0402	0.0196	0.0085	0.6942	0.0827275	0.0456716666666667	0.0289675	3.2495
AKT Pathway	AGA_260_3_071	1990	3.8814	11	1.9274	0.7756	1990	228	1.4177	3.4038	0.4481	1.2075	0.4859	0.7303	0.2939	0.7948	0.1926	0.7506	0.3021	0.7601	0.4723	0.0095	0.0457	0.1553	0.2422	0.2121	0.1678	0.099	0.0402	0.0196	0.0085	0.4481	0.300789166666667	0.180678333333333	0.1166025	1.4177
Avoiding_Immune_Destruction	AGA_260_3_071	2022	3.905	11	1.9262	0.7752	729	54	1.4219	2.619	0.3973	1.5204	0.6118	0.9684	0.3897	0.9782	0.2361	0.9111	0.3666	0.9129	0.5672	0.0089	0.044	0.1523	0.2438	0.2097	0.1696	0.1019	0.0415	0.0198	0.0084	0.3973	0.364720833333333	0.229299166666667	0.149885	1.4219
Evading_Growth_Suppressors	AGA_260_3_071	1994	3.8927	11	1.9311	0.7771	1994	176	1.762	3.7514	0.4937	1.163	0.468	0.6515	0.2622	0.7158	0.1734	0.528	0.2125	0.5361	0.3331	0.0095	0.0456	0.1555	0.2382	0.2131	0.1675	0.1013	0.0406	0.0201	0.0085	0.4937	0.21104	0.123156666666667	0.0795733333333333	1.7621
Genome_instability_and_Mutation	AGA_260_3_071	2019	3.9019	11	1.9259	0.775	27	23	1.0012	2.2606	0.6859	1.5764	0.6344	1.0591	0.4262	1.2318	0.2973	1.0298	0.4144	1.0252	0.637	0.0089	0.0441	0.1526	0.2452	0.2085	0.1699	0.101	0.0416	0.0198	0.0084	0.6859	0.412856666666667	0.269471666666667	0.178949166666667	1.0012
Inducing_Angiogenesis	AGA_260_3_071	2026	3.9151	11	1.9301	0.7767	729	62	1.5311	2.8258	0.4287	1.4586	0.587	0.8723	0.351	0.9504	0.2294	0.7917	0.3186	0.7945	0.4937	0.0089	0.0444	0.151	0.2414	0.2113	0.1693	0.1022	0.0429	0.0202	0.0084	0.4287	0.316445833333333	0.196430833333333	0.128458333333333	1.5311
Resisting_Cell_Death	AGA_260_3_071	1989	3.8793	11	1.9276	0.7757	1989	1126	4.6342	6.4933	0.8549	0.3543	0.1426	0.1761	0.0709	0.1965	0.0476	0.0761	0.0306	0.078	0.0485	0.0096	0.0458	0.1559	0.2433	0.2102	0.1679	0.099	0.0402	0.0196	0.0085	0.8549	0.0270433333333333	0.0144366666666667	0.00912583333333333	4.635
Sustaining_Proliferative_Signaling	AGA_260_3_071	1990	3.8814	11	1.9274	0.7756	1990	474	2.9288	5.0659	0.6669	0.7666	0.3085	0.3848	0.1548	0.4475	0.1084	0.2445	0.0984	0.25	0.1553	0.0095	0.0457	0.1553	0.2422	0.2121	0.1678	0.099	0.0402	0.0196	0.0085	0.6669	0.0962625	0.0529808333333333	0.0340233333333333	2.9281
Activating_Invasion_and_Metastasis	AGA_260_3_072	1403	3.5353	10	1.8177	0.758	1403	198	1.7192	3.6931	0.5097	0.9309	0.3882	0.5091	0.2123	0.6204	0.157	0.5501	0.2294	0.5943	0.3692	0.01	0.062	0.1803	0.2587	0.2573	0.1376	0.0542	0.0285	0.0086	0.0029	0.5097	0.227135	0.12997	0.0874033333333333	1.7192
AKT Pathway	AGA_260_3_072	1400	3.5343	10	1.8193	0.7587	1400	156	1.211	2.9147	0.4024	1.4153	0.5902	0.8471	0.3533	0.9215	0.2332	0.9697	0.4044	1.028	0.6387	0.0107	0.0621	0.1786	0.2593	0.2586	0.1364	0.0543	0.0286	0.0086	0.0029	0.4024	0.403931666666667	0.242999166666667	0.15949	1.211
Avoiding_Immune_Destruction	AGA_260_3_072	1403	3.5353	10	1.8177	0.758	729	21	0.5898	1.4878	0.2257	1.7579	0.7331	1.2795	0.5336	1.2942	0.3276	1.42	0.5922	1.4323	0.89	0.01	0.062	0.1803	0.2587	0.2573	0.1376	0.0542	0.0285	0.0086	0.0029	0.2257	0.589260833333333	0.415551666666667	0.282335833333333	0.5898
Evading_Growth_Suppressors	AGA_260_3_072	1403	3.5353	10	1.8177	0.758	1403	47	0.5446	1.5729	0.2171	1.7604	0.7341	1.2436	0.5186	1.1315	0.2864	1.6144	0.6733	1.5414	0.9578	0.01	0.062	0.1803	0.2587	0.2573	0.1376	0.0542	0.0285	0.0086	0.0029	0.2171	0.671235	0.4622475	0.246398333333333	0.5446
Genome_instability_and_Mutation	AGA_260_3_072	1403	3.5353	10	1.8177	0.758	27	19	0.5964	1.5837	0.4805	1.6146	0.6734	1.1663	0.4864	1.3686	0.3464	1.3827	0.5766	1.4023	0.8713	0.01	0.062	0.1803	0.2587	0.2573	0.1376	0.0542	0.0285	0.0086	0.0029	0.4805	0.574274166666667	0.39921	0.27029	0.5964
Inducing_Angiogenesis	AGA_260_3_072	1403	3.5353	10	1.8177	0.758	729	34	0.3971	0.8904	0.1351	1.8621	0.7765	1.5458	0.6447	1.4158	0.3583	1.8213	0.7596	1.5022	0.9334	0.01	0.062	0.1803	0.2587	0.2573	0.1376	0.0542	0.0285	0.0086	0.0029	0.1351	0.758701666666667	0.606671666666667	0.300995	0.3971
Resisting_Cell_Death	AGA_260_3_072	1403	3.5353	10	1.8177	0.758	1403	478	2.7086	5.1363	0.7088	0.6076	0.2534	0.2789	0.1163	0.3699	0.0936	0.2436	0.1016	0.267	0.1659	0.01	0.062	0.1803	0.2587	0.2573	0.1376	0.0542	0.0285	0.0086	0.0029	0.7088	0.0967975	0.0520516666666667	0.0344308333333333	2.7095
Sustaining_Proliferative_Signaling	AGA_260_3_072	1403	3.5353	10	1.8177	0.758	1403	188	1.7849	3.8132	0.5262	0.9134	0.3809	0.487	0.2031	0.6245	0.1581	0.4967	0.2071	0.5381	0.3343	0.01	0.062	0.1803	0.2587	0.2573	0.1376	0.0542	0.0285	0.0086	0.0029	0.5262	0.20444	0.116189166666667	0.0771016666666667	1.7849
Activating_Invasion_and_Metastasis	AGA_260_3_073	673	3.8187	9	1.8507	0.8038	673	277	2.5907	5.0765	0.7796	0.3537	0.1536	0.171	0.0743	0.2251	0.0628	0.182	0.079	0.1885	0.1171	0.0074	0.0416	0.156	0.2363	0.2452	0.1694	0.0981	0.0312	0.0119	0.003	0.7796	0.0709258333333333	0.0373291666666667	0.0265191666666667	2.5909
AKT Pathway	AGA_260_3_073	673	3.8187	9	1.8507	0.8038	673	395	2.6717	5.664	0.8698	0.293	0.1272	0.122	0.053	0.1757	0.049	0.105	0.0456	0.109	0.0677	0.0074	0.0416	0.156	0.2363	0.2452	0.1694	0.0981	0.0312	0.0119	0.003	0.8698	0.0352583333333333	0.0182875	0.0128016666666667	2.6717
Avoiding_Immune_Destruction	AGA_260_3_073	673	3.8187	9	1.8507	0.8038	673	28	0.858	1.9117	0.2936	1.522	0.661	1.0549	0.4581	1.2641	0.3527	1.2625	0.5483	1.254	0.7792	0.0074	0.0416	0.156	0.2363	0.2452	0.1694	0.0981	0.0312	0.0119	0.003	0.2936	0.546099166666667	0.369574166666667	0.263559166666667	0.858
Evading_Growth_Suppressors	AGA_260_3_073	673	3.8187	9	1.8507	0.8038	673	68	1.0648	2.6893	0.413	1.3958	0.6062	0.8593	0.3732	1.0082	0.2813	1.0636	0.4619	1.078	0.6698	0.0074	0.0416	0.156	0.2363	0.2452	0.1694	0.0981	0.0312	0.0119	0.003	0.413	0.454109166666667	0.274050833333333	0.178640833333333	1.0648
Genome_instability_and_Mutation	AGA_260_3_073	673	3.8187	9	1.8507	0.8038	27	18	0.8474	2.0701	0.6281	1.428	0.6202	0.915	0.3974	0.8793	0.2454	1.2361	0.5368	1.2389	0.7698	0.0074	0.0416	0.156	0.2363	0.2452	0.1694	0.0981	0.0312	0.0119	0.003	0.6281	0.531251666666667	0.334678333333333	0.218186666666667	0.8474
Inducing_Angiogenesis	AGA_260_3_073	673	3.8187	9	1.8507	0.8038	673	50	1.1313	2.5536	0.3922	1.3706	0.5953	0.8365	0.3633	0.8554	0.2387	1.0607	0.4607	1.075	0.668	0.0074	0.0416	0.156	0.2363	0.2452	0.1694	0.0981	0.0312	0.0119	0.003	0.3922	0.457755	0.278249166666667	0.184471666666667	1.1313
Resisting_Cell_Death	AGA_260_3_073	673	3.8187	9	1.8507	0.8038	673	493	3.9097	5.9646	0.916	0.1338	0.0581	0.0796	0.0346	0.0782	0.0218	0.0802	0.0348	0.0832	0.0517	0.0074	0.0416	0.156	0.2363	0.2452	0.1694	0.0981	0.0312	0.0119	0.003	0.916	0.0230541666666667	0.0118716666666667	0.0083725	3.9097
Sustaining_Proliferative_Signaling	AGA_260_3_073	673	3.8187	9	1.8507	0.8038	673	286	2.569	4.8972	0.7521	0.566	0.2458	0.2831	0.123	0.3036	0.0847	0.3174	0.1379	0.329	0.2044	0.0074	0.0416	0.156	0.2363	0.2452	0.1694	0.0981	0.0312	0.0119	0.003	0.7521	0.131275	0.06936	0.0476516666666667	2.5692
Activating_Invasion_and_Metastasis	AGA_260_3_074	102	2.3725	7	1.7234	0.8288	102	79	5.6671	4.2589	0.9208	0.3748	0.1803	0.1185	0.057	0.2307	0.0899	0.1669	0.0803	0.2473	0.1537	0.1078	0.1667	0.2647	0.2647	0.1176	0.0686	0	0.0098	0	0	0.9208	0.0391433333333333	0.0217441666666667	0.0181858333333333	5.6671
AKT Pathway	AGA_260_3_074	102	2.3725	7	1.7234	0.8288	102	74	3.3955	4.1424	0.8957	0.3622	0.1742	0.1782	0.0857	0.2338	0.0911	0.1973	0.0949	0.2907	0.1806	0.1078	0.1667	0.2647	0.2647	0.1176	0.0686	0	0.0098	0	0	0.8957	0.0510783333333333	0.0283783333333333	0.0237341666666667	3.3955
Avoiding_Immune_Destruction	AGA_260_3_074	102	2.3725	7	1.7234	0.8288	102	21	2.2351	2.3642	0.5112	1.0885	0.5234	0.6196	0.298	0.8402	0.3276	0.7845	0.3773	1.0443	0.6488	0.1078	0.1667	0.2647	0.2647	0.1176	0.0686	0	0.0098	0	0	0.5112	0.355701666666667	0.223115833333333	0.186234166666667	2.2351
Evading_Growth_Suppressors	AGA_260_3_074	102	2.3725	7	1.7234	0.8288	102	52	2.7364	3.6647	0.7924	0.6215	0.2989	0.3317	0.1595	0.3887	0.1516	0.294	0.1414	0.4248	0.264	0.1078	0.1667	0.2647	0.2647	0.1176	0.0686	0	0.0098	0	0	0.7924	0.102351666666667	0.0598208333333333	0.0489658333333333	2.7363
Genome_instability_and_Mutation	AGA_260_3_074	103	2.3689	7	1.7184	0.8264	27	17	1.4527	2.6306	0.7982	1.0156	0.4884	0.5789	0.2784	0.8626	0.3363	0.5382	0.2588	0.7417	0.4608	0.0971	0.1845	0.2621	0.2621	0.1165	0.068	0	0.0097	0	0	0.7982	0.2356725	0.140359166666667	0.125685	1.4527
Inducing_Angiogenesis	AGA_260_3_074	102	2.3725	7	1.7234	0.8288	102	35	2.7913	2.8408	0.6142	0.941	0.4525	0.4766	0.2292	0.6228	0.2428	0.6477	0.3115	0.8844	0.5495	0.1078	0.1667	0.2647	0.2647	0.1176	0.0686	0	0.0098	0	0	0.6142	0.2840525	0.171789166666667	0.141455	2.7913
Resisting_Cell_Death	AGA_260_3_074	102	2.3725	7	1.7234	0.8288	102	99	7.6073	4.5842	0.9912	0	0	0.0269	0.0129	0	0	0.1161	0.0558	0.1741	0.1082	0.1078	0.1667	0.2647	0.2647	0.1176	0.0686	0	0.0098	0	0	0.9912	0.00309333333333333	0.00178416666666667	0.00144666666666667	7.6072
Sustaining_Proliferative_Signaling	AGA_260_3_074	102	2.3725	7	1.7234	0.8288	102	78	5.1572	4.2544	0.9199	0.2749	0.1322	0.1023	0.0492	0.1705	0.0665	0.1639	0.0788	0.2429	0.151	0.1078	0.1667	0.2647	0.2647	0.1176	0.0686	0	0.0098	0	0	0.9199	0.0358291666666667	0.0222191666666667	0.0168941666666667	5.1572
Activating_Invasion_and_Metastasis	AGA_260_3_075	1426	3.2076	9	1.8922	0.8218	1426	277	2.3453	4.4256	0.6094	0.7337	0.3187	0.3889	0.1689	0.4554	0.1153	0.3117	0.1354	0.3647	0.2266	0.0372	0.1073	0.1978	0.2511	0.2153	0.1031	0.0561	0.0217	0.0084	0.0021	0.6094	0.1332925	0.0760966666666667	0.0462966666666667	2.3457
AKT Pathway	AGA_260_3_075	1417	3.1955	9	1.8926	0.8219	1417	257	2.0425	4.2542	0.5863	0.7608	0.3304	0.3812	0.1656	0.465	0.1177	0.3469	0.1507	0.4058	0.2521	0.0381	0.1073	0.2011	0.2505	0.2124	0.103	0.0558	0.0212	0.0085	0.0021	0.5863	0.146933333333333	0.08415	0.0517491666666667	2.0425
Avoiding_Immune_Destruction	AGA_260_3_075	1440	3.2056	9	1.8922	0.8218	729	36	0.7603	1.6225	0.2461	1.7046	0.7403	1.2355	0.5366	1.1987	0.3019	1.3626	0.5918	1.4305	0.8888	0.0382	0.1056	0.1986	0.2521	0.2146	0.1021	0.0569	0.0215	0.0083	0.0021	0.2461	0.590956666666667	0.413539166666667	0.254715	0.7603
Evading_Growth_Suppressors	AGA_260_3_075	1430	3.2056	9	1.8918	0.8216	1430	144	2.2772	4.2216	0.581	0.7163	0.3111	0.3594	0.1561	0.4668	0.1181	0.2625	0.114	0.308	0.1913	0.0371	0.107	0.1993	0.251	0.214	0.1035	0.0559	0.0217	0.0084	0.0021	0.581	0.110795	0.0627125	0.0385916666666667	2.2772
Genome_instability_and_Mutation	AGA_260_3_075	1422	3.1997	9	1.8918	0.8216	27	21	0.6406	1.5543	0.4716	1.5973	0.6937	1.1613	0.5044	1.3257	0.3355	1.3406	0.5822	1.3985	0.869	0.038	0.1055	0.2025	0.2504	0.2124	0.1034	0.0563	0.0211	0.0084	0.0021	0.4716	0.580915833333333	0.417891666666667	0.267949166666667	0.6406
Inducing_Angiogenesis	AGA_260_3_075	1429	3.2064	9	1.8923	0.8218	729	23	0.7393	1.6936	0.2569	1.5418	0.6696	1.0991	0.4774	1.2546	0.3175	1.2403	0.5387	1.3227	0.8218	0.0378	0.1057	0.1994	0.2512	0.2141	0.1036	0.056	0.0217	0.0084	0.0021	0.2569	0.53714	0.374116666666667	0.238295833333333	0.7393
Resisting_Cell_Death	AGA_260_3_075	1415	3.1958	9	1.8939	0.8225	1415	1069	4.992	6.8236	0.9406	0.2114	0.0918	0.0846	0.0367	0.12	0.0304	0.0284	0.0123	0.0343	0.0213	0.0389	0.1067	0.2007	0.2502	0.2127	0.1032	0.0558	0.0212	0.0085	0.0021	0.9406	0.006045	0.00351083333333333	0.00194583333333333	4.98
Sustaining_Proliferative_Signaling	AGA_260_3_075	1416	3.1963	9	1.8931	0.8221	1416	152	2.0225	3.8686	0.5332	0.8548	0.3712	0.4471	0.1942	0.572	0.1448	0.3786	0.1644	0.4412	0.2741	0.0388	0.1059	0.2013	0.2507	0.2126	0.1031	0.0558	0.0212	0.0085	0.0021	0.5332	0.162138333333333	0.0944966666666667	0.0580725	2.0225
Activating_Invasion_and_Metastasis	AGA_260_3_076	1255	3.0598	9	1.8828	0.8177	1255	163	1.8263	3.0517	0.4277	1.3312	0.5781	0.8207	0.3564	0.8739	0.2245	0.8509	0.3696	0.9833	0.611	0.0359	0.1291	0.2335	0.2422	0.1793	0.1044	0.047	0.0175	0.0072	0.004	0.4277	0.3671625	0.224473333333333	0.13746	1.8264
AKT Pathway	AGA_260_3_076	1227	3.0399	9	1.8849	0.8186	1227	170	1.2294	2.3323	0.3279	1.699	0.7379	1.1628	0.505	0.888	0.2282	1.3791	0.599	1.453	0.9028	0.0359	0.1345	0.2363	0.2412	0.172	0.1043	0.0448	0.0204	0.0073	0.0033	0.3279	0.5950075	0.384350833333333	0.213620833333333	1.2293
Avoiding_Immune_Destruction	AGA_260_3_076	1311	3.0816	9	1.8869	0.8195	729	38	0.9654	1.8198	0.2761	1.7466	0.7586	1.2046	0.5232	1.0864	0.2777	1.3979	0.6071	1.4713	0.9142	0.0351	0.122	0.2426	0.2403	0.1739	0.1068	0.0465	0.0214	0.0076	0.0038	0.2761	0.605651666666667	0.397868333333333	0.2242	0.9654
Evading_Growth_Suppressors	AGA_260_3_076	1254	3.0606	9	1.8822	0.8174	1254	46	0.6328	1.7078	0.2394	1.6916	0.7347	1.2231	0.5312	1.1701	0.3007	1.2863	0.5586	1.3891	0.8631	0.0359	0.1284	0.2337	0.2424	0.1802	0.1037	0.047	0.0175	0.0072	0.004	0.2394	0.5568575	0.3891375	0.249025	0.6328
Genome_instability_and_Mutation	AGA_260_3_076	1284	3.0732	9	1.8845	0.8184	27	18	1.0076	1.8352	0.5568	1.686	0.7322	1.1874	0.5157	1.2037	0.3077	1.2471	0.5416	1.3665	0.8491	0.035	0.1262	0.2368	0.243	0.1729	0.1098	0.0436	0.0226	0.007	0.0031	0.5568	0.539131666666667	0.352170833333333	0.213045	1.0076
Inducing_Angiogenesis	AGA_260_3_076	1325	3.0928	9	1.8802	0.8166	729	33	0.8506	1.6409	0.2489	1.5773	0.685	1.1395	0.4949	1.3445	0.3437	1.2737	0.5531	1.3669	0.8493	0.0332	0.12	0.2392	0.2468	0.1758	0.1064	0.046	0.0211	0.0075	0.0038	0.2489	0.550155833333333	0.388243333333333	0.2522575	0.8506
Resisting_Cell_Death	AGA_260_3_076	1205	3.0224	9	1.8789	0.816	1205	386	3.0437	4.4957	0.6337	1.0811	0.4695	0.6188	0.2687	0.589	0.1522	0.4369	0.1898	0.5283	0.3282	0.0365	0.1378	0.2324	0.2423	0.1759	0.1021	0.0456	0.0174	0.0066	0.0033	0.6337	0.185946666666667	0.106064166666667	0.0657025	3.0436
Sustaining_Proliferative_Signaling	AGA_260_3_076	1261	3.0531	9	1.8835	0.818	1261	184	1.8019	3.3738	0.4725	1.2549	0.545	0.7367	0.3199	0.7405	0.1903	0.7575	0.329	0.8849	0.5498	0.0357	0.1285	0.2403	0.2427	0.1705	0.1055	0.0452	0.0214	0.0071	0.0032	0.4725	0.327148333333333	0.194225	0.1194375	1.8019
Activating_Invasion_and_Metastasis	AGA_260_3_077	464	3.0388	8	1.8005	0.8194	464	199	3.4582	4.684	0.7629	0.5688	0.2589	0.2597	0.1182	0.3716	0.1104	0.2197	0.1	0.2694	0.1674	0.0237	0.1207	0.2457	0.2565	0.1918	0.0991	0.0474	0.0108	0.0043	0	0.7629	0.088805	0.0487633333333333	0.0339316666666667	3.4582
AKT Pathway	AGA_260_3_077	464	3.0388	8	1.8005	0.8194	464	75	1.1976	2.0526	0.3343	1.5453	0.7033	1.0482	0.477	1.2013	0.3568	1.2622	0.5744	1.3744	0.8539	0.0237	0.1207	0.2457	0.2565	0.1918	0.0991	0.0474	0.0108	0.0043	0	0.3343	0.570690833333333	0.389064166666667	0.281530833333333	1.1977
Avoiding_Immune_Destruction	AGA_260_3_077	464	3.0388	8	1.8005	0.8194	464	42	1.4421	2.5697	0.4185	1.3472	0.6131	0.791	0.36	1.0315	0.3063	0.8906	0.4053	1.027	0.6381	0.0237	0.1207	0.2457	0.2565	0.1918	0.0991	0.0474	0.0108	0.0043	0	0.4185	0.397556666666667	0.243161666666667	0.174385833333333	1.4421
Evading_Growth_Suppressors	AGA_260_3_077	464	3.0388	8	1.8005	0.8194	464	65	1.3804	2.7825	0.4532	1.2097	0.5506	0.6873	0.3128	0.8719	0.2589	0.8779	0.3996	1.0165	0.6316	0.0237	0.1207	0.2457	0.2565	0.1918	0.0991	0.0474	0.0108	0.0043	0	0.4532	0.3921475	0.233861666666667	0.162805	1.3804
Genome_instability_and_Mutation	AGA_260_3_077	464	3.0388	8	1.8005	0.8194	27	20	0.8227	1.8803	0.5705	1.4559	0.6626	0.9542	0.4343	1.2804	0.3802	1.1325	0.5154	1.2599	0.7829	0.0237	0.1207	0.2457	0.2565	0.1918	0.0991	0.0474	0.0108	0.0043	0	0.5705	0.50885	0.338383333333333	0.246773333333333	0.8227
Inducing_Angiogenesis	AGA_260_3_077	464	3.0388	8	1.8005	0.8194	464	36	1.4119	2.2378	0.3645	1.3874	0.6314	0.8222	0.3742	1.0304	0.306	1.0446	0.4754	1.1852	0.7364	0.0237	0.1207	0.2457	0.2565	0.1918	0.0991	0.0474	0.0108	0.0043	0	0.3645	0.4673525	0.295134166666667	0.208526666666667	1.4119
Resisting_Cell_Death	AGA_260_3_077	464	3.0388	8	1.8005	0.8194	464	314	5.0842	5.45	0.8876	0.3287	0.1496	0.1061	0.0483	0.2074	0.0616	0.1087	0.0495	0.1351	0.0839	0.0237	0.1207	0.2457	0.2565	0.1918	0.0991	0.0474	0.0108	0.0043	0	0.8876	0.0331841666666667	0.0187016666666667	0.0121275	5.0841
Sustaining_Proliferative_Signaling	AGA_260_3_077	464	3.0388	8	1.8005	0.8194	464	165	3.0073	4.3504	0.7085	0.6893	0.3137	0.295	0.1343	0.4172	0.1239	0.2798	0.1274	0.341	0.2119	0.0237	0.1207	0.2457	0.2565	0.1918	0.0991	0.0474	0.0108	0.0043	0	0.7085	0.12004	0.0651725	0.0465833333333333	3.0073
Activating_Invasion_and_Metastasis	AGA_260_3_078	2074	3.0945	9	1.8498	0.8033	2074	862	4.364	6.0272	0.7892	0.4617	0.2005	0.2141	0.093	0.2706	0.0653	0.0923	0.0401	0.1132	0.0703	0.0328	0.109	0.2363	0.2608	0.1851	0.0998	0.0521	0.0154	0.0077	0.001	0.7892	0.03636	0.0198508333333333	0.0114841666666667	4.3587
AKT Pathway	AGA_260_3_078	1979	3.0652	9	1.852	0.8043	1979	500	2.5618	4.3443	0.5723	1.1315	0.4914	0.6086	0.2643	0.5941	0.144	0.6266	0.2721	0.7388	0.459	0.0354	0.1117	0.239	0.2628	0.1784	0.097	0.0515	0.0157	0.0076	0.001	0.5723	0.2711325	0.1509875	0.0862283333333333	2.561
Avoiding_Immune_Destruction	AGA_260_3_078	2078	3.0972	9	1.8502	0.8035	729	61	1.674	2.797	0.4243	1.2674	0.5504	0.771	0.3348	0.9006	0.2174	0.7097	0.3082	0.82	0.5095	0.0327	0.1092	0.2344	0.2618	0.1858	0.0996	0.0525	0.0154	0.0077	0.001	0.4243	0.307441666666667	0.188164166666667	0.114135	1.674
Evading_Growth_Suppressors	AGA_260_3_078	2076	3.0963	10	1.85	0.7715	2076	161	1.6084	3.5147	0.4601	1.1389	0.475	0.6377	0.266	0.7478	0.1805	0.5638	0.2351	0.6638	0.4124	0.0328	0.1089	0.2351	0.262	0.1855	0.0997	0.052	0.0154	0.0077	0.001	0.4601	0.234015833333333	0.1351775	0.0832016666666667	1.6085
Genome_instability_and_Mutation	AGA_260_3_078	1987	3.082	9	1.8523	0.8044	27	23	1.7019	2.3442	0.7113	1.4652	0.6363	0.9015	0.3915	1.0928	0.2648	0.9125	0.3963	1.0408	0.6467	0.0347	0.1097	0.2355	0.2647	0.1802	0.0981	0.0528	0.0156	0.0075	0.001	0.7113	0.3951425	0.247479166666667	0.149465833333333	1.7019
Inducing_Angiogenesis	AGA_260_3_078	2080	3.099	10	1.8504	0.7717	729	68	1.8433	3.1273	0.4744	1.098	0.4579	0.6261	0.2611	0.7716	0.1855	0.5509	0.2297	0.6459	0.4013	0.0327	0.1091	0.2332	0.263	0.1861	0.0995	0.0524	0.0154	0.0077	0.001	0.4744	0.227935833333333	0.135689166666667	0.0838941666666667	1.8433
Resisting_Cell_Death	AGA_260_3_078	1981	3.0702	9	1.8517	0.8042	1981	1445	6.2836	7.0144	0.924	0.2808	0.1219	0.1249	0.0542	0.1622	0.0393	0.03	0.013	0.0374	0.0233	0.0348	0.1116	0.2378	0.264	0.1782	0.0974	0.052	0.0156	0.0076	0.001	0.924	0.008845	0.00453	0.00273583333333333	6.2759
Sustaining_Proliferative_Signaling	AGA_260_3_078	1982	3.0737	9	1.8507	0.8037	1982	701	4.0775	5.9565	0.7846	0.4685	0.2035	0.2019	0.0877	0.2813	0.0682	0.0767	0.0333	0.0949	0.0589	0.0348	0.11	0.2381	0.2649	0.1781	0.0979	0.052	0.0156	0.0076	0.001	0.7846	0.0306825	0.0164366666666667	0.0096625	4.0769
Activating_Invasion_and_Metastasis	AGA_260_3_079	333	2.5285	6	1.6951	0.8711	333	258	3.8068	5.4293	0.9348	0.1133	0.0582	0.0519	0.0267	0.0657	0.0204	0.0706	0.0363	0.1021	0.0635	0.045	0.1922	0.2883	0.2402	0.1562	0.0541	0.024	0	0	0	0.9348	0.017045	0.0098325	0.00582583333333333	3.8067
AKT Pathway	AGA_260_3_079	333	2.5105	6	1.7027	0.875	333	240	3.4281	5.3287	0.9175	0.1348	0.0693	0.0487	0.025	0.0789	0.0245	0.0783	0.0403	0.1137	0.0706	0.0511	0.1892	0.2943	0.2312	0.1562	0.0541	0.024	0	0	0	0.9175	0.0218508333333333	0.0115483333333333	0.00746666666666667	3.428
Avoiding_Immune_Destruction	AGA_260_3_079	334	2.521	6	1.6992	0.8732	334	27	1.292	2.4844	0.4275	1.0135	0.5208	0.6002	0.3084	0.7316	0.2273	0.7582	0.3897	0.9846	0.6118	0.0479	0.1916	0.2874	0.2395	0.1557	0.0539	0.024	0	0	0	0.4275	0.383174166666667	0.2264125	0.151839166666667	1.292
Evading_Growth_Suppressors	AGA_260_3_079	333	2.5285	6	1.6951	0.8711	333	132	2.4465	4.4975	0.7743	0.2886	0.1483	0.128	0.0658	0.1801	0.056	0.1805	0.0927	0.2547	0.1583	0.045	0.1922	0.2883	0.2402	0.1562	0.0541	0.024	0	0	0	0.7743	0.0778508333333333	0.0416758333333333	0.0270891666666667	2.4465
Genome_instability_and_Mutation	AGA_260_3_079	333	2.5105	6	1.7027	0.875	27	9	1.1153	2.1111	0.6405	0.8806	0.4525	0.497	0.2554	0.7161	0.2225	0.727	0.3736	0.933	0.5797	0.0511	0.1892	0.2943	0.2312	0.1562	0.0541	0.024	0	0	0	0.6405	0.359765	0.2268075	0.151241666666667	1.1153
Inducing_Angiogenesis	AGA_260_3_079	334	2.521	6	1.6992	0.8732	334	42	1.4492	2.8615	0.4924	0.8353	0.4293	0.4692	0.2411	0.552	0.1715	0.649	0.3335	0.856	0.5319	0.0479	0.1916	0.2874	0.2395	0.1557	0.0539	0.024	0	0	0	0.4924	0.321958333333333	0.187954166666667	0.124076666666667	1.4492
Resisting_Cell_Death	AGA_260_3_079	332	2.5181	6	1.6988	0.873	332	323	5.934	5.766	0.9933	0	0	0.0169	0.0087	0	0	0.0468	0.0241	0.0685	0.0426	0.0482	0.1898	0.2952	0.2319	0.1566	0.0542	0.0241	0	0	0	0.9933	0.00126	0.000705	0.000426666666666667	5.9319
Sustaining_Proliferative_Signaling	AGA_260_3_079	333	2.5105	6	1.7027	0.875	333	244	3.88	5.3464	0.9205	0.1551	0.0797	0.0695	0.0357	0.0915	0.0284	0.078	0.0401	0.1132	0.0703	0.0511	0.1892	0.2943	0.2312	0.1562	0.0541	0.024	0	0	0	0.9205	0.01968	0.0103066666666667	0.00673166666666667	3.8799
Activating_Invasion_and_Metastasis	AGA_260_3_081	1370	3.3591	9	1.8746	0.8141	1370	528	3.3888	5.3372	0.739	0.6369	0.2766	0.3098	0.1346	0.39	0.0992	0.2263	0.0983	0.258	0.1603	0.0204	0.0956	0.1971	0.2577	0.1839	0.154	0.0599	0.0219	0.0073	0.0022	0.739	0.0953583333333333	0.0517416666666667	0.0318733333333333	3.3891
AKT Pathway	AGA_260_3_081	1349	3.3343	9	1.8677	0.8111	1349	377	2.4146	4.3643	0.6056	0.9276	0.4028	0.5052	0.2194	0.5259	0.1338	0.5022	0.2181	0.5669	0.3522	0.02	0.0971	0.2031	0.258	0.1809	0.1527	0.0578	0.0215	0.0074	0.0015	0.6056	0.213714166666667	0.120334166666667	0.0740475	2.4146
Avoiding_Immune_Destruction	AGA_260_3_081	1373	3.362	9	1.8786	0.8158	729	48	1.1484	2.2083	0.335	1.5152	0.658	1.0124	0.4397	1.1534	0.2934	1.0985	0.4771	1.1745	0.7298	0.0211	0.0961	0.1959	0.2556	0.1843	0.1551	0.0597	0.0226	0.0073	0.0022	0.335	0.474749166666667	0.310035833333333	0.197780833333333	1.1484
Evading_Growth_Suppressors	AGA_260_3_081	1372	3.3644	9	1.8771	0.8152	1372	154	1.5617	3.4509	0.4777	1.1003	0.4779	0.6201	0.2693	0.773	0.1966	0.6433	0.2794	0.7151	0.4443	0.0204	0.0962	0.1961	0.2558	0.1844	0.1552	0.0598	0.0226	0.0073	0.0022	0.4777	0.2766975	0.161481666666667	0.100468333333333	1.5617
Genome_instability_and_Mutation	AGA_260_3_081	1354	3.3427	9	1.8676	0.8111	27	14	0.7609	1.5676	0.4756	1.5793	0.6859	1.124	0.4881	1.3351	0.3396	1.2621	0.5481	1.3127	0.8156	0.0207	0.0945	0.2016	0.2592	0.1817	0.1536	0.0583	0.0214	0.0074	0.0015	0.4756	0.545854166666667	0.3874575	0.257168333333333	0.7609
Inducing_Angiogenesis	AGA_260_3_081	1373	3.362	9	1.8786	0.8158	729	51	1.137	2.2963	0.3484	1.5247	0.6622	1.0195	0.4428	1.1287	0.2871	1.0909	0.4738	1.172	0.7282	0.0211	0.0961	0.1959	0.2556	0.1843	0.1551	0.0597	0.0226	0.0073	0.0022	0.3484	0.472079166666667	0.3013375	0.188321666666667	1.137
Resisting_Cell_Death	AGA_260_3_081	1353	3.3452	9	1.8661	0.8105	1353	774	4.6532	6.0219	0.8352	0.4669	0.2028	0.2142	0.093	0.2378	0.0605	0.1322	0.0574	0.1521	0.0945	0.02	0.0946	0.2018	0.2594	0.1818	0.1537	0.0584	0.0214	0.0074	0.0015	0.8352	0.0548191666666667	0.0290025	0.0181158333333333	4.6507
Sustaining_Proliferative_Signaling	AGA_260_3_081	1353	3.3452	9	1.8661	0.8105	1353	360	2.7519	4.6236	0.6413	0.8215	0.3568	0.4266	0.1853	0.5168	0.1314	0.3037	0.1319	0.3451	0.2144	0.02	0.0946	0.2018	0.2594	0.1818	0.1537	0.0584	0.0214	0.0074	0.0015	0.6413	0.1252425	0.0717625	0.0435541666666667	2.7512
Activating_Invasion_and_Metastasis	AGA_260_3_082	579	3.0466	9	1.9024	0.8262	579	429	5.187	5.8808	0.9245	0.2455	0.1066	0.1017	0.0441	0.149	0.0426	0.0627	0.0272	0.0782	0.0486	0.0501	0.1192	0.2228	0.2642	0.1641	0.0933	0.0553	0.0155	0.0138	0.0017	0.9245	0.0156208333333333	0.0090275	0.0056975	5.1883
AKT Pathway	AGA_260_3_082	531	2.9303	9	1.8865	0.8193	531	274	3.0619	4.9401	0.7873	0.4637	0.2014	0.2318	0.1007	0.2687	0.0775	0.2016	0.0875	0.2545	0.1581	0.0546	0.1337	0.2316	0.2637	0.1601	0.081	0.0452	0.0169	0.0113	0.0019	0.7873	0.0785441666666667	0.0445908333333333	0.0302216666666667	3.0622
Avoiding_Immune_Destruction	AGA_260_3_082	580	3.0414	9	1.9054	0.8275	580	55	1.7766	2.7495	0.4321	1.3957	0.6062	0.881	0.3826	0.8946	0.2559	0.8249	0.3582	0.955	0.5934	0.0517	0.119	0.2241	0.2621	0.1638	0.0914	0.0569	0.0155	0.0138	0.0017	0.4321	0.3546575	0.2231575	0.152076666666667	1.7766
Evading_Growth_Suppressors	AGA_260_3_082	579	3.0466	9	1.9024	0.8262	579	176	2.3865	4.5778	0.7196	0.5524	0.2399	0.3203	0.1391	0.3277	0.0937	0.206	0.0895	0.2522	0.1567	0.0501	0.1192	0.2228	0.2642	0.1641	0.0933	0.0553	0.0155	0.0138	0.0017	0.7196	0.0798141666666667	0.0464783333333333	0.0309141666666667	2.3866
Genome_instability_and_Mutation	AGA_260_3_082	531	2.9303	9	1.8865	0.8193	27	20	1.0445	2.2195	0.6734	1.4261	0.6193	0.9013	0.3914	1.0635	0.3068	0.9099	0.3952	1.0607	0.6591	0.0546	0.1337	0.2316	0.2637	0.1601	0.081	0.0452	0.0169	0.0113	0.0019	0.6734	0.388099166666667	0.252780833333333	0.176915833333333	1.0445
Inducing_Angiogenesis	AGA_260_3_082	582	3.0412	9	1.9077	0.8285	582	78	2.2478	3.2049	0.5034	1.1254	0.4888	0.6672	0.2897	0.7261	0.2077	0.5847	0.2539	0.6906	0.4291	0.0515	0.1203	0.2234	0.2612	0.1649	0.0911	0.055	0.0172	0.0137	0.0017	0.5034	0.250556666666667	0.153624166666667	0.105505	2.2478
Resisting_Cell_Death	AGA_260_3_082	531	2.9303	9	1.8865	0.8193	531	480	6.8097	6.1274	0.9765	0.1352	0.0587	0.0548	0.0238	0.0791	0.0228	0.0413	0.0179	0.0535	0.0332	0.0546	0.1337	0.2316	0.2637	0.1601	0.081	0.0452	0.0169	0.0113	0.0019	0.9765	0.00340666666666667	0.00184	0.00126416666666667	6.8119
Sustaining_Proliferative_Signaling	AGA_260_3_082	531	2.9303	9	1.8865	0.8193	531	333	4.3172	5.5573	0.8857	0.3383	0.1469	0.1651	0.0717	0.2048	0.0591	0.0815	0.0354	0.1046	0.065	0.0546	0.1337	0.2316	0.2637	0.1601	0.081	0.0452	0.0169	0.0113	0.0019	0.8857	0.0235016666666667	0.0140925	0.00878083333333333	4.3181
Activating_Invasion_and_Metastasis	AGA_260_3_083	1007	3.1221	9	1.856	0.8061	1007	391	3.2594	5.3189	0.7692	0.4904	0.213	0.2396	0.1041	0.2822	0.0746	0.1364	0.0592	0.1653	0.1027	0.0258	0.1281	0.2066	0.281	0.1768	0.0973	0.0586	0.0159	0.0079	0.002	0.7692	0.0517033333333333	0.0286691666666667	0.0180791666666667	3.2592
AKT Pathway	AGA_260_3_083	1002	3.1158	9	1.8545	0.8054	1002	283	2.1748	4.3446	0.6288	0.7975	0.3463	0.4433	0.1925	0.4719	0.1247	0.3808	0.1654	0.4523	0.281	0.0269	0.1257	0.2096	0.2804	0.1776	0.0958	0.0589	0.015	0.008	0.002	0.6288	0.159999166666667	0.0919283333333333	0.058985	2.1748
Avoiding_Immune_Destruction	AGA_260_3_083	1009	3.1219	9	1.8543	0.8053	729	51	1.0297	2.0288	0.3078	1.6645	0.7229	1.1152	0.4843	1.075	0.2841	1.254	0.5446	1.3614	0.8459	0.0248	0.1288	0.2081	0.2795	0.1774	0.0971	0.0585	0.0159	0.0079	0.002	0.3078	0.541984166666667	0.357555	0.227248333333333	1.0297
Evading_Growth_Suppressors	AGA_260_3_083	1007	3.1221	9	1.856	0.8061	1007	156	1.7645	3.8858	0.562	0.8557	0.3716	0.4861	0.2111	0.5654	0.1494	0.4242	0.1842	0.5012	0.3114	0.0258	0.1281	0.2066	0.281	0.1768	0.0973	0.0586	0.0159	0.0079	0.002	0.562	0.181460833333333	0.1049125	0.0670866666666667	1.7645
Genome_instability_and_Mutation	AGA_260_3_083	1002	3.1158	9	1.8545	0.8054	27	17	0.8003	1.6772	0.5089	1.6132	0.7006	1.1515	0.5001	1.2469	0.3295	1.2541	0.5447	1.3522	0.8401	0.0269	0.1257	0.2096	0.2804	0.1776	0.0958	0.0589	0.015	0.008	0.002	0.5089	0.54125	0.374040833333333	0.251099166666667	0.8003
Inducing_Angiogenesis	AGA_260_3_083	1010	3.1208	9	1.8542	0.8053	729	47	1.2254	2.3494	0.3564	1.4911	0.6476	0.9567	0.4155	1.0323	0.2728	1.061	0.4608	1.184	0.7356	0.0248	0.1297	0.2069	0.2802	0.1772	0.097	0.0584	0.0158	0.0079	0.002	0.3564	0.459453333333333	0.291434166666667	0.188769166666667	1.2254
Resisting_Cell_Death	AGA_260_3_083	1002	3.1158	9	1.8545	0.8054	1002	710	4.8314	6.3756	0.9227	0.2352	0.1022	0.1053	0.0457	0.1372	0.0362	0.0421	0.0183	0.0518	0.0322	0.0269	0.1257	0.2096	0.2804	0.1776	0.0958	0.0589	0.015	0.008	0.002	0.9227	0.0111158333333333	0.00602166666666667	0.00375166666666667	4.8329
Sustaining_Proliferative_Signaling	AGA_260_3_083	1002	3.1158	9	1.8545	0.8054	1002	353	2.9105	5.0068	0.7246	0.6961	0.3023	0.3551	0.1542	0.4356	0.1151	0.196	0.0851	0.2365	0.1469	0.0269	0.1257	0.2096	0.2804	0.1776	0.0958	0.0589	0.015	0.008	0.002	0.7246	0.0807058333333333	0.0443958333333333	0.0284625	2.9104
Activating_Invasion_and_Metastasis	AGA_260_3_084	1476	3.5623	10	1.9191	0.8003	1476	511	3.2225	5.1733	0.709	0.7152	0.2983	0.3605	0.1504	0.4476	0.1127	0.2605	0.1086	0.2841	0.1765	0.0149	0.082	0.1768	0.248	0.2154	0.1328	0.0813	0.0305	0.0108	0.0075	0.709	0.106018333333333	0.0578433333333333	0.0369741666666667	3.2224
AKT Pathway	AGA_260_3_084	1461	3.5674	10	1.9143	0.7983	1461	377	2.1157	4.4436	0.6098	1.0567	0.4407	0.5707	0.238	0.5791	0.1459	0.4621	0.1927	0.4996	0.3104	0.0123	0.0849	0.1752	0.2485	0.2149	0.1342	0.0821	0.0294	0.011	0.0075	0.6098	0.190040833333333	0.106891666666667	0.06833	2.1174
Avoiding_Immune_Destruction	AGA_260_3_084	1481	3.5611	10	1.9176	0.7997	729	61	1.457	2.5449	0.3861	1.5604	0.6507	0.988	0.412	1.0496	0.2644	0.9437	0.3935	0.9947	0.6181	0.0135	0.0851	0.1749	0.2498	0.2127	0.1344	0.081	0.0304	0.0108	0.0074	0.3861	0.3918275	0.245353333333333	0.158203333333333	1.457
Evading_Growth_Suppressors	AGA_260_3_084	1479	3.5659	10	1.9187	0.8002	1479	219	1.996	4.0869	0.5599	1.1675	0.4869	0.6463	0.2695	0.7215	0.1817	0.4313	0.1799	0.4663	0.2897	0.0149	0.0818	0.1751	0.2495	0.2143	0.1346	0.0811	0.0304	0.0108	0.0074	0.5599	0.176176666666667	0.101278333333333	0.0641858333333333	1.996
Genome_instability_and_Mutation	AGA_260_3_084	1465	3.5618	10	1.9154	0.7988	27	16	0.8216	1.9489	0.5913	1.5601	0.6506	1.0864	0.4531	1.2548	0.3161	1.1177	0.4661	1.1553	0.7179	0.0123	0.0867	0.1747	0.2485	0.2157	0.1317	0.0819	0.03	0.0109	0.0075	0.5913	0.463943333333333	0.312115833333333	0.207503333333333	0.8216
Inducing_Angiogenesis	AGA_260_3_084	1482	3.5614	10	1.9177	0.7997	729	75	1.7568	3.2006	0.4856	1.2218	0.5095	0.7221	0.3011	0.8867	0.2233	0.6219	0.2593	0.6668	0.4143	0.0135	0.085	0.1754	0.2483	0.2139	0.1343	0.081	0.0304	0.0108	0.0074	0.4856	0.256435833333333	0.153045833333333	0.0979208333333333	1.7568
Resisting_Cell_Death	AGA_260_3_084	1458	3.5665	10	1.9151	0.7987	1458	877	4.7977	6.2849	0.8627	0.4771	0.199	0.2207	0.092	0.257	0.0647	0.0917	0.0382	0.1006	0.0625	0.013	0.0837	0.1756	0.249	0.2154	0.1331	0.0823	0.0295	0.011	0.0075	0.8627	0.0332341666666667	0.0178591666666667	0.0111866666666667	4.8117
Sustaining_Proliferative_Signaling	AGA_260_3_084	1460	3.563	10	1.9159	0.799	1460	518	3.1898	5.4262	0.7447	0.6976	0.2909	0.3438	0.1434	0.4304	0.1084	0.1899	0.0792	0.2076	0.129	0.013	0.0849	0.1753	0.2486	0.2151	0.1329	0.0822	0.0295	0.011	0.0075	0.7447	0.0755058333333333	0.040675	0.0259141666666667	3.1922
Activating_Invasion_and_Metastasis	AGA_260_3_085	1891	3.7885	10	1.9448	0.8111	1891	661	3.5856	5.5313	0.7331	0.723	0.3015	0.372	0.1551	0.4463	0.1086	0.1876	0.0783	0.1957	0.1216	0.0148	0.0661	0.1486	0.2269	0.22	0.1698	0.092	0.0381	0.018	0.0058	0.7331	0.0756033333333333	0.0418316666666667	0.0253708333333333	3.5853
AKT Pathway	AGA_260_3_085	1867	3.789	10	1.9442	0.8108	1867	351	2.1998	4.4515	0.591	1.052	0.4387	0.598	0.2494	0.6493	0.1586	0.3971	0.1656	0.4125	0.2563	0.0166	0.0605	0.1527	0.2282	0.2175	0.1719	0.0905	0.038	0.0182	0.0059	0.591	0.16424	0.0926191666666667	0.0570866666666667	2.1996
Avoiding_Immune_Destruction	AGA_260_3_085	1909	3.7821	10	1.9477	0.8122	729	75	1.5972	2.998	0.4548	1.4798	0.6171	0.895	0.3732	0.9158	0.2228	0.8921	0.372	0.9166	0.5695	0.0152	0.0671	0.1493	0.2263	0.2211	0.1671	0.0911	0.0388	0.0183	0.0058	0.4548	0.371446666666667	0.2176925	0.1293	1.5972
Evading_Growth_Suppressors	AGA_260_3_085	1900	3.7958	10	1.9421	0.8099	1900	216	2.1707	4.2202	0.559	1.1394	0.4752	0.629	0.2623	0.7668	0.1865	0.4147	0.173	0.4301	0.2672	0.0137	0.0647	0.1505	0.2263	0.2205	0.17	0.0916	0.0384	0.0184	0.0058	0.559	0.171516666666667	0.0970075	0.0598075	2.1707
Genome_instability_and_Mutation	AGA_260_3_085	1875	3.7909	10	1.9419	0.8098	27	23	1.2432	2.4893	0.7553	1.4717	0.6138	0.9367	0.3906	1.0932	0.267	0.8235	0.3434	0.8387	0.5211	0.0155	0.0619	0.1509	0.2299	0.2171	0.1728	0.0896	0.0384	0.0181	0.0059	0.7553	0.342963333333333	0.2195775	0.141129166666667	1.2432
Inducing_Angiogenesis	AGA_260_3_085	1922	3.7888	10	1.9464	0.8117	729	67	1.8764	3.2359	0.4909	1.3093	0.546	0.8008	0.334	0.9889	0.2405	0.6278	0.2618	0.6466	0.4018	0.0146	0.0656	0.1514	0.2248	0.2216	0.1675	0.0911	0.039	0.0187	0.0057	0.4909	0.26144	0.1563525	0.097915	1.8764
Resisting_Cell_Death	AGA_260_3_085	1861	3.7883	10	1.944	0.8107	1861	1277	5.3257	6.8568	0.9107	0.2765	0.1153	0.1264	0.0527	0.1541	0.0376	0.0426	0.0177	0.0445	0.0277	0.0161	0.0634	0.1488	0.2284	0.2187	0.1725	0.0908	0.0371	0.0183	0.0059	0.9107	0.0134425	0.00717083333333333	0.00437666666666667	5.3202
Sustaining_Proliferative_Signaling	AGA_260_3_085	1872	3.7885	10	1.9435	0.8105	1872	618	3.5986	5.6566	0.7507	0.6687	0.2789	0.3338	0.1392	0.403	0.0984	0.163	0.068	0.1702	0.1057	0.016	0.062	0.1506	0.2297	0.2179	0.1715	0.0897	0.0385	0.0182	0.0059	0.7507	0.0645758333333333	0.035415	0.0214158333333333	3.6
Activating_Invasion_and_Metastasis	AGA_260_3_086	2166	3.5143	10	1.9551	0.8153	2166	630	2.8932	5.5645	0.7245	0.6795	0.2834	0.3166	0.1321	0.4156	0.0996	0.1429	0.0596	0.158	0.0982	0.0305	0.0826	0.1759	0.2345	0.2059	0.1473	0.0716	0.0332	0.0129	0.0055	0.7245	0.057125	0.0316341666666667	0.0188141666666667	2.8925
AKT Pathway	AGA_260_3_086	2134	3.4986	10	1.9594	0.8172	2134	620	2.5439	5.3403	0.6966	0.7024	0.2929	0.3521	0.1468	0.4058	0.0976	0.2087	0.0871	0.2311	0.1436	0.0319	0.0862	0.1753	0.232	0.2057	0.1476	0.0698	0.0328	0.0131	0.0056	0.6966	0.0851833333333333	0.0473975	0.0283058333333333	2.5441
Avoiding_Immune_Destruction	AGA_260_3_086	2180	3.5248	10	1.9523	0.8142	729	71	1.1208	2.2313	0.3385	1.7248	0.7193	1.1675	0.4869	1.0575	0.2533	1.2664	0.5281	1.3071	0.8122	0.0298	0.0803	0.1748	0.239	0.2041	0.1477	0.072	0.0339	0.0128	0.0055	0.3385	0.526783333333333	0.334535833333333	0.184585	1.1208
Evading_Growth_Suppressors	AGA_260_3_086	2168	3.5148	10	1.9547	0.8152	2168	178	1.7119	3.9649	0.5162	1.0758	0.4486	0.5724	0.2387	0.7138	0.171	0.4057	0.1692	0.4426	0.275	0.03	0.0835	0.1753	0.2348	0.2057	0.1476	0.0715	0.0332	0.0129	0.0055	0.5162	0.167960833333333	0.0984283333333333	0.0593025	1.7119
Genome_instability_and_Mutation	AGA_260_3_086	2146	3.4977	10	1.9593	0.8171	27	23	0.9836	2.1345	0.6476	1.5409	0.6426	1.0343	0.4313	1.1587	0.2776	1.0565	0.4406	1.1139	0.6921	0.0322	0.0862	0.1757	0.2288	0.2097	0.1463	0.0699	0.0326	0.013	0.0056	0.6476	0.439250833333333	0.286114166666667	0.173078333333333	0.9836
Inducing_Angiogenesis	AGA_260_3_086	2187	3.5281	10	1.9528	0.8144	729	56	1.2899	2.5499	0.3868	1.4853	0.6194	0.9705	0.4048	1.0882	0.2607	0.9029	0.3766	0.9565	0.5943	0.0302	0.0791	0.1756	0.2373	0.2048	0.1481	0.0727	0.0338	0.0128	0.0055	0.3868	0.375159166666667	0.239163333333333	0.146376666666667	1.2899
Resisting_Cell_Death	AGA_260_3_086	2128	3.5	10	1.9593	0.8171	2128	1143	4.3369	6.5088	0.8494	0.3958	0.1651	0.1813	0.0756	0.2232	0.0537	0.0722	0.0301	0.0805	0.05	0.0315	0.0865	0.1753	0.2312	0.2072	0.1466	0.07	0.0329	0.0132	0.0056	0.8494	0.0252291666666667	0.0141825	0.0081175	4.3344
Sustaining_Proliferative_Signaling	AGA_260_3_086	2135	3.5007	10	1.9591	0.817	2135	412	2.5992	4.998	0.6519	0.7986	0.3331	0.4026	0.1679	0.5126	0.1233	0.2225	0.0928	0.2459	0.1528	0.0323	0.0848	0.1756	0.2309	0.2084	0.1461	0.0703	0.0328	0.0131	0.0056	0.6519	0.090215	0.0509208333333333	0.0303533333333333	2.5992
Activating_Invasion_and_Metastasis	AGA_260_3_087	2075	3.7378	11	1.9369	0.7795	2075	306	2.2943	4.0881	0.5353	1.1741	0.4725	0.6441	0.2592	0.72	0.1738	0.5209	0.2096	0.5448	0.3385	0.0135	0.0617	0.1687	0.2284	0.2304	0.1528	0.08	0.0405	0.0159	0.0082	0.5353	0.207721666666667	0.117946666666667	0.0748958333333333	2.2951
AKT Pathway	AGA_260_3_087	2078	3.7469	11	1.9383	0.78	2078	317	1.8515	4.1651	0.5452	1.0534	0.4239	0.584	0.235	0.6261	0.1511	0.4842	0.1948	0.5054	0.314	0.0135	0.0606	0.1684	0.2276	0.2305	0.1545	0.0794	0.0404	0.0164	0.0087	0.5452	0.192481666666667	0.110779166666667	0.070255	1.8517
Avoiding_Immune_Destruction	AGA_260_3_087	2076	3.738	11	1.9369	0.7795	729	45	0.6059	1.2918	0.196	1.9747	0.7947	1.5205	0.6119	1.1056	0.2668	1.7707	0.7126	1.5672	0.9737	0.0135	0.0617	0.1686	0.2288	0.2298	0.1532	0.08	0.0405	0.0159	0.0082	0.196	0.711719166666667	0.5235675	0.231055833333333	0.6059
Evading_Growth_Suppressors	AGA_260_3_087	2077	3.74	11	1.9355	0.7789	2077	124	1.3467	3.1191	0.4083	1.4861	0.598	0.9067	0.3649	0.9432	0.2277	0.8307	0.3343	0.8579	0.5331	0.0135	0.0607	0.169	0.2287	0.2306	0.1531	0.0799	0.0404	0.0159	0.0082	0.4083	0.332314166666667	0.201185833333333	0.128885	1.3467
Genome_instability_and_Mutation	AGA_260_3_087	2084	3.7418	11	1.9364	0.7793	27	20	0.7824	1.8555	0.563	1.5979	0.643	1.1119	0.4475	1.3239	0.3183	1.1979	0.4821	1.2007	0.746	0.0134	0.0619	0.1665	0.2284	0.2322	0.1536	0.0792	0.0403	0.0163	0.0082	0.563	0.480105833333333	0.3302075	0.21921	0.7824
Inducing_Angiogenesis	AGA_260_3_087	2076	3.738	11	1.9369	0.7795	729	45	1.1831	2.198	0.3335	1.723	0.6934	1.1417	0.4594	1.1475	0.277	1.149	0.4624	1.1666	0.7249	0.0135	0.0617	0.1686	0.2288	0.2298	0.1532	0.08	0.0405	0.0159	0.0082	0.3335	0.459219166666667	0.296505	0.187155833333333	1.1831
Resisting_Cell_Death	AGA_260_3_087	2075	3.7378	11	1.9369	0.7795	2075	898	3.6831	5.8434	0.7651	0.6259	0.2519	0.3123	0.1257	0.3641	0.0879	0.1822	0.0733	0.1921	0.1194	0.0135	0.0617	0.1687	0.2284	0.2304	0.1528	0.08	0.0405	0.0159	0.0082	0.7651	0.0692008333333333	0.0380308333333333	0.0236983333333333	3.695
Sustaining_Proliferative_Signaling	AGA_260_3_087	2075	3.7378	11	1.9369	0.7795	2075	434	2.6235	5.17	0.6769	0.7898	0.3178	0.3978	0.1601	0.4845	0.1169	0.1898	0.0764	0.1999	0.1242	0.0135	0.0617	0.1687	0.2284	0.2304	0.1528	0.08	0.0405	0.0159	0.0082	0.6769	0.0729425	0.0401233333333333	0.02534	2.6249
Activating_Invasion_and_Metastasis	AGA_260_3_088	1310	3.4626	10	1.8873	0.7871	1310	576	3.6031	5.754	0.8016	0.4921	0.2052	0.2284	0.0953	0.2955	0.0755	0.1178	0.0491	0.132	0.082	0.0168	0.0802	0.1985	0.2458	0.2183	0.1282	0.0672	0.0336	0.0084	0.0031	0.8016	0.0450375	0.02468	0.015675	3.6034
AKT Pathway	AGA_260_3_088	1293	3.4571	10	1.8934	0.7896	1293	363	2.2097	4.8979	0.6836	0.7072	0.2949	0.3488	0.1455	0.4892	0.1251	0.2488	0.1038	0.2771	0.1722	0.017	0.0835	0.198	0.2444	0.2158	0.1276	0.0681	0.034	0.0085	0.0031	0.6836	0.0989425	0.0551541666666667	0.0353658333333333	2.2103
Avoiding_Immune_Destruction	AGA_260_3_088	1310	3.4626	10	1.8873	0.7871	729	83	1.8362	3.5264	0.535	1.1796	0.4919	0.6563	0.2737	0.8586	0.2195	0.487	0.2031	0.5348	0.3323	0.0168	0.0802	0.1985	0.2458	0.2183	0.1282	0.0672	0.0336	0.0084	0.0031	0.535	0.201050833333333	0.1174075	0.0764325	1.8362
Evading_Growth_Suppressors	AGA_260_3_088	1311	3.463	10	1.8865	0.7867	1311	163	1.6762	3.8048	0.53	1.0996	0.4586	0.5984	0.2496	0.7374	0.1885	0.5	0.2085	0.5493	0.3413	0.0168	0.0793	0.1998	0.2449	0.2189	0.1281	0.0671	0.0336	0.0084	0.0031	0.53	0.20476	0.118486666666667	0.07754	1.6762
Genome_instability_and_Mutation	AGA_260_3_088	1297	3.4557	10	1.8936	0.7897	27	22	1.0477	2.2952	0.6964	1.4248	0.5942	0.9211	0.3841	1.0555	0.2698	0.9457	0.3944	1.008	0.6263	0.017	0.084	0.1981	0.2436	0.2167	0.1272	0.0671	0.0347	0.0085	0.0031	0.6964	0.393440833333333	0.2534325	0.169915	1.0477
Inducing_Angiogenesis	AGA_260_3_088	1311	3.463	10	1.8865	0.7867	729	73	1.8391	3.0476	0.4623	1.2825	0.5348	0.7577	0.316	0.9499	0.2428	0.6692	0.2791	0.7273	0.4519	0.0168	0.0793	0.1998	0.2449	0.2189	0.1281	0.0671	0.0336	0.0084	0.0031	0.4623	0.276995833333333	0.166355	0.110354166666667	1.8391
Resisting_Cell_Death	AGA_260_3_088	1293	3.4571	10	1.8934	0.7896	1293	973	4.9484	6.6757	0.9317	0.2767	0.1154	0.1128	0.047	0.1528	0.0391	0.0389	0.0162	0.044	0.0273	0.017	0.0835	0.198	0.2444	0.2158	0.1276	0.0681	0.034	0.0085	0.0031	0.9317	0.0103875	0.0054375	0.003555	4.9581
Sustaining_Proliferative_Signaling	AGA_260_3_088	1293	3.4571	10	1.8934	0.7896	1293	425	2.993	5.2746	0.7362	0.6376	0.2659	0.3098	0.1292	0.3828	0.0978	0.1619	0.0675	0.181	0.1125	0.017	0.0835	0.198	0.2444	0.2158	0.1276	0.0681	0.034	0.0085	0.0031	0.7362	0.062715	0.0345833333333333	0.0222783333333333	2.9935
Activating_Invasion_and_Metastasis	AGA_260_3_089	1720	3.4733	9	1.9296	0.838	1720	795	3.9105	6.1273	0.8224	0.3692	0.1603	0.1616	0.0702	0.2262	0.0557	0.085	0.0369	0.0953	0.0592	0.025	0.0826	0.1878	0.2541	0.1924	0.1401	0.0709	0.0262	0.0145	0.0064	0.8224	0.03339	0.01858	0.0106458333333333	3.9137
AKT Pathway	AGA_260_3_089	1687	3.4653	9	1.9248	0.8359	1687	662	2.9329	5.9061	0.7948	0.3722	0.1616	0.179	0.0777	0.2288	0.0566	0.0906	0.0394	0.1017	0.0632	0.0255	0.0812	0.1879	0.2573	0.1926	0.1405	0.0688	0.0255	0.0142	0.0065	0.7948	0.0350683333333333	0.0196975	0.0112975	2.9333
Avoiding_Immune_Destruction	AGA_260_3_089	1727	3.4777	9	1.9293	0.8379	729	59	1.697	2.7882	0.423	1.1965	0.5196	0.7145	0.3103	0.8144	0.2006	0.7834	0.3402	0.843	0.5238	0.0243	0.0822	0.1888	0.2525	0.194	0.1401	0.0706	0.0266	0.0139	0.0069	0.423	0.335766666666667	0.210033333333333	0.126153333333333	1.697
Evading_Growth_Suppressors	AGA_260_3_089	1720	3.4733	9	1.9296	0.838	1720	136	1.7452	3.7633	0.5051	0.961	0.4174	0.5219	0.2267	0.6634	0.1634	0.4339	0.1884	0.4763	0.296	0.025	0.0826	0.1878	0.2541	0.1924	0.1401	0.0709	0.0262	0.0145	0.0064	0.5051	0.184915833333333	0.108931666666667	0.0648183333333333	1.7452
Genome_instability_and_Mutation	AGA_260_3_089	1713	3.4676	9	1.9205	0.8341	27	20	1.0761	2.3459	0.7118	1.3427	0.5831	0.8257	0.3586	1.0174	0.2506	0.9113	0.3958	0.973	0.6046	0.0239	0.0817	0.188	0.258	0.1926	0.1413	0.0689	0.0251	0.014	0.0064	0.7118	0.3922125	0.251290833333333	0.153919166666667	1.0761
Inducing_Angiogenesis	AGA_260_3_089	1729	3.4772	9	1.929	0.8377	729	60	1.5115	2.6546	0.4027	1.3137	0.5705	0.8405	0.365	1.0126	0.2494	0.8908	0.3869	0.9519	0.5915	0.0243	0.0821	0.1891	0.2522	0.1943	0.14	0.0706	0.0266	0.0139	0.0069	0.4027	0.3847	0.243310833333333	0.147541666666667	1.5115
Resisting_Cell_Death	AGA_260_3_089	1689	3.4683	9	1.9245	0.8358	1689	1446	6.2792	7.1778	0.9658	0.1541	0.0669	0.0568	0.0247	0.0874	0.0216	0.0231	0.01	0.0261	0.0162	0.0255	0.0805	0.1883	0.2564	0.193	0.1415	0.0687	0.0255	0.0142	0.0065	0.9658	0.00434333333333333	0.00233916666666667	0.00133	6.279
Sustaining_Proliferative_Signaling	AGA_260_3_089	1689	3.4683	9	1.9245	0.8358	1689	680	4.0251	6.006	0.8081	0.4182	0.1816	0.1777	0.0772	0.2445	0.0605	0.0812	0.0353	0.0911	0.0566	0.0255	0.0805	0.1883	0.2564	0.193	0.1415	0.0687	0.0255	0.0142	0.0065	0.8081	0.0294833333333333	0.0166025	0.00946416666666667	4.0257
Activating_Invasion_and_Metastasis	AGA_260_3_090	2558	4.1744	12	1.9691	0.7677	2558	701	3.6329	5.1597	0.6575	0.9189	0.3583	0.4408	0.1718	0.5289	0.1241	0.2964	0.1156	0.2875	0.1786	0.0094	0.0442	0.1185	0.1876	0.226	0.1939	0.1294	0.0629	0.0184	0.0098	0.6575	0.113249166666667	0.0628333333333333	0.0400975	3.6322
AKT Pathway	AGA_260_3_090	2555	4.1706	12	1.9695	0.7679	2555	912	3.1065	6.0731	0.7741	0.5098	0.1987	0.2311	0.0901	0.3119	0.0734	0.1145	0.0446	0.1108	0.0689	0.0094	0.0446	0.119	0.1875	0.2258	0.1937	0.1288	0.0634	0.018	0.0098	0.7741	0.0426608333333333	0.0227183333333333	0.0146133333333333	3.1039
Avoiding_Immune_Destruction	AGA_260_3_090	2537	4.1608	12	1.9665	0.7667	729	43	1.16	2.0634	0.313	1.7321	0.6753	1.1829	0.4612	1.156	0.2721	1.401	0.5462	1.331	0.827	0.0095	0.0449	0.119	0.1884	0.2263	0.1947	0.1281	0.0619	0.0177	0.0095	0.313	0.545753333333333	0.349705833333333	0.189935	1.16
Evading_Growth_Suppressors	AGA_260_3_090	2559	4.1751	12	1.9688	0.7676	2187	144	1.7847	3.6296	0.472	1.1983	0.4672	0.6471	0.2523	0.7488	0.1757	0.5828	0.2272	0.5648	0.3509	0.0094	0.0442	0.118	0.188	0.2259	0.1942	0.1293	0.0629	0.0184	0.0098	0.472	0.225403333333333	0.133246666666667	0.0859533333333333	1.7847
Genome_instability_and_Mutation	AGA_260_3_090	2557	4.1736	12	1.9687	0.7675	27	26	1.1752	2.5016	0.759	1.4877	0.58	0.9466	0.3691	1.1186	0.2624	0.9312	0.363	0.8984	0.5582	0.0094	0.0438	0.1189	0.1885	0.2249	0.1944	0.1287	0.0637	0.018	0.0098	0.759	0.363575	0.229853333333333	0.15045	1.1752
Inducing_Angiogenesis	AGA_260_3_090	2562	4.1741	12	1.9688	0.7676	729	102	2.0561	3.1519	0.4782	1.5302	0.5966	0.8897	0.3469	0.9992	0.2344	0.8042	0.3135	0.7783	0.4836	0.0094	0.0441	0.1187	0.1874	0.226	0.1944	0.1292	0.0628	0.0183	0.0098	0.4782	0.311860833333333	0.190811666666667	0.123414166666667	2.0561
Resisting_Cell_Death	AGA_260_3_090	2535	4.1586	12	1.967	0.7669	2535	1653	5.4957	7.1066	0.9067	0.2499	0.0974	0.1002	0.0391	0.1473	0.0347	0.0351	0.0137	0.034	0.0211	0.0095	0.045	0.1199	0.1882	0.226	0.1945	0.1278	0.0619	0.0178	0.0095	0.9067	0.00995916666666667	0.0054475	0.0033375	5.5244
Sustaining_Proliferative_Signaling	AGA_260_3_090	2556	4.1714	12	1.9693	0.7678	2556	799	3.8465	5.8808	0.7495	0.5082	0.1981	0.2344	0.0914	0.3133	0.0735	0.1183	0.0461	0.1144	0.0711	0.0094	0.0442	0.1193	0.1878	0.2254	0.1937	0.1291	0.0634	0.018	0.0098	0.7495	0.0433458333333333	0.0233725	0.0149025	3.8448
Activating_Invasion_and_Metastasis	AGA_260_3_091	1680	3.5667	11	1.9227	0.7738	1680	396	2.3262	4.8736	0.6562	0.7438	0.2993	0.3855	0.1551	0.48	0.1187	0.2479	0.0998	0.2697	0.1676	0.0155	0.0804	0.1881	0.2238	0.2274	0.1405	0.081	0.0232	0.0095	0.0107	0.6562	0.0957858333333333	0.0543925	0.0345991666666667	2.3259
AKT Pathway	AGA_260_3_091	1662	3.5716	11	1.9247	0.7745	1662	204	1.0847	2.8181	0.38	1.4654	0.5897	0.9511	0.3828	1.0098	0.2498	1.0685	0.43	1.1154	0.693	0.0181	0.077	0.1841	0.2262	0.2286	0.142	0.0806	0.0235	0.0096	0.0102	0.38	0.427565	0.269099166666667	0.174308333333333	1.0844
Avoiding_Immune_Destruction	AGA_260_3_091	1688	3.5699	11	1.9249	0.7746	729	42	0.8945	2.0292	0.3078	1.702	0.6849	1.1416	0.4594	1.0239	0.2532	1.2712	0.5116	1.3042	0.8104	0.0166	0.08	0.1848	0.2245	0.2293	0.1392	0.0823	0.0231	0.0095	0.0107	0.3078	0.510335833333333	0.334880833333333	0.21013	0.8945
Evading_Growth_Suppressors	AGA_260_3_091	1673	3.572	11	1.9245	0.7745	1673	62	0.6367	1.9258	0.2595	1.7079	0.6873	1.2182	0.4902	1.197	0.2961	1.4481	0.5828	1.444	0.8972	0.0167	0.0783	0.1865	0.2241	0.2289	0.1405	0.0813	0.0233	0.0096	0.0108	0.2595	0.583106666666667	0.3857725	0.223825833333333	0.6367
Genome_instability_and_Mutation	AGA_260_3_091	1680	3.5738	11	1.9222	0.7735	27	21	0.6502	1.6414	0.498	1.8049	0.7263	1.2967	0.5218	1.1382	0.2815	1.4729	0.5927	1.465	0.9102	0.0167	0.0786	0.1839	0.225	0.2304	0.1405	0.0821	0.0232	0.0095	0.0101	0.498	0.5923525	0.400875833333333	0.236865833333333	0.6502
Inducing_Angiogenesis	AGA_260_3_091	1691	3.5707	11	1.9246	0.7745	729	44	0.9191	2.1044	0.3192	1.5818	0.6366	1.1059	0.4451	1.2589	0.3114	1.1866	0.4775	1.2239	0.7604	0.0166	0.0804	0.1827	0.2265	0.2289	0.1396	0.0822	0.0231	0.0095	0.0106	0.3192	0.477201666666667	0.315038333333333	0.206036666666667	0.9191
Resisting_Cell_Death	AGA_260_3_091	1664	3.5733	11	1.9228	0.7738	1664	765	3.1011	5.8854	0.7935	0.5868	0.2361	0.2947	0.1186	0.3404	0.0842	0.133	0.0535	0.1453	0.0903	0.0174	0.0763	0.1863	0.2248	0.2296	0.1412	0.0811	0.0234	0.0096	0.0102	0.7935	0.05068	0.027165	0.0176966666666667	3.1031
Sustaining_Proliferative_Signaling	AGA_260_3_091	1679	3.5747	11	1.9218	0.7734	1679	301	1.7836	4.2606	0.5737	1.0247	0.4124	0.5656	0.2276	0.6527	0.1614	0.4068	0.1637	0.439	0.2728	0.0167	0.078	0.184	0.2257	0.2299	0.1406	0.0822	0.0232	0.0095	0.0101	0.5737	0.162124166666667	0.0931591666666667	0.060625	1.7842
Activating_Invasion_and_Metastasis	AGA_260_3_092	1667	3.7481	10	1.8817	0.7847	1667	476	3.0001	5.232	0.7052	0.6005	0.2504	0.2881	0.1202	0.3613	0.0894	0.1961	0.0818	0.206	0.128	0.0126	0.0498	0.1656	0.2214	0.2621	0.1572	0.0756	0.0366	0.0156	0.0036	0.7052	0.07857	0.0427533333333333	0.02716	3.0011
AKT Pathway	AGA_260_3_092	1634	3.743	10	1.8839	0.7857	1634	570	2.6407	5.66	0.765	0.4095	0.1708	0.186	0.0776	0.2367	0.0588	0.1151	0.048	0.1213	0.0754	0.0116	0.0526	0.1677	0.2179	0.2613	0.1573	0.0759	0.0367	0.0153	0.0037	0.765	0.0433975	0.023545	0.01477	2.641
Avoiding_Immune_Destruction	AGA_260_3_092	1680	3.7607	10	1.8825	0.7851	729	43	1.2872	2.4827	0.3766	1.4734	0.6144	0.8902	0.3712	0.9532	0.2358	1.002	0.4179	1.0257	0.6373	0.0125	0.05	0.1589	0.2268	0.2607	0.1571	0.078	0.0369	0.0155	0.0036	0.3766	0.415445	0.254865	0.159674166666667	1.2872
Evading_Growth_Suppressors	AGA_260_3_092	1667	3.7481	10	1.8817	0.7847	1667	64	0.8935	2.0765	0.2799	1.6401	0.684	1.1117	0.4636	1.1152	0.2758	1.3637	0.5687	1.356	0.8425	0.0126	0.0498	0.1656	0.2214	0.2621	0.1572	0.0756	0.0366	0.0156	0.0036	0.2799	0.567995	0.378915	0.23265	0.8935
Genome_instability_and_Mutation	AGA_260_3_092	1646	3.7521	10	1.8817	0.7847	27	19	0.8481	2.0278	0.6153	1.3328	0.5558	0.8976	0.3743	1.1382	0.2828	1.0364	0.4322	1.048	0.6511	0.0115	0.0516	0.164	0.2211	0.2606	0.1598	0.0753	0.0371	0.0152	0.0036	0.6153	0.431194166666667	0.290273333333333	0.197143333333333	0.8481
Inducing_Angiogenesis	AGA_260_3_092	1680	3.7607	10	1.8825	0.7851	729	61	1.5934	2.7889	0.4231	1.3695	0.5711	0.8321	0.347	0.9196	0.2275	0.8775	0.3659	0.9024	0.5607	0.0125	0.05	0.1589	0.2268	0.2607	0.1571	0.078	0.0369	0.0155	0.0036	0.4231	0.36306	0.2197125	0.140296666666667	1.5934
Resisting_Cell_Death	AGA_260_3_092	1638	3.7473	10	1.8821	0.7849	1638	893	4.0535	6.2765	0.848	0.3174	0.1323	0.1549	0.0646	0.1867	0.0464	0.0866	0.0361	0.0913	0.0567	0.0116	0.0519	0.1661	0.2192	0.2625	0.1575	0.0751	0.0372	0.0153	0.0037	0.848	0.032835	0.0167591666666667	0.010995	4.0569
Sustaining_Proliferative_Signaling	AGA_260_3_092	1643	3.7505	10	1.8811	0.7845	1643	425	2.7629	5.0716	0.685	0.5705	0.2379	0.2947	0.1229	0.3391	0.0842	0.226	0.0942	0.2371	0.1473	0.0116	0.0517	0.1637	0.2215	0.2617	0.1589	0.0749	0.0371	0.0152	0.0037	0.685	0.0928583333333333	0.050005	0.0324833333333333	2.7635
Activating_Invasion_and_Metastasis	AGA_260_3_093	1586	3.5687	10	1.8966	0.7909	1586	394	2.6742	4.9776	0.6755	0.6865	0.2863	0.3372	0.1406	0.4168	0.104	0.232	0.0967	0.2526	0.1569	0.0164	0.0776	0.1683	0.2446	0.2245	0.1557	0.0757	0.0183	0.0107	0.0082	0.6755	0.0951658333333333	0.0513341666666667	0.0332541666666667	2.6738
AKT Pathway	AGA_260_3_093	1577	3.5574	10	1.8953	0.7904	1577	222	1.4682	3.4138	0.4636	1.2743	0.5314	0.7416	0.3093	0.7351	0.1834	0.7813	0.3258	0.8348	0.5187	0.0165	0.078	0.1699	0.246	0.2245	0.1535	0.0742	0.0184	0.0114	0.0076	0.4636	0.324833333333333	0.190114166666667	0.1192575	1.4681
Avoiding_Immune_Destruction	AGA_260_3_093	1597	3.5717	10	1.8982	0.7916	729	57	1.4164	2.8611	0.434	1.4251	0.5943	0.861	0.3591	0.9759	0.2424	0.7772	0.3241	0.8261	0.5133	0.0169	0.0789	0.1634	0.2467	0.2248	0.1553	0.077	0.0182	0.0106	0.0081	0.434	0.3218075	0.194835	0.1249025	1.4164
Evading_Growth_Suppressors	AGA_260_3_093	1588	3.5668	10	1.8972	0.7912	1588	98	1.3366	3.1908	0.4329	1.3099	0.5463	0.7745	0.323	0.8373	0.2089	0.7119	0.2969	0.7612	0.4729	0.0164	0.0787	0.1675	0.2443	0.2248	0.1555	0.0756	0.0183	0.0107	0.0082	0.4329	0.294511666666667	0.172623333333333	0.109654166666667	1.3366
Genome_instability_and_Mutation	AGA_260_3_093	1588	3.5655	10	1.8996	0.7922	27	24	1.0464	2.218	0.673	1.5394	0.642	1.0201	0.4254	1.1598	0.2894	1.056	0.4404	1.1039	0.6859	0.017	0.0787	0.1681	0.2424	0.2254	0.1549	0.0762	0.0183	0.0107	0.0082	0.673	0.438355	0.280713333333333	0.180215	1.0464
Inducing_Angiogenesis	AGA_260_3_093	1599	3.5822	10	1.8995	0.7922	729	46	1.2716	2.5889	0.3927	1.4512	0.6052	0.9367	0.3906	1.1228	0.2789	0.8747	0.3648	0.921	0.5722	0.0163	0.0782	0.1626	0.247	0.2258	0.1545	0.0769	0.02	0.0106	0.0081	0.3927	0.3637125	0.227466666666667	0.147655	1.2716
Resisting_Cell_Death	AGA_260_3_093	1580	3.5633	10	1.8987	0.7918	1580	1028	4.2547	6.6245	0.8994	0.3007	0.1254	0.1252	0.0522	0.1808	0.0451	0.0489	0.0204	0.0538	0.0334	0.0171	0.0778	0.169	0.2443	0.2241	0.1551	0.0753	0.0184	0.0108	0.0082	0.8994	0.0154966666666667	0.00812583333333333	0.00511666666666667	4.2526
Sustaining_Proliferative_Signaling	AGA_260_3_093	1585	3.5634	10	1.9007	0.7927	1585	357	2.4238	4.7069	0.6388	0.8273	0.345	0.4274	0.1782	0.5196	0.1297	0.2958	0.1234	0.3215	0.1997	0.017	0.0801	0.1666	0.2429	0.2259	0.1539	0.0763	0.0183	0.0107	0.0082	0.6388	0.120946666666667	0.06782	0.0431208333333333	2.4231
Activating_Invasion_and_Metastasis	AGA_260_3_094	519	3.3834	9	1.8982	0.8244	519	338	6.3571	5.5109	0.8815	0.4363	0.1895	0.1583	0.0687	0.2535	0.0738	0.1072	0.0466	0.1224	0.0761	0.0231	0.0886	0.2216	0.2119	0.2119	0.1426	0.0636	0.0212	0.0135	0.0019	0.8815	0.0339375	0.0188975	0.0128508333333333	6.3563
AKT Pathway	AGA_260_3_094	472	3.3771	9	1.9149	0.8316	472	238	4.0086	4.7481	0.7712	0.6563	0.285	0.2935	0.1275	0.3623	0.1065	0.3005	0.1305	0.3398	0.2112	0.0254	0.0975	0.2097	0.2119	0.2119	0.1419	0.0636	0.0212	0.0148	0.0021	0.7712	0.119735833333333	0.0691233333333333	0.0469841666666667	4.0085
Avoiding_Immune_Destruction	AGA_260_3_094	522	3.3985	9	1.8956	0.8232	522	55	2.4813	2.9837	0.4768	1.3594	0.5904	0.7694	0.3341	0.8484	0.2471	0.8302	0.3606	0.9086	0.5646	0.0211	0.0881	0.2184	0.2165	0.2126	0.1398	0.067	0.0211	0.0134	0.0019	0.4768	0.3511175	0.2076625	0.1381675	2.4813
Evading_Growth_Suppressors	AGA_260_3_094	519	3.3834	9	1.8982	0.8244	519	151	3.1706	3.9032	0.6243	1.1205	0.4866	0.5783	0.2512	0.6931	0.2018	0.5867	0.2548	0.653	0.4058	0.0231	0.0886	0.2216	0.2119	0.2119	0.1426	0.0636	0.0212	0.0135	0.0019	0.6243	0.248525	0.141906666666667	0.0980883333333333	3.1706
Genome_instability_and_Mutation	AGA_260_3_094	472	3.3771	9	1.9149	0.8316	27	24	1.8494	2.4503	0.7435	1.4884	0.6464	0.9503	0.4127	1.1158	0.3281	0.8749	0.3799	0.9522	0.5916	0.0254	0.0975	0.2097	0.2119	0.2119	0.1419	0.0636	0.0212	0.0148	0.0021	0.7435	0.3769525	0.236855	0.169841666666667	1.8494
Inducing_Angiogenesis	AGA_260_3_094	522	3.3985	9	1.8956	0.8232	522	94	3.1796	3.5755	0.5714	1.1924	0.5178	0.6261	0.2719	0.8248	0.2402	0.5787	0.2513	0.6415	0.3986	0.0211	0.0881	0.2184	0.2165	0.2126	0.1398	0.067	0.0211	0.0134	0.0019	0.5714	0.240319166666667	0.1401525	0.0982841666666667	3.1796
Resisting_Cell_Death	AGA_260_3_094	472	3.3771	9	1.9149	0.8316	472	344	8.5343	5.523	0.897	0.4238	0.1841	0.1408	0.0612	0.2526	0.0743	0.1214	0.0527	0.1387	0.0862	0.0254	0.0975	0.2097	0.2119	0.2119	0.1419	0.0636	0.0212	0.0148	0.0021	0.897	0.0366041666666667	0.0207925	0.0139625	8.5343
Sustaining_Proliferative_Signaling	AGA_260_3_094	472	3.3771	9	1.9149	0.8316	472	248	5.4837	4.7316	0.7685	0.7983	0.3467	0.3679	0.1598	0.4685	0.1377	0.3114	0.1352	0.3517	0.2186	0.0254	0.0975	0.2097	0.2119	0.2119	0.1419	0.0636	0.0212	0.0148	0.0021	0.7685	0.1222375	0.0699016666666667	0.0480866666666667	5.4835
Activating_Invasion_and_Metastasis	AGA_260_3_095	632	3.2943	9	1.9127	0.8307	632	341	3.4197	5.4949	0.8521	0.4225	0.1835	0.1875	0.0815	0.2513	0.0707	0.0992	0.0431	0.1157	0.0719	0.0285	0.1092	0.2041	0.2294	0.2057	0.1266	0.057	0.0269	0.0111	0.0016	0.8521	0.0324958333333333	0.0188633333333333	0.012	3.4215
AKT Pathway	AGA_260_3_095	630	3.2921	9	1.9093	0.8292	630	235	2.3737	4.781	0.7417	0.7184	0.312	0.344	0.1494	0.4032	0.1134	0.2095	0.091	0.2422	0.1505	0.027	0.1111	0.2032	0.2317	0.2048	0.127	0.0556	0.027	0.0111	0.0016	0.7417	0.08194	0.045795	0.0309183333333333	2.3737
Avoiding_Immune_Destruction	AGA_260_3_095	632	3.2943	9	1.9127	0.8307	632	30	1.0279	2.2116	0.3429	1.4561	0.6324	0.9789	0.4251	1.1511	0.3238	1.03	0.4473	1.1205	0.6962	0.0285	0.1092	0.2041	0.2294	0.2057	0.1266	0.057	0.0269	0.0111	0.0016	0.3429	0.442995833333333	0.2875125	0.1980375	1.0279
Evading_Growth_Suppressors	AGA_260_3_095	632	3.2943	9	1.9127	0.8307	632	125	1.9623	4.2916	0.6655	0.8906	0.3868	0.4702	0.2042	0.5082	0.1429	0.2457	0.1067	0.283	0.1758	0.0285	0.1092	0.2041	0.2294	0.2057	0.1266	0.057	0.0269	0.0111	0.0016	0.6655	0.0993333333333333	0.0564866666666667	0.038255	1.9623
Genome_instability_and_Mutation	AGA_260_3_095	631	3.2995	9	1.9101	0.8295	27	21	0.8814	2.069	0.6277	1.4604	0.6343	1.0008	0.4346	1.0977	0.3088	1.088	0.4725	1.172	0.7282	0.0269	0.1094	0.2044	0.2298	0.206	0.1268	0.0571	0.0269	0.0111	0.0016	0.6277	0.464663333333333	0.3086925	0.212745833333333	0.8814
Inducing_Angiogenesis	AGA_260_3_095	632	3.2943	9	1.9127	0.8307	632	42	1.2431	2.6879	0.4168	1.3005	0.5648	0.8039	0.3491	0.9354	0.2631	0.7392	0.321	0.8205	0.5098	0.0285	0.1092	0.2041	0.2294	0.2057	0.1266	0.057	0.0269	0.0111	0.0016	0.4168	0.316810833333333	0.1990775	0.138921666666667	1.2431
Resisting_Cell_Death	AGA_260_3_095	631	3.2995	9	1.9101	0.8295	631	530	4.7781	6.1911	0.9603	0.1829	0.0794	0.0928	0.0403	0.1046	0.0294	0.0451	0.0196	0.0529	0.0329	0.0269	0.1094	0.2044	0.2298	0.206	0.1268	0.0571	0.0269	0.0111	0.0016	0.9603	0.0070375	0.00362833333333333	0.00252333333333333	4.7777
Sustaining_Proliferative_Signaling	AGA_260_3_095	631	3.2995	9	1.9101	0.8295	631	265	2.9495	5.0898	0.7894	0.5887	0.2557	0.291	0.1264	0.3467	0.0975	0.15	0.0651	0.174	0.1081	0.0269	0.1094	0.2044	0.2298	0.206	0.1268	0.0571	0.0269	0.0111	0.0016	0.7894	0.0561941666666667	0.0312091666666667	0.021025	2.9493
Activating_Invasion_and_Metastasis	AGA_260_3_096	1744	3.6319	10	1.8939	0.7898	1744	708	3.6838	5.889	0.789	0.5084	0.212	0.223	0.093	0.3115	0.0767	0.1086	0.0453	0.1172	0.0728	0.012	0.0751	0.1611	0.2483	0.215	0.1669	0.0763	0.0304	0.0103	0.0046	0.789	0.0420116666666667	0.02262	0.0140908333333333	3.6855
AKT Pathway	AGA_260_3_096	1736	3.629	10	1.8941	0.7899	1736	680	2.8249	5.9026	0.7913	0.5242	0.2186	0.2433	0.1015	0.3088	0.076	0.104	0.0434	0.1123	0.0698	0.0121	0.076	0.1601	0.2488	0.216	0.1647	0.0766	0.0305	0.0104	0.0046	0.7913	0.039085	0.0211525	0.0131108333333333	2.8257
Avoiding_Immune_Destruction	AGA_260_3_096	1771	3.6589	10	1.8952	0.7904	729	73	1.3796	2.4924	0.3781	1.4913	0.6219	0.949	0.3958	1.0184	0.2498	0.9807	0.409	1.0141	0.6301	0.0119	0.0711	0.1598	0.2484	0.2146	0.1683	0.0791	0.0316	0.0107	0.0045	0.3781	0.406971666666667	0.260330833333333	0.168003333333333	1.3796
Evading_Growth_Suppressors	AGA_260_3_096	1744	3.6319	10	1.8939	0.7898	1744	184	1.6549	3.8916	0.5214	1.2147	0.5066	0.6928	0.2889	0.8027	0.1977	0.5086	0.2121	0.5417	0.3366	0.012	0.0751	0.1611	0.2483	0.215	0.1669	0.0763	0.0304	0.0103	0.0046	0.5214	0.2103075	0.120368333333333	0.07539	1.655
Genome_instability_and_Mutation	AGA_260_3_096	1763	3.6563	10	1.8954	0.7905	27	26	1.4697	2.5911	0.7862	1.4143	0.5898	0.8508	0.3548	1.0825	0.2666	0.8524	0.3555	0.89	0.553	0.0119	0.072	0.1588	0.249	0.2155	0.1662	0.0794	0.0318	0.0108	0.0045	0.7862	0.3534075	0.2176225	0.138395	1.4697
Inducing_Angiogenesis	AGA_260_3_096	1771	3.6589	10	1.8952	0.7904	729	64	1.7002	3.1165	0.4728	1.2491	0.5209	0.7253	0.3025	0.9261	0.2271	0.604	0.2519	0.6357	0.395	0.0119	0.0711	0.1598	0.2484	0.2146	0.1683	0.0791	0.0316	0.0107	0.0045	0.4728	0.250064166666667	0.149933333333333	0.09576	1.7002
Resisting_Cell_Death	AGA_260_3_096	1736	3.629	10	1.8941	0.7899	1736	1276	5.1721	6.9064	0.9259	0.323	0.1347	0.1275	0.0532	0.1862	0.0459	0.0379	0.0158	0.0411	0.0255	0.0121	0.076	0.1601	0.2488	0.216	0.1647	0.0766	0.0305	0.0104	0.0046	0.9259	0.00949666666666667	0.00521833333333333	0.00309333333333333	5.1722
Sustaining_Proliferative_Signaling	AGA_260_3_096	1736	3.629	10	1.8941	0.7899	1736	512	3.1307	5.4267	0.7275	0.6371	0.2657	0.2943	0.1228	0.3899	0.096	0.159	0.0663	0.1714	0.1065	0.0121	0.076	0.1601	0.2488	0.216	0.1647	0.0766	0.0305	0.0104	0.0046	0.7275	0.0622141666666667	0.0339308333333333	0.0211783333333333	3.1311
Activating_Invasion_and_Metastasis	AGA_260_3_097	1481	3.2262	11	1.912	0.7694	1481	272	3.1884	4.4579	0.6106	0.9334	0.3756	0.5109	0.2056	0.5834	0.1469	0.284	0.1143	0.3314	0.2059	0.0358	0.1101	0.1938	0.2674	0.1951	0.1067	0.0554	0.0189	0.0108	0.0061	0.6106	0.1099975	0.0642833333333333	0.0409141666666667	3.1882
AKT Pathway	AGA_260_3_097	1454	3.2146	11	1.9137	0.7701	1454	288	1.9724	3.7183	0.5106	1.2907	0.5194	0.735	0.2958	0.649	0.1635	0.7603	0.306	0.8628	0.5361	0.0378	0.1107	0.1912	0.2737	0.1891	0.1066	0.0543	0.0199	0.0103	0.0062	0.5106	0.302656666666667	0.177675833333333	0.111744166666667	1.9729
Avoiding_Immune_Destruction	AGA_260_3_097	1525	3.2459	12	1.9191	0.7482	729	37	1.7059	2.4954	0.3786	1.489	0.5805	0.9606	0.3745	1.0124	0.2538	0.8881	0.3462	0.9852	0.6121	0.0387	0.1049	0.1895	0.2662	0.198	0.1102	0.0557	0.021	0.0098	0.0059	0.3786	0.344289166666667	0.219495	0.148554166666667	1.7059
Evading_Growth_Suppressors	AGA_260_3_097	1488	3.2487	11	1.9183	0.772	1488	76	1.0502	2.3099	0.3162	1.6267	0.6547	1.103	0.4439	1.0416	0.2611	1.0432	0.4198	1.1352	0.7054	0.0356	0.1089	0.1909	0.2641	0.1976	0.1102	0.0551	0.0202	0.0114	0.006	0.3162	0.418409166666667	0.278205833333333	0.186095	1.0502
Genome_instability_and_Mutation	AGA_260_3_097	1501	3.2458	11	1.9177	0.7717	27	23	1.204	2.1969	0.6666	1.6095	0.6477	1.0793	0.4343	1.1244	0.2819	1.0464	0.4211	1.1438	0.7107	0.0366	0.1086	0.1885	0.2672	0.1952	0.1106	0.0566	0.0207	0.01	0.006	0.6666	0.41903	0.27329	0.179105833333333	1.204
Inducing_Angiogenesis	AGA_260_3_097	1542	3.2763	12	1.9255	0.7507	729	44	1.6896	2.5189	0.3821	1.4782	0.5763	0.9657	0.3765	1.0218	0.255	0.818	0.3189	0.9035	0.5614	0.0376	0.1038	0.1861	0.262	0.2023	0.1135	0.0558	0.0214	0.0117	0.0058	0.3821	0.316806666666667	0.205314166666667	0.13979	1.6896
Resisting_Cell_Death	AGA_260_3_097	1459	3.2145	11	1.9129	0.7698	1459	677	4.4919	5.707	0.7833	0.6934	0.279	0.3659	0.1473	0.3814	0.0961	0.1511	0.0608	0.1789	0.1112	0.0356	0.1151	0.1912	0.268	0.1912	0.1076	0.0562	0.0199	0.0089	0.0062	0.7833	0.0548666666666667	0.0313941666666667	0.0195783333333333	4.5
Sustaining_Proliferative_Signaling	AGA_260_3_097	1497	3.2452	11	1.9208	0.773	1497	278	2.6389	4.0005	0.5472	1.1586	0.4662	0.651	0.262	0.6668	0.1672	0.4993	0.2009	0.5725	0.3557	0.0381	0.1082	0.1877	0.2659	0.1957	0.1109	0.0568	0.0207	0.01	0.006	0.5472	0.197866666666667	0.116575833333333	0.0752708333333333	2.6386
Activating_Invasion_and_Metastasis	AGA_260_3_098	317	3.1609	10	1.8151	0.7569	317	100	2.0942	4.0485	0.703	0.7199	0.3002	0.3286	0.137	0.4654	0.1464	0.3098	0.1292	0.366	0.2274	0.0252	0.1041	0.2145	0.2744	0.2177	0.1009	0.0252	0.0315	0.0032	0.0032	0.703	0.117073333333333	0.0657466666666667	0.0528008333333333	2.0942
AKT Pathway	AGA_260_3_098	317	3.1609	10	1.8151	0.7569	317	68	1.5927	3.1484	0.5467	1.0096	0.421	0.6234	0.26	0.7213	0.227	0.6643	0.2771	0.7658	0.4758	0.0252	0.1041	0.2145	0.2744	0.2177	0.1009	0.0252	0.0315	0.0032	0.0032	0.5467	0.268134166666667	0.158115	0.126431666666667	1.5927
Avoiding_Immune_Destruction	AGA_260_3_098	341	3.2786	10	1.8318	0.7639	341	16	0.7615	1.6488	0.2827	1.6311	0.6802	1.1282	0.4705	1.1164	0.3468	1.3776	0.5745	1.441	0.8954	0.0176	0.1026	0.1994	0.2639	0.2287	0.1144	0.0293	0.0352	0.0059	0.0029	0.2827	0.567236666666667	0.379650833333333	0.283575	0.7615
Evading_Growth_Suppressors	AGA_260_3_098	338	3.2959	10	1.8297	0.763	338	69	1.5604	3.495	0.6002	0.9468	0.3948	0.5194	0.2166	0.6152	0.1911	0.4651	0.194	0.5278	0.3279	0.0178	0.0976	0.1982	0.2663	0.2308	0.1154	0.0296	0.0355	0.0059	0.003	0.6002	0.184616666666667	0.1064575	0.0861425	1.5604
Genome_instability_and_Mutation	AGA_260_3_098	343	3.2595	10	1.8438	0.7689	27	12	0.6584	1.7119	0.5194	1.6403	0.6841	1.1807	0.4924	1.3637	0.4237	1.1605	0.484	1.2384	0.7695	0.0233	0.102	0.1983	0.2624	0.2274	0.1137	0.0292	0.035	0.0058	0.0029	0.5194	0.4759	0.330799166666667	0.2738975	0.6584
Inducing_Angiogenesis	AGA_260_3_098	320	3.1437	10	1.8168	0.7577	320	22	0.9733	2.0482	0.3551	1.4544	0.6065	0.9335	0.3893	1.1682	0.3676	0.9733	0.4059	1.0786	0.6702	0.025	0.1094	0.2156	0.2719	0.2156	0.1	0.025	0.0312	0.0031	0.0031	0.3551	0.400770833333333	0.2669175	0.223711666666667	0.9733
Resisting_Cell_Death	AGA_260_3_098	317	3.1609	10	1.8151	0.7569	317	200	3.1971	4.9954	0.8674	0.3341	0.1393	0.1481	0.0618	0.1896	0.0597	0.151	0.063	0.1811	0.1125	0.0252	0.1041	0.2145	0.2744	0.2177	0.1009	0.0252	0.0315	0.0032	0.0032	0.8674	0.047595	0.0257925	0.0204791666666667	3.1971
Sustaining_Proliferative_Signaling	AGA_260_3_098	317	3.1609	10	1.8151	0.7569	317	97	1.9486	3.8968	0.6767	0.7334	0.3058	0.3807	0.1588	0.4518	0.1422	0.3827	0.1596	0.45	0.2796	0.0252	0.1041	0.2145	0.2744	0.2177	0.1009	0.0252	0.0315	0.0032	0.0032	0.6767	0.147510833333333	0.0827141666666667	0.0669516666666667	1.9486
Activating_Invasion_and_Metastasis	AGA_260_3_099	620	3.2323	10	1.9311	0.8053	620	419	4.0962	5.8402	0.9083	0.2853	0.119	0.1131	0.0472	0.1643	0.0466	0.067	0.028	0.0797	0.0495	0.0355	0.1226	0.2032	0.2323	0.1871	0.1097	0.0774	0.0161	0.0145	0.0016	0.9083	0.0162233333333333	0.00943333333333333	0.00619083333333333	4.0955
AKT Pathway	AGA_260_3_099	605	3.1967	10	1.9382	0.8083	605	298	2.7831	5.0112	0.7824	0.5411	0.2256	0.262	0.1093	0.3047	0.0864	0.2171	0.0905	0.2567	0.1595	0.0364	0.1322	0.2132	0.2132	0.1884	0.1074	0.076	0.0165	0.0149	0.0017	0.7824	0.0820516666666667	0.0465583333333333	0.0320583333333333	2.7835
Avoiding_Immune_Destruction	AGA_260_3_099	693	3.3564	10	1.9479	0.8123	693	56	1.7688	3.0388	0.4646	1.1453	0.4776	0.6873	0.2866	0.8485	0.2368	0.6609	0.2756	0.7318	0.4547	0.0346	0.1053	0.1934	0.2222	0.2035	0.1227	0.0779	0.0231	0.0159	0.0014	0.4646	0.269306666666667	0.1663	0.115799166666667	1.7688
Evading_Growth_Suppressors	AGA_260_3_099	676	3.3314	10	1.9417	0.8097	676	188	2.2547	4.4459	0.6823	0.8098	0.3377	0.4277	0.1783	0.4991	0.1393	0.2949	0.123	0.3364	0.209	0.034	0.1095	0.1953	0.2234	0.2012	0.1213	0.0784	0.0192	0.0163	0.0015	0.6823	0.1174425	0.0675766666666667	0.0467258333333333	2.2546
Genome_instability_and_Mutation	AGA_260_3_099	674	3.3294	10	1.9459	0.8115	27	9	0.6269	1.3904	0.4219	1.6923	0.7057	1.2767	0.5324	1.3317	0.3716	1.3938	0.5812	1.4132	0.8781	0.0326	0.1157	0.1944	0.2166	0.2047	0.1187	0.0786	0.0208	0.0163	0.0015	0.4219	0.578484166666667	0.4272025	0.304726666666667	0.6269
Inducing_Angiogenesis	AGA_260_3_099	696	3.3534	10	1.9475	0.8122	696	65	1.688	3.2989	0.504	1.0692	0.4459	0.6156	0.2567	0.7594	0.2119	0.5582	0.2328	0.6229	0.3871	0.0345	0.1063	0.194	0.2198	0.2055	0.1221	0.0776	0.023	0.0158	0.0014	0.504	0.225676666666667	0.137938333333333	0.0955925	1.688
Resisting_Cell_Death	AGA_260_3_099	603	3.2007	10	1.9384	0.8084	603	481	5.3666	6.0176	0.94	0.267	0.1113	0.1129	0.0471	0.1383	0.0392	0.0586	0.0244	0.0703	0.0437	0.0365	0.131	0.2123	0.2156	0.1874	0.1078	0.0763	0.0166	0.0149	0.0017	0.94	0.0131883333333333	0.00710583333333333	0.00495083333333333	5.3664
Sustaining_Proliferative_Signaling	AGA_260_3_099	659	3.308	10	1.9466	0.8118	659	297	3.4305	5.0701	0.7811	0.5918	0.2468	0.2943	0.1227	0.3118	0.0877	0.1963	0.0819	0.2267	0.1409	0.0334	0.1168	0.2049	0.2079	0.2018	0.1199	0.0774	0.0197	0.0167	0.0015	0.7811	0.0729408333333333	0.0422808333333333	0.0282233333333333	3.4311
Activating_Invasion_and_Metastasis	AGA_260_3_100	1800	3.6067	10	1.9142	0.7983	1800	899	3.9391	6.4111	0.8553	0.2965	0.1237	0.115	0.048	0.1777	0.0436	0.0563	0.0235	0.0613	0.0381	0.0139	0.0761	0.1806	0.2278	0.2222	0.1522	0.0772	0.0333	0.0122	0.0044	0.8553	0.0191991666666667	0.00997333333333333	0.00632333333333333	3.9385
AKT Pathway	AGA_260_3_100	1756	3.6276	10	1.9137	0.7981	1756	671	2.981	5.9982	0.8029	0.2506	0.1045	0.1227	0.0512	0.1487	0.0366	0.0786	0.0328	0.0851	0.0529	0.0137	0.0729	0.1794	0.2267	0.2238	0.1555	0.0769	0.0342	0.0125	0.0046	0.8029	0.0288925	0.0153008333333333	0.00965416666666667	2.9812
Avoiding_Immune_Destruction	AGA_260_3_100	1827	3.6081	10	1.9136	0.798	729	63	1.6784	3.097	0.4698	1.0822	0.4513	0.6262	0.2611	0.7619	0.1869	0.6591	0.2749	0.6991	0.4344	0.0131	0.0777	0.1784	0.2293	0.2211	0.1538	0.0766	0.0334	0.0115	0.0049	0.4698	0.2731425	0.163934166666667	0.10355	1.6784
Evading_Growth_Suppressors	AGA_260_3_100	1798	3.6073	10	1.9156	0.7989	1798	304	2.3744	5.0627	0.6755	0.5339	0.2227	0.2773	0.1156	0.3173	0.0778	0.1598	0.0667	0.173	0.1075	0.015	0.0745	0.1802	0.228	0.223	0.1518	0.0773	0.0334	0.0122	0.0044	0.6755	0.0639725	0.0350558333333333	0.0218391666666667	2.3743
Genome_instability_and_Mutation	AGA_260_3_100	1793	3.6263	10	1.9144	0.7984	27	10	1.0523	2.0896	0.634	1.2338	0.5145	0.7665	0.3196	0.9935	0.2437	0.9405	0.3922	0.9731	0.6046	0.0139	0.0731	0.179	0.2259	0.2253	0.155	0.077	0.0335	0.0123	0.005	0.634	0.390579166666667	0.259113333333333	0.16933	1.0523
Inducing_Angiogenesis	AGA_260_3_100	1822	3.6092	10	1.9173	0.7996	729	62	1.6044	3.0579	0.4639	1.1408	0.4758	0.674	0.2811	0.8138	0.1996	0.6461	0.2695	0.6854	0.4259	0.0143	0.0774	0.1778	0.2272	0.2234	0.152	0.0779	0.0335	0.0115	0.0049	0.4639	0.268640833333333	0.161636666666667	0.102419166666667	1.6044
Resisting_Cell_Death	AGA_260_3_100	1754	3.6271	10	1.9147	0.7985	1754	1549	5.8247	7.2811	0.9748	0.0672	0.028	0.035	0.0146	0.0372	0.0092	0.0193	0.008	0.0209	0.013	0.0137	0.0735	0.179	0.2263	0.2235	0.1556	0.077	0.0342	0.0125	0.0046	0.9748	0.00247166666666667	0.001235	0.000805833333333333	5.8133
Sustaining_Proliferative_Signaling	AGA_260_3_100	1762	3.6288	10	1.9136	0.798	1762	918	4.064	6.4244	0.8595	0.2714	0.1132	0.1218	0.0508	0.1617	0.0398	0.0569	0.0237	0.0616	0.0383	0.0131	0.0738	0.1799	0.2247	0.2242	0.1566	0.0766	0.0341	0.0119	0.0051	0.8595	0.0205858333333333	0.0104925	0.00678416666666667	4.0641
Activating_Invasion_and_Metastasis	AGA_260_3_101	1736	3.5461	12	1.9404	0.7565	1736	1021	4.1796	6.546	0.8776	0.3153	0.1229	0.1324	0.0516	0.1932	0.0476	0.06	0.0234	0.0662	0.0411	0.0202	0.0789	0.1855	0.2396	0.2172	0.1354	0.0668	0.0357	0.0121	0.0086	0.8776	0.019475	0.0101658333333333	0.00682583333333333	4.1798
AKT Pathway	AGA_260_3_101	1731	3.5413	12	1.9436	0.7578	1731	671	2.9545	5.9051	0.7919	0.3464	0.1351	0.162	0.0631	0.21	0.0517	0.0918	0.0358	0.1012	0.0629	0.0208	0.082	0.1808	0.2415	0.2166	0.1346	0.067	0.0364	0.0116	0.0087	0.7919	0.0328516666666667	0.0176975	0.011795	2.9547
Avoiding_Immune_Destruction	AGA_260_3_101	1742	3.5465	12	1.9398	0.7563	729	101	1.6369	3.3936	0.5148	1.2145	0.4735	0.6956	0.2712	0.8344	0.2055	0.637	0.2484	0.686	0.4262	0.0189	0.0804	0.1866	0.2388	0.2164	0.1355	0.066	0.0367	0.0121	0.0086	0.5148	0.245544166666667	0.144270833333333	0.0948041666666667	1.6369
Evading_Growth_Suppressors	AGA_260_3_101	1739	3.5434	12	1.941	0.7568	1739	239	2.106	4.5807	0.614	0.6707	0.2615	0.33	0.1287	0.445	0.1096	0.2382	0.0929	0.2603	0.1617	0.0207	0.0794	0.184	0.2404	0.2179	0.1346	0.0667	0.0357	0.0121	0.0086	0.614	0.0904166666666667	0.051315	0.0338833333333333	2.106
Genome_instability_and_Mutation	AGA_260_3_101	1738	3.5455	12	1.9421	0.7572	27	16	1.0801	2.1988	0.6672	1.3263	0.5171	0.8702	0.3393	1.0828	0.2667	0.9157	0.357	0.9595	0.5962	0.0201	0.0811	0.1818	0.2417	0.2163	0.1352	0.0673	0.0357	0.0121	0.0086	0.6672	0.353606666666667	0.23514	0.162018333333333	1.0801
Inducing_Angiogenesis	AGA_260_3_101	1742	3.5522	12	1.9422	0.7572	729	78	1.6767	3.1561	0.4788	1.2593	0.491	0.7236	0.2821	0.9162	0.2257	0.6563	0.2559	0.7035	0.4371	0.0195	0.0798	0.1854	0.2371	0.2193	0.1338	0.0672	0.0373	0.0121	0.0086	0.4788	0.253561666666667	0.1539025	0.102476666666667	1.6767
Resisting_Cell_Death	AGA_260_3_101	1731	3.5448	12	1.9423	0.7573	1731	1560	6.2729	7.2907	0.9778	0.101	0.0394	0.0336	0.0131	0.0551	0.0136	0.0191	0.0075	0.0212	0.0132	0.0208	0.0791	0.1843	0.2409	0.2161	0.1352	0.067	0.0358	0.0121	0.0087	0.9778	0.0023375	0.00108833333333333	0.0008025	6.2621
Sustaining_Proliferative_Signaling	AGA_260_3_101	1734	3.5444	12	1.9433	0.7577	1734	805	3.8866	6.1574	0.8256	0.4085	0.1592	0.1851	0.0722	0.2479	0.0611	0.0809	0.0315	0.0892	0.0554	0.0208	0.0802	0.1834	0.2405	0.2163	0.1349	0.0675	0.0358	0.0121	0.0087	0.8256	0.027925	0.0151975	0.00992166666666667	3.8886
Activating_Invasion_and_Metastasis	AGA_260_3_102	1424	3.7486	10	1.9448	0.8111	1424	679	3.7982	6.0636	0.8351	0.5193	0.2166	0.2343	0.0977	0.3132	0.0793	0.0798	0.0333	0.0841	0.0522	0.0105	0.0681	0.1699	0.2275	0.2205	0.1461	0.0899	0.0414	0.0183	0.0077	0.8351	0.02797	0.01524	0.00952333333333333	3.7984
AKT Pathway	AGA_260_3_102	1435	3.7533	10	1.9426	0.8101	1435	407	2.4891	5.248	0.722	0.5851	0.244	0.2941	0.1227	0.3626	0.0913	0.1594	0.0665	0.1674	0.104	0.0098	0.0676	0.1707	0.2265	0.2223	0.1463	0.0878	0.0432	0.0181	0.0077	0.722	0.0621833333333333	0.0342533333333333	0.0218141666666667	2.4876
Avoiding_Immune_Destruction	AGA_260_3_102	1425	3.7488	10	1.945	0.8111	729	41	1.3605	2.576	0.3908	1.408	0.5872	0.8799	0.3669	1.0174	0.2575	0.9013	0.3759	0.9244	0.5744	0.0105	0.0681	0.1698	0.2281	0.2204	0.146	0.0891	0.0421	0.0182	0.0077	0.3908	0.374700833333333	0.235596666666667	0.153865833333333	1.3605
Evading_Growth_Suppressors	AGA_260_3_102	1436	3.7535	10	1.9419	0.8098	1436	186	1.9049	4.171	0.5738	1.0365	0.4323	0.5651	0.2357	0.6671	0.168	0.3913	0.1632	0.4088	0.254	0.0097	0.0669	0.172	0.2256	0.2228	0.1462	0.0877	0.0432	0.0181	0.0077	0.5738	0.159314166666667	0.0905691666666667	0.0580116666666667	1.9049
Genome_instability_and_Mutation	AGA_260_3_102	1442	3.749	10	1.9424	0.81	27	15	0.7927	1.7399	0.5279	1.6443	0.6857	1.1549	0.4816	1.3562	0.3416	1.2173	0.5076	1.2134	0.7539	0.0097	0.0687	0.1699	0.2275	0.2219	0.1463	0.0874	0.043	0.018	0.0076	0.5279	0.5059675	0.356448333333333	0.239330833333333	0.7927
Inducing_Angiogenesis	AGA_260_3_102	1425	3.7488	10	1.945	0.8111	729	53	1.1553	2.4798	0.3762	1.5155	0.632	0.9745	0.4064	1.1219	0.2839	0.9953	0.4151	1.0156	0.631	0.0105	0.0681	0.1698	0.2281	0.2204	0.146	0.0891	0.0421	0.0182	0.0077	0.3762	0.413376666666667	0.264461666666667	0.171824166666667	1.1553
Resisting_Cell_Death	AGA_260_3_102	1424	3.7486	10	1.9448	0.8111	1424	919	4.6275	6.5263	0.8988	0.2992	0.1248	0.1351	0.0563	0.1733	0.0439	0.0514	0.0214	0.0542	0.0337	0.0105	0.0681	0.1699	0.2275	0.2205	0.1461	0.0899	0.0414	0.0183	0.0077	0.8988	0.0161166666666667	0.00843583333333333	0.00544	4.6189
Sustaining_Proliferative_Signaling	AGA_260_3_102	1424	3.7486	10	1.9448	0.8111	1424	441	3.0042	5.3496	0.7367	0.5988	0.2497	0.2989	0.1246	0.3676	0.093	0.1565	0.0652	0.1645	0.1022	0.0105	0.0681	0.1699	0.2275	0.2205	0.1461	0.0899	0.0414	0.0183	0.0077	0.7367	0.06199	0.033655	0.0216683333333333	3.004
Activating_Invasion_and_Metastasis	AGA_260_3_104	1569	3.3792	10	1.907	0.7953	1569	495	3.1852	5.2337	0.7113	0.7861	0.3278	0.4121	0.1719	0.4567	0.114	0.2105	0.0878	0.239	0.1485	0.0204	0.0962	0.2027	0.2435	0.2116	0.1211	0.0612	0.0261	0.0108	0.0064	0.7113	0.0839916666666667	0.0464283333333333	0.0288966666666667	3.1855
AKT Pathway	AGA_260_3_104	1542	3.3502	10	1.9036	0.7939	1542	361	2.1627	4.5413	0.6186	0.9657	0.4027	0.5088	0.2122	0.6036	0.1506	0.3495	0.1458	0.3961	0.2461	0.0214	0.1018	0.2017	0.2399	0.2127	0.1252	0.0558	0.0246	0.011	0.0058	0.6186	0.142189166666667	0.0808825	0.0505441666666667	2.163
Avoiding_Immune_Destruction	AGA_260_3_104	1574	3.3761	10	1.9092	0.7962	729	50	1.2923	2.1995	0.3337	1.7589	0.7335	1.2319	0.5137	1.2055	0.3008	1.15	0.4796	1.2206	0.7584	0.0216	0.0966	0.2001	0.2452	0.2109	0.1213	0.061	0.026	0.0108	0.0064	0.3337	0.476890833333333	0.314215	0.199646666666667	1.2923
Evading_Growth_Suppressors	AGA_260_3_104	1569	3.3805	10	1.9059	0.7948	1569	109	1.2085	2.8949	0.3934	1.3768	0.5742	0.8593	0.3583	0.9973	0.2489	0.775	0.3232	0.8468	0.5261	0.0198	0.0969	0.202	0.2441	0.2116	0.1211	0.0612	0.0261	0.0108	0.0064	0.3934	0.32034	0.200045833333333	0.129215	1.2085
Genome_instability_and_Mutation	AGA_260_3_104	1544	3.3484	10	1.9041	0.7941	27	22	1.2504	2.3424	0.7107	1.571	0.6552	1.0133	0.4226	1.1028	0.2752	0.8716	0.3635	0.9508	0.5908	0.022	0.101	0.2021	0.2403	0.2124	0.125	0.0557	0.0246	0.011	0.0058	0.7107	0.361138333333333	0.231254166666667	0.149205833333333	1.2504
Inducing_Angiogenesis	AGA_260_3_104	1575	3.3752	10	1.9094	0.7963	729	57	1.308	2.4076	0.3652	1.5847	0.6609	1.0734	0.4476	1.1332	0.2828	0.9913	0.4134	1.0682	0.6637	0.0216	0.0971	0.1994	0.2457	0.2108	0.1213	0.061	0.026	0.0108	0.0063	0.3652	0.4124075	0.264788333333333	0.169539166666667	1.308
Resisting_Cell_Death	AGA_260_3_104	1542	3.3502	10	1.9036	0.7939	1542	820	4.6443	6.1077	0.832	0.5771	0.2407	0.28	0.1168	0.2902	0.0724	0.1138	0.0475	0.131	0.0814	0.0214	0.1018	0.2017	0.2399	0.2127	0.1252	0.0558	0.0246	0.011	0.0058	0.832	0.0445075	0.0237283333333333	0.0148516666666667	4.6435
Sustaining_Proliferative_Signaling	AGA_260_3_104	1544	3.3484	10	1.9041	0.7941	1544	399	2.9345	5.0487	0.6876	0.8536	0.356	0.4333	0.1807	0.4873	0.1216	0.2286	0.0953	0.2612	0.1623	0.022	0.101	0.2021	0.2403	0.2124	0.125	0.0557	0.0246	0.011	0.0058	0.6876	0.091985	0.050775	0.0316833333333333	2.9348
Activating_Invasion_and_Metastasis	AGA_260_3_105	4	0.5	1	0.6931	1	4	4	5.6875	1.3863	1	0	0	0	0	0	0	0.3768	0.5436	1.2216	0.759	0.5	0.5	0	0	0	0	0	0	0	0	1	0	0	0	5.6875
AKT Pathway	AGA_260_3_105	4	0.5	1	0.6931	1	4	4	4.25	1.3863	1	0	0	0	0	0	0	0.3768	0.5436	1.2216	0.759	0.5	0.5	0	0	0	0	0	0	0	0	1	0	0	0	4.25
Avoiding_Immune_Destruction	AGA_260_3_105	4	0.5	1	0.6931	1	4	4	1.125	1.3863	1	0	0	0	0	0	0	0.3768	0.5436	1.2216	0.759	0.5	0.5	0	0	0	0	0	0	0	0	1	0	0	0	1.125
Evading_Growth_Suppressors	AGA_260_3_105	4	0.5	1	0.6931	1	4	4	1.8125	1.3863	1	0	0	0	0	0	0	0.3768	0.5436	1.2216	0.759	0.5	0.5	0	0	0	0	0	0	0	0	1	0	0	0	1.8125
Genome_instability_and_Mutation	AGA_260_3_105	4	0.5	1	0.6931	1	4	3	1.9375	1.0397	0.75	0.6931	1	0	0	0.6365	0.9183	0.4826	0.6962	1.4375	0.8932	0.5	0.5	0	0	0	0	0	0	0	0	0.75	0.133333333333333	0	0.12244	1.9375
Inducing_Angiogenesis	AGA_260_3_105	4	0.5	1	0.6931	1	4	4	2.25	1.3863	1	0	0	0	0	0	0	0.3768	0.5436	1.2216	0.759	0.5	0.5	0	0	0	0	0	0	0	0	1	0	0	0	2.25
Resisting_Cell_Death	AGA_260_3_105	4	0.5	1	0.6931	1	4	4	6.6875	1.3863	1	0	0	0	0	0	0	0.3768	0.5436	1.2216	0.759	0.5	0.5	0	0	0	0	0	0	0	0	1	0	0	0	6.6875
Sustaining_Proliferative_Signaling	AGA_260_3_105	4	0.5	1	0.6931	1	4	4	5.0625	1.3863	1	0	0	0	0	0	0	0.3768	0.5436	1.2216	0.759	0.5	0.5	0	0	0	0	0	0	0	0	1	0	0	0	5.0625
Activating_Invasion_and_Metastasis	AGA_260_3_106	987	3.2806	10	1.9076	0.7955	987	524	3.2806	5.7358	0.8319	0.3698	0.1542	0.1794	0.0748	0.2228	0.0592	0.1211	0.0505	0.1416	0.088	0.0263	0.1074	0.2158	0.233	0.1955	0.1297	0.0578	0.0213	0.0051	0.0081	0.8319	0.04726	0.0246925	0.0170083333333333	3.2802
AKT Pathway	AGA_260_3_106	949	3.2729	10	1.894	0.7899	949	374	2.2829	4.9504	0.7221	0.6654	0.2775	0.3517	0.1467	0.3406	0.0906	0.3315	0.1382	0.3831	0.2381	0.0242	0.1064	0.2181	0.2403	0.1907	0.1307	0.0548	0.0242	0.0032	0.0074	0.7221	0.13377	0.0730825	0.0482433333333333	2.2836
Avoiding_Immune_Destruction	AGA_260_3_106	993	3.285	10	1.9082	0.7958	729	40	1.1516	2.4439	0.3708	1.3809	0.5759	0.8614	0.3593	1.0089	0.2666	0.96	0.4003	1.0546	0.6553	0.0262	0.1067	0.2145	0.2356	0.1954	0.1279	0.0584	0.0222	0.005	0.0081	0.3708	0.39708	0.251208333333333	0.167093333333333	1.1516
Evading_Growth_Suppressors	AGA_260_3_106	990	3.2869	10	1.9083	0.7958	990	152	1.5951	3.847	0.5577	0.9219	0.3845	0.516	0.2152	0.5805	0.1534	0.5127	0.2138	0.5838	0.3628	0.0263	0.1071	0.2141	0.2333	0.196	0.1303	0.0586	0.0212	0.0051	0.0081	0.5577	0.209681666666667	0.120739166666667	0.0787283333333333	1.5951
Genome_instability_and_Mutation	AGA_260_3_106	958	3.2881	10	1.8976	0.7913	27	14	0.5398	1.5284	0.4637	1.5808	0.6592	1.1456	0.4778	1.3994	0.3721	1.3037	0.5437	1.3598	0.8449	0.0251	0.1054	0.2129	0.238	0.1962	0.1315	0.0564	0.024	0.0031	0.0073	0.4637	0.541329166666667	0.385343333333333	0.272916666666667	0.5398
Inducing_Angiogenesis	AGA_260_3_106	994	3.2857	10	1.9079	0.7957	729	72	1.4802	2.8936	0.439	1.333	0.5559	0.8008	0.3339	0.9007	0.238	0.8396	0.3502	0.9332	0.5798	0.0262	0.1066	0.2143	0.2354	0.1962	0.1278	0.0584	0.0221	0.005	0.008	0.439	0.347404166666667	0.210994166666667	0.140345833333333	1.4802
Resisting_Cell_Death	AGA_260_3_106	954	3.2788	10	1.897	0.7911	954	797	4.739	6.5529	0.9551	0.168	0.0701	0.0634	0.0264	0.0949	0.0252	0.0377	0.0157	0.0445	0.0277	0.0252	0.1059	0.217	0.2348	0.1971	0.13	0.0556	0.0241	0.0031	0.0073	0.9551	0.00676583333333333	0.00390583333333333	0.00236	4.7385
Sustaining_Proliferative_Signaling	AGA_260_3_106	956	3.2824	10	1.8965	0.7909	956	365	2.7205	5.202	0.758	0.433	0.1806	0.205	0.0855	0.2627	0.0699	0.1705	0.0711	0.1984	0.1233	0.0251	0.1056	0.2144	0.2374	0.1967	0.1308	0.0554	0.0241	0.0031	0.0073	0.758	0.064645	0.036025	0.0237441666666667	2.7205
Activating_Invasion_and_Metastasis	AGA_260_3_107	1180	3.0271	10	1.8725	0.7809	1180	559	3.73	5.9057	0.8349	0.445	0.1856	0.1898	0.0792	0.2614	0.0675	0.0776	0.0324	0.0972	0.0604	0.0322	0.139	0.25	0.2263	0.1669	0.1076	0.0492	0.0237	0.0042	8e-04	0.8349	0.027225	0.0151175	0.00948916666666667	3.7256
AKT Pathway	AGA_260_3_107	1170	3.0256	10	1.8742	0.7816	1170	460	2.7528	5.2879	0.7485	0.6505	0.2713	0.3266	0.1362	0.3697	0.096	0.1979	0.0825	0.2443	0.1518	0.0333	0.1385	0.2487	0.2256	0.1701	0.1051	0.0504	0.0231	0.0043	9e-04	0.7485	0.0792716666666667	0.0428883333333333	0.0283583333333333	2.7534
Avoiding_Immune_Destruction	AGA_260_3_107	1184	3.0236	10	1.8721	0.7807	729	68	1.7862	3.2781	0.4973	1.1337	0.4728	0.666	0.2777	0.7695	0.1988	0.4827	0.2013	0.5778	0.359	0.0329	0.1377	0.2517	0.2264	0.1664	0.1073	0.049	0.0236	0.0042	8e-04	0.4973	0.20035	0.120089166666667	0.0785833333333333	1.7862
Evading_Growth_Suppressors	AGA_260_3_107	1183	3.0228	10	1.873	0.7811	1183	76	1.3065	3.1602	0.4466	1.078	0.4496	0.6244	0.2604	0.8044	0.2078	0.5606	0.2338	0.6665	0.4142	0.033	0.1386	0.2511	0.2257	0.1665	0.1074	0.049	0.0237	0.0042	8e-04	0.4466	0.230978333333333	0.140993333333333	0.0919183333333333	1.3065
Genome_instability_and_Mutation	AGA_260_3_107	1173	3.0213	10	1.8747	0.7818	27	18	1.132	2.1825	0.6622	1.4084	0.5874	0.9004	0.3755	1.0973	0.285	0.8654	0.3609	0.9939	0.6176	0.0341	0.1381	0.2498	0.2251	0.1697	0.1049	0.0503	0.023	0.0043	9e-04	0.6622	0.359564166666667	0.2335025	0.15662	1.132
Inducing_Angiogenesis	AGA_260_3_107	1189	3.0345	10	1.8736	0.7814	729	56	1.7484	3.2364	0.491	1.06	0.4421	0.5888	0.2455	0.8055	0.2081	0.4993	0.2082	0.596	0.3703	0.0328	0.1362	0.2481	0.2296	0.1682	0.106	0.0496	0.0244	0.0042	8e-04	0.491	0.2054175	0.1233075	0.0801508333333333	1.7484
Resisting_Cell_Death	AGA_260_3_107	1172	3.0239	10	1.8734	0.7813	1172	951	5.6885	6.7133	0.95	0.2421	0.1009	0.0942	0.0393	0.1369	0.0355	0.0323	0.0135	0.0408	0.0254	0.0333	0.1382	0.25	0.2253	0.1698	0.1049	0.0503	0.023	0.0043	9e-04	0.95	0.00694833333333333	0.00391416666666667	0.0024025	5.6883
Sustaining_Proliferative_Signaling	AGA_260_3_107	1172	3.0239	10	1.8734	0.7813	1172	523	3.6574	5.8233	0.8241	0.4521	0.1886	0.201	0.0838	0.244	0.0634	0.0852	0.0355	0.1066	0.0662	0.0333	0.1382	0.25	0.2253	0.1698	0.1049	0.0503	0.023	0.0043	9e-04	0.8241	0.0294908333333333	0.0160416666666667	0.0103291666666667	3.6562
Activating_Invasion_and_Metastasis	AGA_260_3_108	1487	2.9173	9	1.8621	0.8087	1487	299	2.1486	4.5544	0.6235	0.7603	0.3302	0.4201	0.1825	0.4657	0.1167	0.2569	0.1116	0.3231	0.2008	0.0471	0.1426	0.2334	0.2468	0.1802	0.0874	0.0363	0.0188	0.0067	7e-04	0.6235	0.1078875	0.0614741666666667	0.03684	2.1485
AKT Pathway	AGA_260_3_108	1486	2.9125	9	1.8591	0.8074	1486	91	1.2868	3.0658	0.4197	1.2137	0.5271	0.7246	0.3147	0.7943	0.1991	0.6426	0.2791	0.7782	0.4835	0.0458	0.1447	0.2335	0.249	0.1777	0.0875	0.0357	0.0188	0.0067	7e-04	0.4197	0.276788333333333	0.166544166666667	0.101203333333333	1.2868
Avoiding_Immune_Destruction	AGA_260_3_108	1487	2.9173	9	1.8621	0.8087	729	35	0.5479	1.4704	0.2231	1.7208	0.7473	1.2688	0.551	1.224	0.3069	1.4391	0.625	1.5287	0.9499	0.0471	0.1426	0.2334	0.2468	0.1802	0.0874	0.0363	0.0188	0.0067	7e-04	0.2231	0.623294166666667	0.441090833333333	0.2614175	0.5479
Evading_Growth_Suppressors	AGA_260_3_108	1491	2.9162	9	1.8605	0.808	1491	27	0.337	1.0808	0.1479	1.7905	0.7776	1.3803	0.5995	1.2697	0.3183	1.6549	0.7187	1.5628	0.9711	0.0463	0.1435	0.2334	0.2475	0.1797	0.0872	0.0362	0.0188	0.0067	7e-04	0.1479	0.717761666666667	0.537035833333333	0.297723333333333	0.337
Genome_instability_and_Mutation	AGA_260_3_108	1492	2.9182	9	1.8597	0.8077	27	22	0.9168	2.098	0.6366	1.3967	0.6066	0.923	0.4009	1.0747	0.2694	0.9888	0.4294	1.1454	0.7117	0.0462	0.1421	0.2346	0.2473	0.1803	0.0871	0.0362	0.0188	0.0067	7e-04	0.6366	0.4274725	0.278005833333333	0.172175833333333	0.9168
Inducing_Angiogenesis	AGA_260_3_108	1487	2.9173	9	1.8621	0.8087	729	15	0.7359	1.715	0.2602	1.4611	0.6345	1.018	0.4421	1.1214	0.2811	1.1327	0.4919	1.2716	0.7901	0.0471	0.1426	0.2334	0.2468	0.1802	0.0874	0.0363	0.0188	0.0067	7e-04	0.2602	0.491090833333333	0.33954	0.214551666666667	0.7359
Resisting_Cell_Death	AGA_260_3_108	1482	2.9136	9	1.8607	0.8081	1482	503	2.781	5.1874	0.7105	0.7507	0.326	0.3973	0.1726	0.4223	0.1064	0.22	0.0955	0.2785	0.1731	0.0466	0.1437	0.2335	0.2483	0.1781	0.0877	0.0358	0.0189	0.0067	7e-04	0.7105	0.09182	0.0511975	0.0305025	2.7802
Sustaining_Proliferative_Signaling	AGA_260_3_108	1486	2.9179	9	1.8618	0.8086	1486	204	1.9469	4.0273	0.5514	1.007	0.4373	0.5637	0.2448	0.5912	0.1482	0.4126	0.1792	0.5114	0.3178	0.0471	0.142	0.2335	0.2476	0.1797	0.0875	0.0363	0.0188	0.0067	7e-04	0.5514	0.175261666666667	0.101364166666667	0.0604683333333333	1.9469
Activating_Invasion_and_Metastasis	AGA_260_3_109	4	2	3	1.0397	0.75	4	3	0.625	1.0397	0.75	0.6931	0.5	0.4101	0.2958	0.6365	0.9183	1.0773	0.7771	1.4375	0.8932	0	0.25	0.5	0.25	0	0	0	0	0	0	0.75	0.3375	0.234175	0.6198525	0.625
AKT Pathway	AGA_260_3_109	4	2	3	1.0397	0.75	4	4	1.0625	1.3863	1	0	0	0	0	0	0	0.888	0.6405	1.2216	0.759	0	0.25	0.5	0.25	0	0	0	0	0	0	1	0	0	0	1.0625
Avoiding_Immune_Destruction	AGA_260_3_109	4	2	3	1.0397	0.75	4	2	0.1875	0.5623	0.4056	0.5623	0.4056	0.673	0.4855	0.6931	1	1.2629	0.911	1.5167	0.9424	0	0.25	0.5	0.25	0	0	0	0	0	0	0.4056	0.588623333333333	0.4306	0.978213333333333	0.1875
Evading_Growth_Suppressors	AGA_260_3_109	4	2	3	1.0397	0.75	4	2	0.25	0.6931	0.5	0	0	0.4101	0.2958	0	0	1.1527	0.8315	1.4075	0.8745	0	0.25	0.5	0.25	0	0	0	0	0	0	0.5	0.333333333333333	0.404666666666667	0.6122	0.25
Genome_instability_and_Mutation	AGA_260_3_109	4	2	3	1.0397	0.75	4	2	0.375	0.5623	0.4056	1.0397	0.75	0.6365	0.4591	0.6931	1	1.2629	0.911	1.5167	0.9424	0	0.25	0.5	0.25	0	0	0	0	0	0	0.4056	0.595893333333333	0.4415375	0.984340833333333	0.375
Inducing_Angiogenesis	AGA_260_3_109	4	2	3	1.0397	0.75	4	2	0.1875	0.5623	0.4056	0.5623	0.4056	0.673	0.4855	0.6931	1	1.2629	0.911	1.5167	0.9424	0	0.25	0.5	0.25	0	0	0	0	0	0	0.4056	0.605333333333333	0.4254875	0.976170833333333	0.1875
Resisting_Cell_Death	AGA_260_3_109	4	2	3	1.0397	0.75	4	4	1.5	1.3863	1	0	0	0	0	0	0	0.888	0.6405	1.2216	0.759	0	0.25	0.5	0.25	0	0	0	0	0	0	1	0	0	0	1.5
Sustaining_Proliferative_Signaling	AGA_260_3_109	4	2	3	1.0397	0.75	4	4	1.125	1.3863	1	0	0	0	0	0	0	0.888	0.6405	1.2216	0.759	0	0.25	0.5	0.25	0	0	0	0	0	0	1	0	0	0	1.125
Activating_Invasion_and_Metastasis	AGA_260_3_110	1751	3.7396	12	1.9228	0.7496	1751	203	1.8773	3.4775	0.4657	1.3454	0.5245	0.7531	0.2936	0.8161	0.201	0.8002	0.312	0.8288	0.5149	0.0143	0.0605	0.1656	0.2216	0.2359	0.1593	0.0862	0.036	0.0143	0.0063	0.4657	0.30984	0.183774166666667	0.122935	1.8772
AKT Pathway	AGA_260_3_110	1753	3.7228	12	1.9289	0.752	1753	148	1.0146	2.4188	0.3238	1.7085	0.6661	1.0755	0.4193	0.9632	0.2372	1.2969	0.5056	1.3037	0.81	0.0154	0.0622	0.1654	0.227	0.2316	0.1546	0.0867	0.0376	0.0125	0.0068	0.3238	0.504405	0.320291666666667	0.196209166666667	1.0146
Avoiding_Immune_Destruction	AGA_260_3_110	1760	3.7432	12	1.9227	0.7496	729	37	0.8862	1.699	0.2578	1.779	0.6936	1.3068	0.5095	1.3826	0.3405	1.3466	0.525	1.3277	0.8249	0.0142	0.0597	0.1653	0.2239	0.2352	0.1557	0.0898	0.0358	0.0142	0.0063	0.2578	0.523896666666667	0.373636666666667	0.2650775	0.8862
Evading_Growth_Suppressors	AGA_260_3_110	1771	3.7403	12	1.9288	0.752	1771	47	0.7272	1.7545	0.2346	1.7634	0.6875	1.3266	0.5172	1.4625	0.3587	1.3393	0.5222	1.3281	0.8252	0.0141	0.0627	0.1643	0.2219	0.2343	0.1575	0.0881	0.0367	0.0136	0.0068	0.2346	0.5210075	0.36575	0.2521775	0.7271
Genome_instability_and_Mutation	AGA_260_3_110	1766	3.7384	12	1.9288	0.752	27	20	0.7608	1.7634	0.535	1.7211	0.671	1.1846	0.4619	1.2853	0.3165	1.3603	0.5303	1.3552	0.842	0.0142	0.0623	0.1659	0.2214	0.2344	0.1557	0.0889	0.0374	0.013	0.0068	0.535	0.529846666666667	0.356715	0.229268333333333	0.7608
Inducing_Angiogenesis	AGA_260_3_110	1760	3.7432	12	1.9224	0.7495	729	36	1.0045	1.9448	0.295	1.6901	0.6589	1.2142	0.4734	1.3653	0.3362	1.206	0.4702	1.2093	0.7514	0.0142	0.0597	0.1653	0.2233	0.2358	0.1562	0.0892	0.0358	0.0142	0.0063	0.295	0.467871666666667	0.320895	0.223561666666667	1.0045
Resisting_Cell_Death	AGA_260_3_110	1741	3.7289	12	1.9225	0.7495	1741	443	2.6473	4.6442	0.6224	1.0081	0.393	0.4882	0.1903	0.5802	0.1429	0.4492	0.1751	0.472	0.2933	0.0144	0.0615	0.1666	0.2234	0.2349	0.1562	0.0867	0.0368	0.0132	0.0063	0.6224	0.170428333333333	0.0955791666666667	0.0628833333333333	2.6476
Sustaining_Proliferative_Signaling	AGA_260_3_110	1745	3.7307	12	1.9227	0.7496	1745	209	1.88	3.7047	0.4963	1.2297	0.4794	0.6504	0.2536	0.7292	0.1796	0.6431	0.2507	0.6709	0.4168	0.0143	0.0613	0.1662	0.2241	0.235	0.1547	0.0883	0.0367	0.0132	0.0063	0.4963	0.24937	0.144016666666667	0.0963983333333333	1.8801
Activating_Invasion_and_Metastasis	AGA_260_3_111	1982	3.7689	12	1.9411	0.7568	1982	912	3.7403	6.2501	0.8233	0.4119	0.1606	0.188	0.0733	0.2482	0.0601	0.0813	0.0317	0.0853	0.053	0.0116	0.0701	0.1564	0.2291	0.217	0.1544	0.0984	0.0424	0.0172	0.0035	0.8233	0.0291258333333333	0.0155866666666667	0.0102375	3.7394
AKT Pathway	AGA_260_3_111	1980	3.7667	12	1.9419	0.7571	1980	898	3.0761	6.0942	0.8028	0.5032	0.1962	0.2286	0.0891	0.2979	0.0722	0.1055	0.0411	0.1107	0.0688	0.0116	0.0707	0.1561	0.2308	0.2146	0.1545	0.0985	0.0424	0.0172	0.0035	0.8028	0.0375183333333333	0.0203666666666667	0.0132075	3.0753
Avoiding_Immune_Destruction	AGA_260_3_111	1983	3.768	12	1.9415	0.7569	729	49	1.339	2.6102	0.396	1.4277	0.5566	0.8926	0.348	1.0994	0.2664	0.9171	0.3575	0.9368	0.5821	0.0116	0.0706	0.1563	0.2284	0.2173	0.1543	0.0983	0.0424	0.0171	0.0035	0.396	0.358050833333333	0.225398333333333	0.151660833333333	1.339
Evading_Growth_Suppressors	AGA_260_3_111	1982	3.7689	12	1.9411	0.7568	1982	157	1.6658	3.9517	0.5205	0.9706	0.3784	0.5253	0.2048	0.6471	0.1568	0.4211	0.1642	0.438	0.2722	0.0116	0.0701	0.1564	0.2291	0.217	0.1544	0.0984	0.0424	0.0172	0.0035	0.5205	0.163185	0.0934441666666667	0.0618541666666667	1.6657
Genome_instability_and_Mutation	AGA_260_3_111	1980	3.7667	12	1.9419	0.7571	27	25	1.0756	2.3575	0.7153	1.5089	0.5883	0.933	0.3638	1.0891	0.2639	0.9875	0.385	1.0051	0.6245	0.0116	0.0707	0.1561	0.2308	0.2146	0.1545	0.0985	0.0424	0.0172	0.0035	0.7153	0.3834925	0.246189166666667	0.16527	1.0756
Inducing_Angiogenesis	AGA_260_3_111	1983	3.768	12	1.9415	0.7569	729	95	1.6763	3.1706	0.481	1.199	0.4675	0.7011	0.2733	0.871	0.2111	0.6792	0.2648	0.7003	0.4351	0.0116	0.0706	0.1563	0.2284	0.2173	0.1543	0.0983	0.0424	0.0171	0.0035	0.481	0.262551666666667	0.160235833333333	0.106965833333333	1.6764
Resisting_Cell_Death	AGA_260_3_111	1980	3.7667	12	1.9419	0.7571	1980	1510	5.3768	7.1553	0.9426	0.201	0.0784	0.0872	0.034	0.114	0.0276	0.0258	0.0101	0.0271	0.0169	0.0116	0.0707	0.1561	0.2308	0.2146	0.1545	0.0985	0.0424	0.0172	0.0035	0.9426	0.005945	0.00313	0.0020375	5.3717
Sustaining_Proliferative_Signaling	AGA_260_3_111	1980	3.7667	12	1.9419	0.7571	1980	766	3.6106	6.0462	0.7965	0.4361	0.17	0.1879	0.0733	0.2601	0.063	0.0908	0.0354	0.0953	0.0592	0.0116	0.0707	0.1561	0.2308	0.2146	0.1545	0.0985	0.0424	0.0172	0.0035	0.7965	0.0314816666666667	0.0167225	0.0110925	3.6106
Activating_Invasion_and_Metastasis	AGA_260_3_112	2104	3.4183	9	1.8435	0.8006	2104	665	2.9775	5.9429	0.7767	0.3752	0.1629	0.168	0.073	0.2132	0.0513	0.0797	0.0346	0.0905	0.0562	0.0152	0.0798	0.1925	0.2652	0.212	0.1464	0.0561	0.0233	0.0071	0.0024	0.7767	0.0307516666666667	0.0159958333333333	0.00964	2.9781
AKT Pathway	AGA_260_3_112	2103	3.4189	9	1.8454	0.8015	2103	699	2.4611	5.6828	0.7427	0.354	0.1537	0.1492	0.0648	0.2158	0.0519	0.1265	0.0549	0.143	0.0889	0.0162	0.0789	0.1916	0.2658	0.2121	0.1465	0.0561	0.0233	0.0067	0.0029	0.7427	0.0518091666666667	0.0275208333333333	0.0165241666666667	2.4637
Avoiding_Immune_Destruction	AGA_260_3_112	2112	3.4176	9	1.8441	0.8009	729	47	1.2809	2.7652	0.4195	1.2045	0.5231	0.7049	0.3061	0.8237	0.198	0.7133	0.3098	0.778	0.4834	0.0152	0.0805	0.1922	0.2647	0.2121	0.1463	0.0563	0.0232	0.0071	0.0024	0.4195	0.307933333333333	0.187254166666667	0.1148075	1.2809
Evading_Growth_Suppressors	AGA_260_3_112	2104	3.4173	9	1.8465	0.8019	2104	105	1.3945	3.596	0.47	0.7823	0.3397	0.4384	0.1904	0.5382	0.1294	0.4221	0.1833	0.4685	0.2911	0.0166	0.0789	0.1915	0.2657	0.212	0.1464	0.0561	0.0233	0.0067	0.0029	0.47	0.180013333333333	0.104128333333333	0.06243	1.3945
Genome_instability_and_Mutation	AGA_260_3_112	2115	3.4156	9	1.8455	0.8015	27	25	1.135	2.4422	0.741	1.1083	0.4813	0.6715	0.2916	0.8394	0.2018	0.8262	0.3588	0.8939	0.5554	0.0156	0.0809	0.1915	0.2652	0.2118	0.1461	0.0563	0.0232	0.0066	0.0028	0.741	0.356124166666667	0.223978333333333	0.137720833333333	1.135
Inducing_Angiogenesis	AGA_260_3_112	2106	3.4169	9	1.8448	0.8012	729	69	1.5443	3.1483	0.4776	1.1353	0.4931	0.6262	0.272	0.7747	0.1863	0.583	0.2532	0.6416	0.3987	0.0157	0.0798	0.1923	0.2654	0.2118	0.1462	0.056	0.0233	0.0066	0.0028	0.4776	0.250714166666667	0.14885	0.0897133333333333	1.5443
Resisting_Cell_Death	AGA_260_3_112	2102	3.4186	9	1.8452	0.8014	2102	1672	4.609	7.3044	0.9547	0.1255	0.0545	0.0429	0.0186	0.0693	0.0167	0.0193	0.0084	0.0221	0.0137	0.0162	0.079	0.1917	0.2655	0.2122	0.1465	0.0561	0.0233	0.0071	0.0024	0.9547	0.0036525	0.00193666666666667	0.00110416666666667	4.6128
Sustaining_Proliferative_Signaling	AGA_260_3_112	2105	3.4185	9	1.8437	0.8007	2105	916	3.4817	6.429	0.8402	0.2808	0.1219	0.1136	0.0493	0.1642	0.0395	0.0498	0.0216	0.0567	0.0352	0.0152	0.0798	0.1924	0.2656	0.2119	0.1463	0.0561	0.0233	0.0067	0.0029	0.8402	0.0178941666666667	0.00960166666666667	0.00553416666666667	3.486
Activating_Invasion_and_Metastasis	AGA_260_3_113	950	3.1684	9	1.846	0.8017	950	355	3.2446	5.0409	0.7352	0.5727	0.2487	0.2461	0.1069	0.3589	0.0954	0.2027	0.088	0.2414	0.15	0.0242	0.1116	0.2147	0.2695	0.1947	0.1095	0.0484	0.0189	0.0063	0.0021	0.7352	0.0842808333333333	0.0457841666666667	0.0299208333333333	3.2446
AKT Pathway	AGA_260_3_113	909	3.0979	9	1.8295	0.7945	909	382	2.7062	5.4316	0.7973	0.4747	0.2061	0.2043	0.0887	0.3066	0.082	0.1094	0.0475	0.1338	0.0831	0.022	0.1221	0.2277	0.2695	0.187	0.1023	0.0429	0.0187	0.0055	0.0022	0.7973	0.04217	0.0225016666666667	0.0148758333333333	2.7062
Avoiding_Immune_Destruction	AGA_260_3_113	970	3.1814	9	1.8438	0.8007	729	49	1.7109	2.8005	0.4248	1.3211	0.5738	0.7711	0.3349	0.8602	0.2287	0.7479	0.3248	0.8529	0.5299	0.0247	0.1062	0.2134	0.2753	0.1948	0.1093	0.0474	0.0206	0.0062	0.0021	0.4248	0.318559166666667	0.191463333333333	0.124550833333333	1.7109
Evading_Growth_Suppressors	AGA_260_3_113	952	3.1639	9	1.8476	0.8024	952	94	1.8553	3.5384	0.5159	0.823	0.3574	0.4389	0.1906	0.5695	0.1514	0.4661	0.2024	0.5435	0.3377	0.0252	0.1113	0.2153	0.2689	0.1943	0.1092	0.0483	0.0189	0.0063	0.0021	0.5159	0.198733333333333	0.11529	0.075995	1.8553
Genome_instability_and_Mutation	AGA_260_3_113	935	3.1508	9	1.8419	0.7999	27	19	0.8781	1.921	0.5829	1.641	0.7127	1.1041	0.4795	1.1443	0.3061	1.218	0.529	1.3295	0.8261	0.0214	0.1176	0.2193	0.2695	0.1893	0.108	0.046	0.0203	0.0064	0.0021	0.5829	0.528323333333333	0.338903333333333	0.218425	0.8781
Inducing_Angiogenesis	AGA_260_3_113	971	3.1782	9	1.8421	0.8	729	63	1.7824	3.0251	0.4589	1.1234	0.4879	0.6314	0.2742	0.7952	0.2114	0.6777	0.2943	0.7768	0.4827	0.0257	0.104	0.2152	0.275	0.1936	0.1112	0.0484	0.0185	0.0062	0.0021	0.4589	0.291451666666667	0.17341	0.11388	1.7824
Resisting_Cell_Death	AGA_260_3_113	927	3.1456	9	1.8503	0.8036	927	753	5.3961	6.4855	0.9493	0.1862	0.0809	0.0641	0.0278	0.1104	0.0295	0.0388	0.0168	0.0473	0.0294	0.0237	0.1208	0.2136	0.2686	0.1888	0.109	0.0475	0.0194	0.0065	0.0022	0.9493	0.007285	0.0042525	0.00245	5.3977
Sustaining_Proliferative_Signaling	AGA_260_3_113	932	3.1481	9	1.8424	0.8001	932	207	2.6539	4.2225	0.6176	0.7578	0.3291	0.3735	0.1622	0.5216	0.1396	0.3651	0.1586	0.4316	0.2681	0.0215	0.1191	0.2178	0.2704	0.1878	0.1084	0.0472	0.0193	0.0064	0.0021	0.6176	0.151834166666667	0.08607	0.0556241666666667	2.6538
Activating_Invasion_and_Metastasis	AGA_260_3_114	1462	3.4583	10	1.8753	0.7821	1462	620	3.2118	5.9243	0.8129	0.5463	0.2278	0.2647	0.1104	0.3448	0.0869	0.0864	0.036	0.0971	0.0604	0.013	0.0855	0.1895	0.2627	0.2073	0.1327	0.0711	0.026	0.0075	0.0048	0.8129	0.0310266666666667	0.0167325	0.0106008333333333	3.2152
AKT Pathway	AGA_260_3_114	1386	3.4199	10	1.8866	0.7868	1386	491	2.4643	5.467	0.7557	0.6717	0.2801	0.3177	0.1325	0.3968	0.1004	0.1413	0.0589	0.1595	0.0991	0.0173	0.0909	0.1883	0.2626	0.2013	0.1335	0.0685	0.0245	0.0087	0.0043	0.7557	0.0538133333333333	0.0295641666666667	0.0187716666666667	2.4642
Avoiding_Immune_Destruction	AGA_260_3_114	1463	3.4586	10	1.8751	0.782	729	33	0.9875	2.019	0.3063	1.6568	0.6909	1.1392	0.4751	1.342	0.338	1.1863	0.4947	1.2387	0.7696	0.013	0.0854	0.1893	0.2625	0.2078	0.1326	0.0711	0.026	0.0075	0.0048	0.3063	0.494461666666667	0.329925833333333	0.219803333333333	0.9875
Evading_Growth_Suppressors	AGA_260_3_114	1462	3.4583	10	1.8753	0.7821	1462	95	1.4445	3.4068	0.4675	1.2785	0.5332	0.7406	0.3089	0.8469	0.2133	0.5605	0.2337	0.614	0.3815	0.013	0.0855	0.1895	0.2627	0.2073	0.1327	0.0711	0.026	0.0075	0.0048	0.4675	0.2329675	0.135563333333333	0.0882258333333333	1.4445
Genome_instability_and_Mutation	AGA_260_3_114	1396	3.4212	10	1.8869	0.7869	27	16	0.8211	1.8695	0.5672	1.6192	0.6752	1.1394	0.4752	1.3601	0.3442	1.0761	0.4488	1.1292	0.7016	0.0172	0.0917	0.1862	0.2636	0.202	0.134	0.0681	0.0244	0.0079	0.005	0.5672	0.4459425	0.307615	0.210735	0.8211
Inducing_Angiogenesis	AGA_260_3_114	1463	3.4586	10	1.8751	0.782	729	59	1.334	2.8937	0.439	1.4535	0.6062	0.8692	0.3625	0.9565	0.2409	0.7434	0.31	0.805	0.5001	0.013	0.0854	0.1893	0.2625	0.2078	0.1326	0.0711	0.026	0.0075	0.0048	0.439	0.3058075	0.187234166666667	0.122943333333333	1.334
Resisting_Cell_Death	AGA_260_3_114	1387	3.4218	10	1.8879	0.7873	1387	961	4.476	6.5845	0.9101	0.4048	0.1688	0.1714	0.0715	0.2321	0.0587	0.0476	0.0199	0.0542	0.0337	0.0173	0.0908	0.1882	0.2632	0.2004	0.1341	0.0685	0.0245	0.0079	0.005	0.9101	0.0146408333333333	0.00761583333333333	0.00494	4.4796
Sustaining_Proliferative_Signaling	AGA_260_3_114	1388	3.4222	10	1.8877	0.7872	1388	403	2.7205	5.1956	0.7181	0.7726	0.3222	0.3958	0.165	0.4696	0.1188	0.1705	0.0711	0.1921	0.1193	0.0173	0.0908	0.188	0.263	0.201	0.134	0.0684	0.0245	0.0079	0.005	0.7181	0.0668241666666667	0.036655	0.023525	2.7206
Activating_Invasion_and_Metastasis	AGA_260_3_115	1825	3.8027	11	1.9143	0.7704	1825	289	2.1501	4.4888	0.5978	0.7572	0.3047	0.3789	0.1525	0.4725	0.1159	0.3545	0.1427	0.3677	0.2285	0.0126	0.0488	0.1622	0.2241	0.2504	0.1529	0.0899	0.0345	0.0148	0.0099	0.5978	0.139555833333333	0.077615	0.0501933333333333	2.1502
AKT Pathway	AGA_260_3_115	1827	3.7953	11	1.9192	0.7723	1827	177	1.3284	3.581	0.4768	1.1627	0.4679	0.6591	0.2653	0.7177	0.176	0.6028	0.2426	0.6208	0.3857	0.0137	0.0504	0.1609	0.2244	0.249	0.1527	0.0898	0.0345	0.0148	0.0099	0.4768	0.241473333333333	0.143050833333333	0.0941025	1.3284
Avoiding_Immune_Destruction	AGA_260_3_115	1825	3.8027	11	1.9143	0.7704	729	36	0.6988	1.5548	0.2359	1.8257	0.7347	1.3034	0.5245	1.0163	0.2492	1.6083	0.6472	1.5225	0.946	0.0126	0.0488	0.1622	0.2241	0.2504	0.1529	0.0899	0.0345	0.0148	0.0099	0.2359	0.6452875	0.44532	0.231719166666667	0.6988
Evading_Growth_Suppressors	AGA_260_3_115	1828	3.7976	11	1.9175	0.7717	1828	59	0.8003	2.21	0.2942	1.5352	0.6178	1.028	0.4137	1.1136	0.2731	1.117	0.4495	1.1206	0.6963	0.0137	0.0492	0.1619	0.2232	0.2505	0.1526	0.0897	0.0345	0.0148	0.0098	0.2942	0.448991666666667	0.299249166666667	0.201895	0.8003
Genome_instability_and_Mutation	AGA_260_3_115	1831	3.799	11	1.9139	0.7702	27	13	0.5264	1.4376	0.4362	1.6746	0.6739	1.2204	0.4911	1.3933	0.3403	1.4197	0.5713	1.373	0.8531	0.012	0.0497	0.1633	0.2239	0.2501	0.1524	0.0896	0.0339	0.0153	0.0098	0.4362	0.570141666666667	0.4226275	0.295121666666667	0.5264
Inducing_Angiogenesis	AGA_260_3_115	1825	3.8027	11	1.9143	0.7704	729	28	0.5806	1.2825	0.1946	1.7712	0.7128	1.3655	0.5495	1.363	0.3343	1.65	0.664	1.5485	0.9621	0.0126	0.0488	0.1622	0.2241	0.2504	0.1529	0.0899	0.0345	0.0148	0.0099	0.1946	0.6636675	0.4895625	0.282095	0.5806
Resisting_Cell_Death	AGA_260_3_115	1825	3.8027	11	1.9143	0.7704	1825	681	2.9977	5.7606	0.7671	0.5734	0.2308	0.2759	0.111	0.3391	0.0832	0.1275	0.0513	0.1327	0.0824	0.0126	0.0488	0.1622	0.2241	0.2504	0.1529	0.0899	0.0345	0.0148	0.0099	0.7671	0.0479608333333333	0.02578	0.0167491666666667	2.9989
Sustaining_Proliferative_Signaling	AGA_260_3_115	1825	3.8027	11	1.9143	0.7704	1825	190	1.7692	3.8534	0.5132	1.0194	0.4102	0.5468	0.2201	0.6412	0.1572	0.4885	0.1966	0.5044	0.3134	0.0126	0.0488	0.1622	0.2241	0.2504	0.1529	0.0899	0.0345	0.0148	0.0099	0.5132	0.194535833333333	0.111775	0.07303	1.7692
Activating_Invasion_and_Metastasis	AGA_260_3_116	1611	3.5307	13	1.8703	0.7087	1611	540	3.7207	5.5692	0.7542	0.6903	0.2616	0.3167	0.12	0.3979	0.0988	0.1382	0.0523	0.1523	0.0946	0.0118	0.0757	0.1813	0.2539	0.2334	0.1279	0.0776	0.023	0.0112	0.0043	0.7542	0.048455	0.0262458333333333	0.018135	3.7206
AKT Pathway	AGA_260_3_116	1602	3.5281	13	1.8726	0.7096	1602	297	2.0197	4.433	0.6008	1.0289	0.3899	0.5304	0.201	0.6539	0.1625	0.3448	0.1306	0.3766	0.234	0.0119	0.0774	0.1804	0.2534	0.2328	0.128	0.0774	0.0231	0.0112	0.0044	0.6008	0.1283975	0.0718075	0.0503775	2.0197
Avoiding_Immune_Destruction	AGA_260_3_116	1613	3.5338	13	1.8704	0.7087	729	70	1.8471	3.1979	0.4851	1.3521	0.5123	0.7865	0.298	0.9379	0.233	0.6315	0.2393	0.6799	0.4224	0.0118	0.0756	0.1804	0.2536	0.2337	0.129	0.0775	0.0229	0.0112	0.0043	0.4851	0.23614	0.139948333333333	0.0987233333333333	1.8471
Evading_Growth_Suppressors	AGA_260_3_116	1602	3.5281	13	1.8726	0.7096	1602	92	1.4749	3.3222	0.4502	1.3057	0.4948	0.7535	0.2855	0.8745	0.2172	0.5816	0.2204	0.6281	0.3903	0.0119	0.0774	0.1804	0.2534	0.2328	0.128	0.0774	0.0231	0.0112	0.0044	0.4502	0.220610833333333	0.128545	0.0922516666666667	1.4749
Genome_instability_and_Mutation	AGA_260_3_116	1612	3.5298	13	1.8708	0.7089	27	21	0.8962	1.826	0.554	1.6253	0.6158	1.1555	0.4379	1.3464	0.3345	1.1966	0.4534	1.2299	0.7642	0.0118	0.0769	0.1799	0.2531	0.2351	0.1272	0.0775	0.023	0.0112	0.0043	0.554	0.45219	0.311410833333333	0.232316666666667	0.8962
Inducing_Angiogenesis	AGA_260_3_116	1614	3.5341	13	1.8698	0.7085	729	72	1.7905	3.1724	0.4813	1.477	0.5597	0.8619	0.3266	0.9632	0.2393	0.6563	0.2487	0.7069	0.4392	0.0118	0.075	0.1815	0.2528	0.2342	0.1289	0.0774	0.0229	0.0112	0.0043	0.4813	0.247489166666667	0.1442875	0.101793333333333	1.7905
Resisting_Cell_Death	AGA_260_3_116	1602	3.5281	13	1.8726	0.7096	1602	1124	5.2558	6.7437	0.9139	0.3902	0.1478	0.1692	0.0641	0.2041	0.0507	0.0446	0.0169	0.0495	0.0308	0.0119	0.0774	0.1804	0.2534	0.2328	0.128	0.0774	0.0231	0.0112	0.0044	0.9139	0.0119008333333333	0.00658083333333333	0.004315	5.2585
Sustaining_Proliferative_Signaling	AGA_260_3_116	1608	3.5286	13	1.8716	0.7092	1608	465	3.2253	5.2797	0.7151	0.7636	0.2893	0.3621	0.1372	0.4752	0.1181	0.1719	0.0651	0.1892	0.1176	0.0118	0.0771	0.1803	0.2531	0.2338	0.1281	0.0771	0.023	0.0112	0.0044	0.7151	0.0624991666666667	0.033225	0.0237483333333333	3.2244
Activating_Invasion_and_Metastasis	AGA_260_3_117	1854	3.0086	9	1.8978	0.8242	1854	740	3.4451	6.0757	0.8074	0.539	0.2341	0.2376	0.1032	0.3272	0.0799	0.0698	0.0303	0.0879	0.0546	0.0458	0.144	0.2131	0.2362	0.1882	0.0998	0.0421	0.0227	0.0059	0.0022	0.8074	0.026145	0.0146858333333333	0.008255	3.4468
AKT Pathway	AGA_260_3_117	1818	3.0044	9	1.8985	0.8245	1818	600	2.6037	5.7832	0.7705	0.5949	0.2584	0.31	0.1346	0.3391	0.0832	0.0934	0.0406	0.1173	0.0729	0.0451	0.1485	0.2101	0.2365	0.1865	0.1001	0.0424	0.0226	0.0066	0.0017	0.7705	0.0374925	0.0209166666666667	0.011975	2.6034
Avoiding_Immune_Destruction	AGA_260_3_117	1867	3.0037	9	1.8983	0.8244	729	57	1.8207	3.1229	0.4738	1.3646	0.5926	0.8455	0.3672	0.9949	0.243	0.6045	0.2625	0.7218	0.4485	0.0466	0.1446	0.2126	0.2362	0.1875	0.1002	0.0418	0.0225	0.0059	0.0021	0.4738	0.259123333333333	0.156378333333333	0.09064	1.8207
Evading_Growth_Suppressors	AGA_260_3_117	1856	3.0086	9	1.8966	0.8237	1856	107	1.2415	3.2644	0.4337	1.2576	0.5462	0.7347	0.3191	0.8321	0.2032	0.6412	0.2785	0.7622	0.4736	0.0453	0.1439	0.2144	0.236	0.188	0.0997	0.042	0.0226	0.0059	0.0022	0.4337	0.2748675	0.166506666666667	0.0969841666666667	1.2415
Genome_instability_and_Mutation	AGA_260_3_117	1827	3.0049	9	1.8955	0.8232	27	27	1.4214	2.8706	0.871	1.2676	0.5505	0.7636	0.3316	0.8917	0.2187	0.5724	0.2486	0.681	0.4231	0.0438	0.1483	0.2118	0.2375	0.1856	0.1002	0.0421	0.0224	0.0066	0.0016	0.871	0.246134166666667	0.152793333333333	0.0901641666666667	1.4214
Inducing_Angiogenesis	AGA_260_3_117	1865	3.0027	9	1.9005	0.8254	729	47	1.369	2.5712	0.3901	1.4644	0.636	0.9882	0.4292	1.1502	0.2809	0.8323	0.3615	0.9691	0.6022	0.0477	0.1448	0.2113	0.2354	0.1882	0.1003	0.0418	0.0225	0.0059	0.0021	0.3901	0.361559166666667	0.228521666666667	0.134639166666667	1.369
Resisting_Cell_Death	AGA_260_3_117	1823	3.006	9	1.8966	0.8237	1823	1444	5.1899	7.1334	0.9501	0.2219	0.0964	0.087	0.0378	0.1308	0.0321	0.021	0.0091	0.0268	0.0166	0.0439	0.1498	0.209	0.2381	0.186	0.1004	0.0422	0.0225	0.0066	0.0016	0.9501	0.00514166666666667	0.00255083333333333	0.0015775	5.1899
Sustaining_Proliferative_Signaling	AGA_260_3_117	1824	3.0044	9	1.8973	0.824	1824	451	2.8066	5.3354	0.7106	0.6721	0.2919	0.3346	0.1453	0.4044	0.0992	0.1358	0.059	0.1696	0.1054	0.0444	0.1497	0.2089	0.2379	0.1859	0.1003	0.0422	0.0225	0.0066	0.0016	0.7106	0.0557375	0.031275	0.0180358333333333	2.8068
Activating_Invasion_and_Metastasis	AGA_260_3_118	1888	3.5657	11	1.8981	0.7639	1888	437	2.8105	5.1943	0.6886	0.6151	0.2475	0.2883	0.116	0.3977	0.0971	0.1752	0.0705	0.1913	0.1188	0.0148	0.0726	0.1827	0.2479	0.2182	0.1393	0.0779	0.0302	0.0127	0.0037	0.6886	0.0689325	0.0371908333333333	0.02418	2.8104
AKT Pathway	AGA_260_3_118	1823	3.5601	11	1.8898	0.7605	1823	333	1.9482	4.6077	0.6137	0.8311	0.3344	0.4223	0.17	0.5124	0.1257	0.2557	0.1029	0.2782	0.1729	0.0132	0.0719	0.1849	0.2529	0.2167	0.1377	0.0757	0.0318	0.0115	0.0038	0.6137	0.098805	0.05569	0.0358133333333333	1.9482
Avoiding_Immune_Destruction	AGA_260_3_118	1887	3.5803	11	1.8944	0.7624	729	39	1.3662	2.5944	0.3936	1.5233	0.613	0.9634	0.3877	1.0936	0.2671	0.8401	0.3381	0.886	0.5505	0.0127	0.0731	0.1791	0.2512	0.2183	0.1404	0.0774	0.0307	0.0132	0.0037	0.3936	0.337198333333333	0.2101175	0.139835833333333	1.3662
Evading_Growth_Suppressors	AGA_260_3_118	1889	3.5638	11	1.8993	0.7643	1889	90	1.244	3.0782	0.408	1.2741	0.5128	0.7371	0.2966	0.8923	0.2179	0.7031	0.2829	0.7501	0.4661	0.0154	0.0725	0.1826	0.2478	0.2181	0.1392	0.0778	0.0302	0.0127	0.0037	0.408	0.280105	0.168726666666667	0.110401666666667	1.244
Genome_instability_and_Mutation	AGA_260_3_118	1825	3.5605	11	1.8911	0.761	27	15	0.7153	1.7403	0.528	1.6076	0.647	1.1536	0.4643	1.4258	0.3497	1.1526	0.4638	1.176	0.7307	0.0137	0.0718	0.1841	0.2521	0.2175	0.1381	0.0756	0.0318	0.0115	0.0038	0.528	0.4622775	0.3266775	0.229325	0.7153
Inducing_Angiogenesis	AGA_260_3_118	1913	3.5933	11	1.8981	0.7639	729	57	1.1304	2.4137	0.3662	1.4256	0.5737	0.9095	0.366	1.1396	0.2772	1.0065	0.405	1.0515	0.6534	0.0131	0.0716	0.1793	0.2488	0.2159	0.1448	0.0789	0.0303	0.0131	0.0042	0.3662	0.403714166666667	0.256265	0.166411666666667	1.1305
Resisting_Cell_Death	AGA_260_3_118	1817	3.5509	11	1.8893	0.7603	1817	1143	4.3155	6.7465	0.8989	0.3606	0.1451	0.1449	0.0583	0.2199	0.0539	0.0423	0.017	0.0467	0.029	0.0132	0.0732	0.1855	0.2526	0.2174	0.1365	0.0748	0.0314	0.0116	0.0039	0.8989	0.01262	0.00686333333333333	0.00425833333333333	4.3134
Sustaining_Proliferative_Signaling	AGA_260_3_118	1823	3.5601	11	1.8898	0.7605	1823	301	2.3601	4.6821	0.6236	0.7875	0.3169	0.3915	0.1576	0.5285	0.1296	0.244	0.0982	0.2657	0.1651	0.0132	0.0719	0.1849	0.2529	0.2167	0.1377	0.0757	0.0318	0.0115	0.0038	0.6236	0.0949241666666667	0.0530041666666667	0.0341933333333333	2.3602
Activating_Invasion_and_Metastasis	AGA_260_3_119	476	2.9916	9	1.9289	0.8377	476	366	4.8718	5.7194	0.9277	0.3388	0.1472	0.1598	0.0694	0.1906	0.056	0.0751	0.0326	0.0949	0.059	0.0567	0.1576	0.2122	0.2101	0.1576	0.1303	0.0483	0.0189	0	0.0084	0.9277	0.01997	0.01069	0.0075425	4.8729
AKT Pathway	AGA_260_3_119	460	3.0348	9	1.9326	0.8393	460	257	3.5684	5.0323	0.8208	0.5438	0.2362	0.2557	0.111	0.3092	0.0918	0.1812	0.0787	0.2235	0.1389	0.0543	0.1522	0.2109	0.2065	0.163	0.1348	0.05	0.0196	0	0.0087	0.8208	0.0643716666666667	0.0389883333333333	0.0252275	3.5685
Avoiding_Immune_Destruction	AGA_260_3_119	492	3.0488	9	1.9226	0.835	492	53	1.9181	3.1777	0.5127	1.1738	0.5098	0.6885	0.299	0.6937	0.204	0.6117	0.2657	0.7248	0.4503	0.0508	0.1443	0.2175	0.2134	0.1626	0.1321	0.0528	0.0183	0	0.0081	0.5127	0.262434166666667	0.157265	0.106868333333333	1.9181
Evading_Growth_Suppressors	AGA_260_3_119	476	2.9916	9	1.9289	0.8377	476	119	2.3518	4.1631	0.6752	0.79	0.3431	0.4323	0.1877	0.5087	0.1496	0.2826	0.1228	0.348	0.2163	0.0567	0.1576	0.2122	0.2101	0.1576	0.1303	0.0483	0.0189	0	0.0084	0.6752	0.1136925	0.0679825	0.0457825	2.3518
Genome_instability_and_Mutation	AGA_260_3_119	475	3.0905	9	1.9291	0.8378	27	9	0.8311	1.5309	0.4645	1.7214	0.7476	1.2242	0.5316	1.0294	0.3026	1.3787	0.5987	1.4646	0.91	0.0505	0.1411	0.2063	0.2168	0.1663	0.1368	0.0547	0.0189	0	0.0084	0.4645	0.594346666666667	0.412968333333333	0.261985833333333	0.8311
Inducing_Angiogenesis	AGA_260_3_119	492	3.0488	9	1.9226	0.835	492	51	1.9835	2.9681	0.4789	1.2389	0.5381	0.7191	0.3123	0.7806	0.2295	0.686	0.2979	0.8061	0.5008	0.0508	0.1443	0.2175	0.2134	0.1626	0.1321	0.0528	0.0183	0	0.0081	0.4789	0.289988333333333	0.179368333333333	0.1222125	1.9835
Resisting_Cell_Death	AGA_260_3_119	461	3.0412	9	1.9317	0.8389	461	410	7.0452	5.9319	0.9671	0.2338	0.1015	0.1027	0.0446	0.1269	0.0377	0.0556	0.0241	0.0696	0.0432	0.0542	0.1518	0.2039	0.2148	0.1627	0.1345	0.0499	0.0195	0	0.0087	0.9671	0.00797583333333333	0.00524333333333333	0.00304083333333333	7.0449
Sustaining_Proliferative_Signaling	AGA_260_3_119	462	3.0346	9	1.9338	0.8398	462	244	3.8856	4.8212	0.7858	0.6703	0.2911	0.3395	0.1474	0.3582	0.1064	0.27	0.1173	0.3307	0.2055	0.0563	0.1515	0.2035	0.2143	0.1623	0.1342	0.0498	0.0195	0	0.0087	0.7858	0.108783333333333	0.0620066666666667	0.0421716666666667	3.8859
Activating_Invasion_and_Metastasis	AGA_260_3_120	1540	3.3688	11	1.8965	0.7632	1540	877	4.1572	6.4218	0.875	0.4152	0.1671	0.1735	0.0698	0.2432	0.0607	0.0516	0.0208	0.0594	0.0369	0.0201	0.1058	0.1786	0.2578	0.2175	0.1221	0.0604	0.0195	0.0123	0.0058	0.875	0.0160116666666667	0.00854916666666667	0.0055275	4.1561
AKT Pathway	AGA_260_3_120	1526	3.3512	11	1.9006	0.7648	1526	661	2.8748	6.0126	0.8202	0.394	0.1585	0.1683	0.0677	0.2408	0.0604	0.0752	0.0303	0.0868	0.0539	0.0229	0.1055	0.1796	0.2595	0.2149	0.1206	0.059	0.0203	0.0118	0.0059	0.8202	0.0252883333333333	0.0138975	0.00889166666666667	2.8741
Avoiding_Immune_Destruction	AGA_260_3_120	1545	3.3722	11	1.9002	0.7647	729	84	1.8493	3.3779	0.5124	1.149	0.4624	0.6453	0.2597	0.8019	0.2001	0.5005	0.2014	0.5577	0.3465	0.0207	0.1055	0.178	0.2576	0.2175	0.121	0.0608	0.0207	0.0123	0.0058	0.5124	0.200368333333333	0.118671666666667	0.0789391666666667	1.8493
Evading_Growth_Suppressors	AGA_260_3_120	1540	3.3688	11	1.8965	0.7632	1540	233	2.0392	4.4239	0.6027	0.8576	0.3451	0.456	0.1835	0.562	0.1402	0.3031	0.122	0.3426	0.2129	0.0201	0.1058	0.1786	0.2578	0.2175	0.1221	0.0604	0.0195	0.0123	0.0058	0.6027	0.120000833333333	0.0681366666666667	0.0445116666666667	2.0392
Genome_instability_and_Mutation	AGA_260_3_120	1533	3.3568	11	1.8987	0.7641	27	10	0.8857	1.7434	0.529	1.558	0.627	1.0792	0.4343	1.2632	0.3167	1.1896	0.4787	1.2517	0.7777	0.0222	0.1037	0.1813	0.2603	0.2146	0.1194	0.0607	0.0202	0.0117	0.0059	0.529	0.477574166666667	0.3278175	0.2258025	0.8857
Inducing_Angiogenesis	AGA_260_3_120	1545	3.3722	11	1.9002	0.7647	729	50	1.3923	2.7072	0.4107	1.3203	0.5313	0.8046	0.3238	0.9424	0.2352	0.7676	0.3089	0.8407	0.5223	0.0207	0.1055	0.178	0.2576	0.2175	0.121	0.0608	0.0207	0.0123	0.0058	0.4107	0.305825833333333	0.190935833333333	0.1276425	1.3923
Resisting_Cell_Death	AGA_260_3_120	1528	3.3534	11	1.8934	0.762	1528	1260	5.8175	7.0173	0.9571	0.1833	0.0738	0.0806	0.0324	0.1	0.0251	0.0253	0.0102	0.0294	0.0182	0.0209	0.1047	0.1819	0.2605	0.2147	0.1211	0.0596	0.019	0.0118	0.0059	0.9571	0.00516	0.0027275	0.00178333333333333	5.813
Sustaining_Proliferative_Signaling	AGA_260_3_120	1532	3.3564	11	1.8986	0.7641	1532	641	3.9157	5.828	0.7946	0.4815	0.1938	0.2222	0.0894	0.2752	0.069	0.1065	0.0429	0.1224	0.076	0.0222	0.1038	0.1815	0.2598	0.2148	0.1201	0.0601	0.0202	0.0117	0.0059	0.7946	0.0395108333333333	0.0213308333333333	0.0140008333333333	3.9161
Activating_Invasion_and_Metastasis	AGA_260_3_121	544	3.011	9	1.8855	0.8189	544	413	6.0324	5.8568	0.9298	0.3583	0.1556	0.1737	0.0754	0.1707	0.0493	0.0678	0.0295	0.0854	0.0531	0.0386	0.1415	0.239	0.2316	0.1581	0.1195	0.0441	0.0202	0.0055	0.0018	0.9298	0.0170316666666667	0.00986916666666667	0.00624	6.0331
AKT Pathway	AGA_260_3_121	535	2.9907	9	1.8926	0.8219	535	413	4.0494	5.8873	0.9371	0.2188	0.095	0.1247	0.0542	0.1308	0.0377	0.0585	0.0254	0.0742	0.0461	0.043	0.1477	0.2243	0.2467	0.1477	0.1178	0.0449	0.0206	0.0056	0.0019	0.9371	0.0118775	0.0066425	0.00435666666666667	4.0506
Avoiding_Immune_Destruction	AGA_260_3_121	551	3.0454	9	1.8872	0.8196	551	68	2.653	3.47	0.5498	1.1533	0.5009	0.6709	0.2913	0.7922	0.2286	0.4534	0.1969	0.5426	0.3371	0.0381	0.1361	0.2287	0.2432	0.1579	0.1234	0.0454	0.0181	0.0073	0.0018	0.5498	0.190061666666667	0.113455833333333	0.077915	2.653
Evading_Growth_Suppressors	AGA_260_3_121	542	2.9963	9	1.8837	0.8181	542	143	2.6416	4.3998	0.6989	0.7452	0.3236	0.3849	0.1672	0.4477	0.1292	0.2254	0.0979	0.2788	0.1732	0.0387	0.1439	0.2399	0.2362	0.1513	0.1181	0.0443	0.0203	0.0055	0.0018	0.6989	0.088575	0.0517025	0.0345516666666667	2.6416
Genome_instability_and_Mutation	AGA_260_3_121	541	3.0166	9	1.8931	0.8221	27	16	1.2853	2.5409	0.771	1.3275	0.5765	0.8009	0.3478	0.9768	0.2818	0.6631	0.288	0.778	0.4834	0.0425	0.1405	0.2237	0.2458	0.1571	0.1183	0.0444	0.0185	0.0074	0.0018	0.771	0.283506666666667	0.1803375	0.12543	1.2853
Inducing_Angiogenesis	AGA_260_3_121	552	3.0399	9	1.8896	0.8207	552	68	2.6773	3.3698	0.5337	1.1464	0.4979	0.6391	0.2776	0.7387	0.2131	0.4744	0.2061	0.5663	0.3519	0.0399	0.1359	0.2283	0.2428	0.1576	0.1232	0.0453	0.0181	0.0072	0.0018	0.5337	0.196788333333333	0.1194425	0.08251	2.6773
Resisting_Cell_Death	AGA_260_3_121	533	2.9831	9	1.8873	0.8197	533	496	8.4666	6.1675	0.9823	0.1612	0.07	0.0679	0.0295	0.093	0.0268	0.0404	0.0176	0.0515	0.032	0.0413	0.1482	0.2308	0.2439	0.1463	0.1182	0.0432	0.0206	0.0056	0.0019	0.9823	0.0032	0.0019125	0.00117416666666667	8.4664
Sustaining_Proliferative_Signaling	AGA_260_3_121	538	3.0149	9	1.8962	0.8235	538	358	5.1155	5.6402	0.897	0.4005	0.1739	0.1942	0.0843	0.2319	0.0669	0.0808	0.0351	0.1014	0.063	0.0428	0.145	0.2175	0.2472	0.1561	0.119	0.0446	0.0186	0.0074	0.0019	0.897	0.0230491666666667	0.01314	0.00855666666666667	5.1147
Activating_Invasion_and_Metastasis	AGA_260_3_122	1388	3	10	1.9296	0.8047	1388	668	4.8161	5.9374	0.8206	0.517	0.2156	0.2304	0.0961	0.295	0.0747	0.0854	0.0356	0.1075	0.0668	0.0555	0.1326	0.2341	0.2334	0.1679	0.085	0.0598	0.018	0.0079	0.0058	0.8206	0.0306383333333333	0.01738	0.0105625	4.8185
AKT Pathway	AGA_260_3_122	1375	3.024	10	1.927	0.8036	1375	587	3.5071	5.7246	0.7922	0.4633	0.1932	0.2262	0.0943	0.2734	0.0695	0.1052	0.0439	0.1313	0.0816	0.0502	0.1309	0.24	0.232	0.1651	0.0887	0.0604	0.0189	0.008	0.0058	0.7922	0.0393466666666667	0.02241	0.013605	3.5072
Avoiding_Immune_Destruction	AGA_260_3_122	1434	3.0251	10	1.928	0.804	729	72	2.1868	3.2104	0.487	1.1461	0.478	0.6543	0.2729	0.7916	0.1994	0.5378	0.2243	0.641	0.3982	0.0509	0.1318	0.2336	0.2357	0.1674	0.0886	0.0586	0.0202	0.0077	0.0056	0.487	0.221916666666667	0.136426666666667	0.0845991666666667	2.1868
Evading_Growth_Suppressors	AGA_260_3_122	1392	3.0043	10	1.9244	0.8025	1392	204	2.0301	4.3184	0.5966	0.8819	0.3678	0.4401	0.1835	0.5742	0.1453	0.2827	0.1179	0.3471	0.2156	0.0546	0.1279	0.2392	0.2356	0.1667	0.0848	0.0596	0.018	0.0079	0.0057	0.5966	0.1135	0.0679516666666667	0.0409941666666667	2.0301
Genome_instability_and_Mutation	AGA_260_3_122	1378	3.0319	10	1.9315	0.8055	27	23	1.5877	2.6194	0.7948	1.2527	0.5224	0.7384	0.3079	0.9445	0.239	0.6639	0.2769	0.7768	0.4827	0.0508	0.1306	0.2388	0.2286	0.1676	0.0893	0.061	0.0196	0.008	0.0058	0.7948	0.27439	0.176136666666667	0.110586666666667	1.5877
Inducing_Angiogenesis	AGA_260_3_122	1450	3.0359	10	1.9273	0.8037	729	61	1.8543	3.06	0.4642	1.2099	0.5046	0.6831	0.2849	0.8366	0.2107	0.6319	0.2635	0.7465	0.4638	0.0503	0.129	0.2331	0.2393	0.1683	0.0862	0.0586	0.0221	0.0076	0.0055	0.4642	0.261085833333333	0.161495833333333	0.0993525	1.8543
Resisting_Cell_Death	AGA_260_3_122	1349	3.0007	10	1.929	0.8044	1349	1077	6.8117	6.8395	0.949	0.2434	0.1015	0.0997	0.0416	0.1308	0.0333	0.027	0.0113	0.0344	0.0214	0.0549	0.1319	0.2387	0.2313	0.166	0.083	0.063	0.017	0.0082	0.0059	0.949	0.00539333333333333	0.00324166666666667	0.00178916666666667	6.8152
Sustaining_Proliferative_Signaling	AGA_260_3_122	1368	3.0175	10	1.9275	0.8038	1368	614	4.2461	5.9095	0.8184	0.4842	0.2019	0.2114	0.0882	0.2837	0.0721	0.0805	0.0336	0.101	0.0628	0.0504	0.1338	0.239	0.2303	0.1652	0.087	0.0629	0.0175	0.008	0.0058	0.8184	0.0285525	0.0163083333333333	0.0098025	4.2455
Activating_Invasion_and_Metastasis	AGA_260_3_123	1205	3.4855	10	1.9112	0.797	1205	633	3.5791	6.0862	0.8579	0.3935	0.1641	0.1707	0.0712	0.2403	0.0621	0.0685	0.0286	0.0766	0.0476	0.0191	0.0846	0.1909	0.2373	0.2108	0.1452	0.0664	0.0307	0.0108	0.0041	0.8579	0.0224575	0.0121083333333333	0.007815	3.5783
AKT Pathway	AGA_260_3_123	1197	3.4754	10	1.9093	0.7963	1197	202	1.6939	3.6662	0.5173	0.9604	0.4005	0.5241	0.2186	0.6518	0.1684	0.5344	0.2229	0.5835	0.3625	0.0201	0.0835	0.193	0.2389	0.208	0.1462	0.0652	0.0301	0.0117	0.0033	0.5173	0.219524166666667	0.130493333333333	0.0864241666666667	1.6939
Avoiding_Immune_Destruction	AGA_260_3_123	1206	3.4859	10	1.9111	0.797	729	47	1.1187	2.2455	0.3407	1.6109	0.6718	1.0757	0.4486	1.111	0.287	1.1171	0.4659	1.1739	0.7294	0.0191	0.0846	0.1907	0.238	0.2098	0.1459	0.0663	0.0307	0.0108	0.0041	0.3407	0.464283333333333	0.30154	0.198050833333333	1.1187
Evading_Growth_Suppressors	AGA_260_3_123	1198	3.4741	10	1.9086	0.7959	1198	171	1.8069	4.0588	0.5726	0.9107	0.3798	0.4736	0.1975	0.5831	0.1506	0.3923	0.1636	0.4321	0.2685	0.0192	0.0851	0.1928	0.2387	0.2078	0.1461	0.0651	0.0301	0.0117	0.0033	0.5726	0.1570775	0.0906508333333333	0.0591383333333333	1.807
Genome_instability_and_Mutation	AGA_260_3_123	1208	3.505	10	1.9148	0.7985	27	24	0.6056	1.4209	0.4311	1.7403	0.7258	1.3403	0.559	1.343	0.3469	1.4661	0.6114	1.438	0.8935	0.019	0.0828	0.1871	0.2409	0.2086	0.1482	0.0662	0.0306	0.0116	0.005	0.4311	0.610198333333333	0.459534166666667	0.3237525	0.6056
Inducing_Angiogenesis	AGA_260_3_123	1206	3.4859	10	1.9111	0.797	729	58	1.167	2.5411	0.3855	1.4325	0.5974	0.919	0.3833	1.0802	0.279	0.929	0.3874	0.9893	0.6147	0.0191	0.0846	0.1907	0.238	0.2098	0.1459	0.0663	0.0307	0.0108	0.0041	0.3855	0.38546	0.2447425	0.1637025	1.167
Resisting_Cell_Death	AGA_260_3_123	1182	3.4535	10	1.9	0.7924	1182	801	4.4936	6.4142	0.9066	0.2547	0.1062	0.1034	0.0431	0.1476	0.0381	0.051	0.0213	0.0575	0.0357	0.0203	0.0829	0.1963	0.2403	0.2098	0.1447	0.0643	0.0271	0.011	0.0034	0.9066	0.0140133333333333	0.00825166666666667	0.00482583333333333	4.5003
Sustaining_Proliferative_Signaling	AGA_260_3_123	1204	3.4867	10	1.9119	0.7973	1204	352	2.6701	4.8358	0.6817	0.7154	0.2984	0.3517	0.1467	0.4488	0.1159	0.2366	0.0987	0.2618	0.1627	0.0199	0.0831	0.191	0.2375	0.211	0.1453	0.0664	0.0307	0.0108	0.0042	0.6817	0.093925	0.0522625	0.0343675	2.6699
Activating_Invasion_and_Metastasis	AGA_260_3_124	1330	3.3113	11	1.9002	0.7647	1330	570	3.5833	5.6078	0.7796	0.6202	0.2496	0.3062	0.1232	0.3576	0.0909	0.1454	0.0585	0.1684	0.1046	0.0263	0.0895	0.2248	0.2489	0.194	0.1113	0.0639	0.0286	0.009	0.0038	0.7796	0.0552658333333333	0.02994	0.019985	3.5823
AKT Pathway	AGA_260_3_124	1329	3.3047	11	1.9015	0.7652	1329	309	2.1177	4.6403	0.6452	0.8206	0.3302	0.438	0.1763	0.4886	0.1243	0.2754	0.1108	0.3163	0.1965	0.0278	0.0888	0.225	0.2491	0.1934	0.1121	0.0625	0.0286	0.009	0.0038	0.6452	0.10708	0.0607691666666667	0.0400325	2.1171
Avoiding_Immune_Destruction	AGA_260_3_124	1330	3.3113	11	1.9002	0.7647	729	57	1.4311	2.6081	0.3957	1.4685	0.591	0.9097	0.3661	0.922	0.2345	0.9779	0.3935	1.071	0.6654	0.0263	0.0895	0.2248	0.2489	0.194	0.1113	0.0639	0.0286	0.009	0.0038	0.3957	0.392375833333333	0.242160833333333	0.158768333333333	1.4311
Evading_Growth_Suppressors	AGA_260_3_124	1331	3.3088	11	1.9015	0.7652	1331	173	1.7718	3.8386	0.5336	1.116	0.4491	0.6269	0.2523	0.7308	0.1859	0.5612	0.2258	0.6348	0.3944	0.027	0.0894	0.2246	0.2487	0.1938	0.1112	0.0639	0.0285	0.009	0.0038	0.5336	0.224235	0.1265	0.0830725	1.7718
Genome_instability_and_Mutation	AGA_260_3_124	1330	3.3083	11	1.899	0.7642	27	23	0.9988	2.1511	0.6527	1.4889	0.5992	0.9853	0.3965	1.1537	0.2934	1.0642	0.4283	1.1517	0.7156	0.0271	0.088	0.2256	0.2496	0.194	0.112	0.0624	0.0286	0.009	0.0038	0.6527	0.426465833333333	0.277029166666667	0.187485833333333	0.9988
Inducing_Angiogenesis	AGA_260_3_124	1330	3.3113	11	1.9002	0.7647	729	41	1.1093	2.042	0.3098	1.6467	0.6627	1.0678	0.4297	1.0263	0.261	1.3008	0.5235	1.3678	0.8499	0.0263	0.0895	0.2248	0.2489	0.194	0.1113	0.0639	0.0286	0.009	0.0038	0.3098	0.522226666666667	0.333495	0.2037625	1.1093
Resisting_Cell_Death	AGA_260_3_124	1328	3.3072	11	1.9002	0.7647	1328	762	4.3287	6.1283	0.8522	0.4485	0.1805	0.211	0.0849	0.2757	0.0701	0.0909	0.0366	0.1058	0.0658	0.0271	0.0889	0.2252	0.2492	0.1935	0.1122	0.0625	0.0286	0.009	0.0038	0.8522	0.0330375	0.0176833333333333	0.0116608333333333	4.3312
Sustaining_Proliferative_Signaling	AGA_260_3_124	1328	3.3072	11	1.9002	0.7647	1328	375	2.8964	4.9415	0.6871	0.8039	0.3235	0.4063	0.1635	0.4803	0.1222	0.2551	0.1027	0.2935	0.1823	0.0271	0.0889	0.2252	0.2492	0.1935	0.1122	0.0625	0.0286	0.009	0.0038	0.6871	0.0996366666666667	0.0558041666666667	0.0366625	2.897
Activating_Invasion_and_Metastasis	AGA_260_3_125	1183	3.2713	10	1.9209	0.8011	1183	675	4.1877	6.2104	0.8777	0.4328	0.1805	0.1993	0.0831	0.2546	0.0658	0.0552	0.023	0.065	0.0404	0.027	0.1082	0.2139	0.268	0.1615	0.1158	0.0626	0.0237	0.0127	0.0068	0.8777	0.0176875	0.00935333333333333	0.00612416666666667	4.1865
AKT Pathway	AGA_260_3_125	1181	3.2718	10	1.9214	0.8013	1181	597	3.0993	5.7391	0.8113	0.659	0.2748	0.303	0.1264	0.3526	0.0911	0.1322	0.0551	0.1546	0.0961	0.0279	0.1067	0.2134	0.2693	0.1617	0.1152	0.0627	0.0237	0.0127	0.0068	0.8113	0.0503466666666667	0.0279475	0.0177708333333333	3.0965
Avoiding_Immune_Destruction	AGA_260_3_125	1183	3.2713	10	1.9209	0.8011	729	73	1.651	3.0614	0.4644	1.3881	0.5789	0.8364	0.3488	0.9434	0.2437	0.6293	0.2624	0.7087	0.4404	0.027	0.1082	0.2139	0.268	0.1615	0.1158	0.0626	0.0237	0.0127	0.0068	0.4644	0.259275	0.160078333333333	0.10374	1.6511
Evading_Growth_Suppressors	AGA_260_3_125	1186	3.2698	10	1.923	0.8019	1186	191	2.2028	4.3782	0.6185	0.8945	0.3731	0.4664	0.1945	0.5687	0.1469	0.2628	0.1096	0.3041	0.1889	0.0287	0.1071	0.2125	0.269	0.161	0.1164	0.0624	0.0236	0.0126	0.0067	0.6185	0.105978333333333	0.0615625	0.0389516666666667	2.203
Genome_instability_and_Mutation	AGA_260_3_125	1188	3.266	10	1.917	0.7994	27	25	1.2705	2.5885	0.7854	1.4178	0.5913	0.8844	0.3688	1.0408	0.2689	0.7583	0.3162	0.8454	0.5253	0.0253	0.1111	0.2138	0.2694	0.1608	0.1145	0.0623	0.0236	0.0126	0.0067	0.7854	0.3154475	0.199311666666667	0.1309425	1.2705
Inducing_Angiogenesis	AGA_260_3_125	1184	3.2753	10	1.9202	0.8008	729	69	1.5775	3.0042	0.4558	1.3318	0.5554	0.8181	0.3412	0.9153	0.2364	0.6158	0.2568	0.6922	0.4301	0.027	0.1073	0.2128	0.2694	0.1613	0.1166	0.0625	0.0236	0.0127	0.0068	0.4558	0.254545833333333	0.158166666666667	0.102775	1.5775
Resisting_Cell_Death	AGA_260_3_125	1179	3.2774	10	1.9186	0.8001	1179	993	5.6704	6.8051	0.9622	0.2035	0.0849	0.0834	0.0348	0.1209	0.0312	0.0285	0.0119	0.0337	0.0209	0.0263	0.1069	0.2137	0.2697	0.162	0.1154	0.0628	0.0237	0.0127	0.0068	0.9622	0.00474833333333333	0.002525	0.0016275	5.6784
Sustaining_Proliferative_Signaling	AGA_260_3_125	1179	3.2774	10	1.9186	0.8001	1179	489	3.486	5.6783	0.8029	0.6337	0.2643	0.3105	0.1295	0.3814	0.0985	0.1011	0.0422	0.1184	0.0736	0.0263	0.1069	0.2137	0.2697	0.162	0.1154	0.0628	0.0237	0.0127	0.0068	0.8029	0.0368466666666667	0.0205325	0.0129183333333333	3.4828
Activating_Invasion_and_Metastasis	AGA_260_3_126	1144	3.278	9	1.9053	0.8275	1144	536	3.6568	5.7039	0.8099	0.512	0.2224	0.233	0.1012	0.3117	0.081	0.1146	0.0498	0.1341	0.0833	0.0253	0.111	0.208	0.2491	0.1827	0.1302	0.049	0.0332	0.007	0.0044	0.8099	0.0458941666666667	0.0249858333333333	0.0156258333333333	3.6559
AKT Pathway	AGA_260_3_126	1150	3.2783	9	1.9067	0.8281	1150	324	2.3089	4.6908	0.6656	0.7544	0.3276	0.3906	0.1697	0.4521	0.1174	0.2644	0.1148	0.3056	0.1899	0.0243	0.1148	0.2061	0.247	0.1826	0.1313	0.0496	0.033	0.007	0.0043	0.6656	0.109309166666667	0.062685	0.038715	2.3091
Avoiding_Immune_Destruction	AGA_260_3_126	1145	3.2699	9	1.9072	0.8283	729	48	1.5201	2.5153	0.3816	1.3759	0.5975	0.8565	0.372	0.986	0.2561	0.9058	0.3934	0.9998	0.6212	0.0262	0.1127	0.207	0.2489	0.1834	0.1284	0.0489	0.0332	0.007	0.0044	0.3816	0.390440833333333	0.247854166666667	0.158506666666667	1.5201
Evading_Growth_Suppressors	AGA_260_3_126	1159	3.2856	9	1.9077	0.8285	1159	108	1.3976	3.3051	0.4685	1.1083	0.4813	0.6511	0.2828	0.7118	0.1849	0.655	0.2844	0.7378	0.4584	0.025	0.1113	0.2079	0.2459	0.1829	0.132	0.0509	0.0328	0.0069	0.0043	0.4685	0.281299166666667	0.166770833333333	0.105103333333333	1.3975
Genome_instability_and_Mutation	AGA_260_3_126	1153	3.2784	9	1.9072	0.8283	27	24	0.8981	1.927	0.5847	1.6117	0.7	1.0807	0.4693	1.1694	0.3037	1.2001	0.5212	1.2776	0.7938	0.0243	0.1162	0.2038	0.248	0.1813	0.1327	0.0494	0.033	0.0069	0.0043	0.5847	0.517519166666667	0.351090833333333	0.225675	0.8981
Inducing_Angiogenesis	AGA_260_3_126	1147	3.2729	9	1.9075	0.8284	729	51	1.4051	2.4477	0.3713	1.4528	0.6309	0.9211	0.4	0.9969	0.2589	1.0414	0.4523	1.1415	0.7092	0.0262	0.1125	0.2066	0.2493	0.1813	0.1308	0.0488	0.0331	0.007	0.0044	0.3713	0.448955	0.277926666666667	0.169636666666667	1.4051
Resisting_Cell_Death	AGA_260_3_126	1138	3.2707	9	1.9047	0.8272	1138	808	5.0522	6.4307	0.9138	0.3394	0.1474	0.1348	0.0585	0.1826	0.0474	0.05	0.0217	0.059	0.0367	0.0246	0.116	0.2039	0.2513	0.181	0.1309	0.0475	0.0334	0.007	0.0044	0.9138	0.01545	0.008145	0.00516583333333333	5.0511
Sustaining_Proliferative_Signaling	AGA_260_3_126	1138	3.2707	9	1.9047	0.8272	1138	322	2.8166	4.7537	0.6755	0.8439	0.3665	0.4471	0.1942	0.5334	0.1385	0.2735	0.1188	0.3166	0.1967	0.0246	0.116	0.2039	0.2513	0.181	0.1309	0.0475	0.0334	0.007	0.0044	0.6755	0.11305	0.0647041666666667	0.0396916666666667	2.8165
Activating_Invasion_and_Metastasis	AGA_260_3_127	803	3.3649	10	1.8276	0.7622	803	302	2.8783	5.1255	0.7663	0.5315	0.2217	0.2177	0.0908	0.3316	0.0905	0.1666	0.0695	0.1902	0.1182	0.0149	0.0735	0.2142	0.2777	0.2017	0.1345	0.0511	0.0212	0.0062	0.005	0.7663	0.0625691666666667	0.0336158333333333	0.0235666666666667	2.8789
AKT Pathway	AGA_260_3_127	797	3.3601	10	1.8324	0.7642	797	153	1.622	4.0047	0.5994	0.7538	0.3143	0.4118	0.1717	0.4518	0.1233	0.4059	0.1693	0.4571	0.284	0.0163	0.074	0.2146	0.2748	0.202	0.1355	0.0502	0.0213	0.0063	0.005	0.5994	0.164945833333333	0.0916641666666667	0.0656191666666667	1.6219
Avoiding_Immune_Destruction	AGA_260_3_127	803	3.3649	10	1.8276	0.7622	729	53	1.5288	3.009	0.4565	1.1361	0.4738	0.6324	0.2637	0.7854	0.2144	0.5991	0.2498	0.6636	0.4123	0.0149	0.0735	0.2142	0.2777	0.2017	0.1345	0.0511	0.0212	0.0062	0.005	0.4565	0.2463675	0.1479875	0.106788333333333	1.5288
Evading_Growth_Suppressors	AGA_260_3_127	803	3.3649	10	1.8276	0.7622	803	35	0.7689	2.0646	0.3087	1.4871	0.6202	0.9954	0.4151	1.1862	0.3238	1.0564	0.4405	1.1267	0.7	0.0149	0.0735	0.2142	0.2777	0.2017	0.1345	0.0511	0.0212	0.0062	0.005	0.3087	0.437375	0.291910833333333	0.217615833333333	0.7688
Genome_instability_and_Mutation	AGA_260_3_127	800	3.37	10	1.8277	0.7622	27	20	0.8701	2.1018	0.6377	1.3113	0.5469	0.8146	0.3397	1.0159	0.2773	1.0041	0.4187	1.0773	0.6694	0.015	0.0725	0.2138	0.2775	0.2025	0.135	0.0512	0.0213	0.0063	0.005	0.6377	0.416535	0.271811666666667	0.200955	0.8701
Inducing_Angiogenesis	AGA_260_3_127	803	3.3649	10	1.8276	0.7622	729	40	1.4238	2.829	0.4292	1.1742	0.4897	0.6636	0.2768	0.8227	0.2246	0.644	0.2686	0.7112	0.4419	0.0149	0.0735	0.2142	0.2777	0.2017	0.1345	0.0511	0.0212	0.0062	0.005	0.4292	0.2642725	0.1604675	0.115459166666667	1.4238
Resisting_Cell_Death	AGA_260_3_127	800	3.37	10	1.8277	0.7622	800	466	3.5209	5.7706	0.8633	0.3869	0.1613	0.1459	0.0608	0.223	0.0609	0.1	0.0417	0.1146	0.0712	0.015	0.0725	0.2138	0.2775	0.2025	0.135	0.0512	0.0213	0.0063	0.005	0.8633	0.03296	0.0177033333333333	0.0121283333333333	3.5214
Sustaining_Proliferative_Signaling	AGA_260_3_127	800	3.37	10	1.8277	0.7622	800	263	2.6239	4.9392	0.7389	0.6028	0.2514	0.2635	0.1099	0.3697	0.1009	0.1946	0.0811	0.2215	0.1376	0.015	0.0725	0.2138	0.2775	0.2025	0.135	0.0512	0.0213	0.0063	0.005	0.7389	0.07423	0.03951	0.0281191666666667	2.6241
Activating_Invasion_and_Metastasis	AGA_260_3_129	1612	3.366	11	1.8854	0.7588	1612	178	1.7948	3.4579	0.4682	1.1994	0.4827	0.6847	0.2755	0.7963	0.1978	0.6195	0.2493	0.689	0.4281	0.0199	0.0924	0.1948	0.268	0.206	0.1266	0.0496	0.0254	0.0118	0.0056	0.4682	0.247771666666667	0.144650833333333	0.09516	1.7948
AKT Pathway	AGA_260_3_129	1572	3.3244	11	1.884	0.7582	1572	107	0.6837	1.6896	0.2296	1.7443	0.7019	1.2761	0.5135	1.1169	0.2787	1.5922	0.6408	1.5424	0.9584	0.021	0.0967	0.2017	0.2672	0.1997	0.1247	0.0477	0.0254	0.0102	0.0057	0.2296	0.640241666666667	0.4415725	0.237868333333333	0.6837
Avoiding_Immune_Destruction	AGA_260_3_129	1624	3.3707	11	1.8848	0.7585	729	35	0.5977	1.181	0.1792	1.7694	0.7121	1.3943	0.5611	1.5426	0.3832	1.5832	0.6371	1.5322	0.952	0.0197	0.0905	0.197	0.2654	0.2087	0.125	0.0511	0.0252	0.0117	0.0055	0.1792	0.6356125	0.488781666666667	0.333210833333333	0.5977
Evading_Growth_Suppressors	AGA_260_3_129	1617	3.3754	11	1.8858	0.7589	1617	46	0.5971	1.508	0.2041	1.7822	0.7172	1.329	0.5348	1.3076	0.3248	1.5173	0.6106	1.5205	0.9447	0.0192	0.0921	0.1942	0.2653	0.2096	0.1255	0.0513	0.0254	0.0118	0.0056	0.2041	0.609406666666667	0.4244825	0.2576225	0.5971
Genome_instability_and_Mutation	AGA_260_3_129	1579	3.3363	11	1.8833	0.7579	27	18	0.5005	1.3206	0.4007	1.818	0.7316	1.4086	0.5668	1.531	0.382	1.5332	0.617	1.5307	0.9511	0.0203	0.0956	0.2001	0.266	0.2039	0.1235	0.0494	0.0253	0.0101	0.0057	0.4007	0.616255833333333	0.446788333333333	0.2870175	0.5005
Inducing_Angiogenesis	AGA_260_3_129	1620	3.363	11	1.8837	0.758	729	30	0.7234	1.4102	0.2139	1.7132	0.6894	1.3042	0.5248	1.5067	0.3743	1.3878	0.5585	1.4098	0.876	0.0204	0.0895	0.1988	0.2685	0.2049	0.1253	0.05	0.0253	0.0117	0.0056	0.2139	0.557549166666667	0.410675	0.28727	0.7234
Resisting_Cell_Death	AGA_260_3_129	1573	3.3261	11	1.8835	0.758	1573	362	2.2562	4.2014	0.5708	1.1938	0.4804	0.6134	0.2469	0.6212	0.155	0.6157	0.2478	0.6919	0.4299	0.021	0.0966	0.2003	0.2683	0.2003	0.1246	0.0477	0.0254	0.0102	0.0057	0.5708	0.245706666666667	0.1364175	0.086735	2.2563
Sustaining_Proliferative_Signaling	AGA_260_3_129	1574	3.3266	11	1.8827	0.7576	1574	145	1.2555	2.6288	0.3571	1.5407	0.62	0.9739	0.3919	0.9967	0.2487	1.0883	0.438	1.1772	0.7314	0.021	0.0959	0.2008	0.2687	0.2001	0.1245	0.0476	0.0254	0.0102	0.0057	0.3571	0.434521666666667	0.268956666666667	0.172196666666667	1.2555
Activating_Invasion_and_Metastasis	AGA_260_3_130	1292	3.4768	9	1.8456	0.8015	1292	332	2.2367	4.8225	0.6732	0.7373	0.3202	0.3577	0.1553	0.4252	0.1087	0.3026	0.1314	0.3352	0.2083	0.0116	0.0697	0.1958	0.2686	0.226	0.1293	0.0534	0.0302	0.0116	0.0039	0.6732	0.1272325	0.0699633333333333	0.0430025	2.237
AKT Pathway	AGA_260_3_130	1291	3.4779	9	1.8452	0.8014	1291	155	1.2379	3.2457	0.4531	1.1566	0.5023	0.7101	0.3084	0.7968	0.2037	0.7705	0.3346	0.8336	0.5179	0.0116	0.0689	0.1967	0.268	0.2262	0.1294	0.0534	0.0302	0.0116	0.0039	0.4531	0.335341666666667	0.196618333333333	0.1254075	1.2377
Avoiding_Immune_Destruction	AGA_260_3_130	1293	3.4756	9	1.8467	0.802	729	33	0.8522	1.9625	0.2977	1.7134	0.7441	1.1812	0.513	1.3007	0.3325	1.1659	0.5063	1.2165	0.7558	0.0116	0.0704	0.1957	0.2684	0.2251	0.1299	0.0534	0.0302	0.0116	0.0039	0.2977	0.506509166666667	0.339706666666667	0.2257925	0.8522
Evading_Growth_Suppressors	AGA_260_3_130	1292	3.4768	9	1.8456	0.8015	1292	60	0.9886	2.6379	0.3682	1.3196	0.5731	0.8151	0.354	0.9547	0.244	0.933	0.4052	0.9985	0.6204	0.0116	0.0697	0.1958	0.2686	0.226	0.1293	0.0534	0.0302	0.0116	0.0039	0.3682	0.402426666666667	0.245816666666667	0.1572525	0.9886
Genome_instability_and_Mutation	AGA_260_3_130	1291	3.4779	9	1.8452	0.8014	27	15	0.5997	1.5846	0.4808	1.5929	0.6918	1.1362	0.4935	1.4671	0.375	1.264	0.5489	1.2964	0.8055	0.0116	0.0689	0.1967	0.268	0.2262	0.1294	0.0534	0.0302	0.0116	0.0039	0.4808	0.547154166666667	0.385873333333333	0.262225833333333	0.5997
Inducing_Angiogenesis	AGA_260_3_130	1293	3.4756	9	1.8467	0.802	729	24	0.7283	1.7139	0.26	1.5932	0.6919	1.1005	0.4779	1.248	0.319	1.2184	0.5291	1.2589	0.7822	0.0116	0.0704	0.1957	0.2684	0.2251	0.1299	0.0534	0.0302	0.0116	0.0039	0.26	0.526953333333333	0.36658	0.248293333333333	0.7283
Resisting_Cell_Death	AGA_260_3_130	1290	3.4775	9	1.8452	0.8014	1290	653	2.9812	5.6973	0.7954	0.5105	0.2217	0.251	0.109	0.2965	0.0758	0.2092	0.0908	0.2329	0.1447	0.0116	0.069	0.1969	0.2674	0.2271	0.1287	0.0535	0.0302	0.0116	0.0039	0.7954	0.0869716666666667	0.0455616666666667	0.0287566666666667	2.9816
Sustaining_Proliferative_Signaling	AGA_260_3_130	1290	3.4775	9	1.8452	0.8014	1290	187	1.598	3.9001	0.5445	1.0527	0.4572	0.5616	0.2439	0.6649	0.17	0.5302	0.2303	0.5813	0.3612	0.0116	0.069	0.1969	0.2674	0.2271	0.1287	0.0535	0.0302	0.0116	0.0039	0.5445	0.226450833333333	0.1268475	0.0795733333333333	1.5978
Activating_Invasion_and_Metastasis	AGA_260_3_131	608	3.0066	9	1.9252	0.8361	608	222	3.5116	4.7517	0.7413	0.6326	0.2747	0.3348	0.1454	0.4092	0.116	0.1929	0.0838	0.239	0.1485	0.0592	0.1447	0.1924	0.2451	0.1694	0.1053	0.0576	0.0197	0.0049	0.0016	0.7413	0.0763466666666667	0.0432491666666667	0.02899	3.5115
AKT Pathway	AGA_260_3_131	579	2.981	9	1.9286	0.8376	579	328	3.7233	5.133	0.8069	0.6516	0.283	0.2994	0.13	0.2763	0.079	0.2441	0.106	0.3038	0.1887	0.0604	0.1572	0.1848	0.2418	0.1658	0.1088	0.0553	0.019	0.0052	0.0017	0.8069	0.097235	0.0548666666666667	0.0356108333333333	3.7242
Avoiding_Immune_Destruction	AGA_260_3_131	613	3.0212	9	1.9205	0.8341	613	40	0.9105	1.7681	0.2755	1.5535	0.6747	1.1124	0.4831	1.2277	0.3481	1.2876	0.5592	1.387	0.8618	0.0555	0.1436	0.1941	0.2463	0.1713	0.1044	0.0587	0.0196	0.0049	0.0016	0.2755	0.555294166666667	0.396028333333333	0.268755833333333	0.9105
Evading_Growth_Suppressors	AGA_260_3_131	611	3.0082	9	1.9232	0.8352	611	79	2.1465	3.4319	0.535	0.9456	0.4107	0.5045	0.2191	0.6133	0.1739	0.4698	0.204	0.566	0.3517	0.0589	0.1457	0.1882	0.2488	0.1702	0.1047	0.0573	0.0196	0.0049	0.0016	0.535	0.196795833333333	0.119318333333333	0.0793616666666667	2.1465
Genome_instability_and_Mutation	AGA_260_3_131	597	2.9983	9	1.9256	0.8363	27	19	1.2026	2.1826	0.6622	1.3635	0.5921	0.9169	0.3982	0.9927	0.2815	0.8468	0.3678	0.9741	0.6052	0.0586	0.1524	0.1859	0.2412	0.1759	0.1039	0.0553	0.0201	0.005	0.0017	0.6622	0.3658475	0.243793333333333	0.1674	1.2026
Inducing_Angiogenesis	AGA_260_3_131	614	3.0163	9	1.9221	0.8347	614	46	1.3717	2.4409	0.3802	1.4143	0.6142	0.9243	0.4014	1.0188	0.2889	0.8751	0.38	1.0056	0.6248	0.057	0.1433	0.1938	0.2459	0.171	0.1042	0.0586	0.0195	0.0049	0.0016	0.3802	0.375781666666667	0.246786666666667	0.168990833333333	1.3717
Resisting_Cell_Death	AGA_260_3_131	594	2.9966	9	1.9276	0.8372	594	435	5.2912	5.8411	0.9145	0.3666	0.1592	0.1622	0.0704	0.1853	0.053	0.0784	0.034	0.0989	0.0615	0.0589	0.1515	0.1902	0.2374	0.1751	0.1044	0.0556	0.0202	0.0051	0.0017	0.9145	0.0239641666666667	0.0135716666666667	0.008815	5.2911
Sustaining_Proliferative_Signaling	AGA_260_3_131	595	2.9916	9	1.9291	0.8378	595	277	3.7515	5.0644	0.7927	0.5651	0.2454	0.2669	0.1159	0.307	0.0871	0.1801	0.0782	0.2247	0.1396	0.0605	0.1513	0.1899	0.237	0.1748	0.1042	0.0555	0.0202	0.005	0.0017	0.7927	0.0675366666666667	0.0391616666666667	0.02506	3.7514
Activating_Invasion_and_Metastasis	AGA_260_3_132	994	3.4085	10	1.8491	0.7711	994	418	3.3753	5.4655	0.7919	0.5834	0.2433	0.2647	0.1104	0.3715	0.0982	0.1288	0.0537	0.146	0.0907	0.0171	0.0775	0.1881	0.2807	0.2203	0.1268	0.0543	0.0201	0.008	0.007	0.7919	0.0447558333333333	0.0254033333333333	0.0162875	3.3743
AKT Pathway	AGA_260_3_132	982	3.389	10	1.8482	0.7708	982	482	2.8373	5.6527	0.8205	0.5334	0.2225	0.2525	0.1053	0.3144	0.0836	0.1118	0.0466	0.1274	0.0792	0.0183	0.0774	0.1935	0.276	0.2251	0.1212	0.053	0.0214	0.0081	0.0061	0.8205	0.0404025	0.0214875	0.0146708333333333	2.8357
Avoiding_Immune_Destruction	AGA_260_3_132	1012	3.3933	10	1.8477	0.7706	729	67	1.5576	3.0788	0.4671	1.3291	0.5543	0.7896	0.3293	0.9047	0.2391	0.7536	0.3143	0.8284	0.5147	0.0188	0.08	0.1838	0.2816	0.2204	0.1265	0.0553	0.0217	0.0059	0.0059	0.4671	0.3110925	0.181926666666667	0.122779166666667	1.5576
Evading_Growth_Suppressors	AGA_260_3_132	1009	3.3835	10	1.8506	0.7717	1009	100	1.5122	3.5066	0.507	1.1063	0.4614	0.615	0.2565	0.7424	0.1962	0.5422	0.2261	0.6034	0.3749	0.0188	0.0803	0.1893	0.2785	0.223	0.1209	0.0545	0.0208	0.0079	0.0059	0.507	0.2239725	0.129049166666667	0.0881941666666667	1.5123
Genome_instability_and_Mutation	AGA_260_3_132	1017	3.4081	10	1.8528	0.7727	27	25	1.4802	2.6269	0.797	1.3538	0.5646	0.8128	0.339	0.9757	0.2578	0.7826	0.3264	0.8535	0.5303	0.0187	0.0767	0.1878	0.2783	0.2212	0.1268	0.056	0.0197	0.0079	0.0069	0.797	0.324371666666667	0.198310833333333	0.13706	1.4802
Inducing_Angiogenesis	AGA_260_3_132	1020	3.4039	10	1.8533	0.7729	729	58	1.5973	3.0866	0.4683	1.2783	0.5331	0.7583	0.3162	0.8418	0.2225	0.6283	0.262	0.6912	0.4295	0.0186	0.0784	0.1863	0.2794	0.2206	0.1265	0.0559	0.0196	0.0078	0.0069	0.4683	0.2581425	0.154025	0.1062525	1.5973
Resisting_Cell_Death	AGA_260_3_132	982	3.389	10	1.8482	0.7708	982	793	5.3768	6.5429	0.9497	0.2672	0.1114	0.0991	0.0413	0.1603	0.0426	0.0386	0.0161	0.0443	0.0275	0.0183	0.0774	0.1935	0.276	0.2251	0.1212	0.053	0.0214	0.0081	0.0061	0.9497	0.00831666666666667	0.00413166666666667	0.0029275	5.3754
Sustaining_Proliferative_Signaling	AGA_260_3_132	1016	3.4075	10	1.8525	0.7726	1016	367	3.1775	5.1814	0.7484	0.7696	0.3209	0.348	0.1451	0.4525	0.1196	0.1912	0.0797	0.216	0.1342	0.0187	0.0768	0.187	0.2805	0.2195	0.127	0.0561	0.0197	0.0079	0.0069	0.7484	0.07528	0.0405483333333333	0.0274758333333333	3.1781
Activating_Invasion_and_Metastasis	AGA_260_3_133	527	3.1651	9	1.8607	0.8081	527	173	2.5872	4.288	0.6842	0.704	0.3058	0.3468	0.1506	0.452	0.1316	0.3121	0.1355	0.3685	0.2289	0.0285	0.1176	0.2011	0.2732	0.1917	0.1025	0.0588	0.0209	0.0038	0.0019	0.6842	0.128039166666667	0.0711908333333333	0.0511458333333333	2.5873
AKT Pathway	AGA_260_3_133	512	3.1016	9	1.8319	0.7956	512	97	1.3751	3.0237	0.4847	1.2008	0.5215	0.7274	0.3159	0.8293	0.2415	0.8121	0.3527	0.9339	0.5802	0.0254	0.1289	0.2031	0.2812	0.1816	0.1074	0.0527	0.0156	0.002	0.002	0.4847	0.347033333333333	0.209739166666667	0.14914	1.3751
Avoiding_Immune_Destruction	AGA_260_3_133	532	3.1617	9	1.866	0.8104	532	44	1.268	2.2399	0.3569	1.5028	0.6526	0.9799	0.4256	1.0576	0.3052	1.1168	0.485	1.2323	0.7657	0.0301	0.1184	0.2011	0.2688	0.1917	0.1053	0.0583	0.0207	0.0038	0.0019	0.3569	0.4792025	0.306813333333333	0.2149475	1.268
Evading_Growth_Suppressors	AGA_260_3_133	531	3.1864	9	1.8606	0.8081	531	48	0.9274	2.2891	0.3648	1.4609	0.6345	1.0002	0.4344	1.0474	0.3022	1.0605	0.4606	1.1672	0.7252	0.0301	0.1092	0.2015	0.2712	0.1996	0.1017	0.0603	0.0207	0.0038	0.0019	0.3648	0.454978333333333	0.296975833333333	0.213165	0.9274
Genome_instability_and_Mutation	AGA_260_3_133	520	3.0885	9	1.8436	0.8007	27	22	1.2063	2.5254	0.7662	1.306	0.5672	0.7976	0.3464	1.0052	0.2927	0.7118	0.3091	0.8203	0.5097	0.0308	0.1269	0.2058	0.2731	0.1827	0.1096	0.0519	0.0154	0.0019	0.0019	0.7662	0.30058	0.189111666666667	0.138086666666667	1.2063
Inducing_Angiogenesis	AGA_260_3_133	530	3.1774	9	1.8594	0.8075	530	34	0.9233	1.7345	0.2765	1.5305	0.6647	1.1114	0.4827	1.2412	0.3581	1.3085	0.5683	1.3836	0.8597	0.0302	0.1094	0.2038	0.2736	0.1943	0.1038	0.0585	0.0208	0.0038	0.0019	0.2765	0.562821666666667	0.397350833333333	0.289618333333333	0.9233
Resisting_Cell_Death	AGA_260_3_133	514	3.0895	9	1.8388	0.7986	514	328	3.9717	5.4388	0.8713	0.4256	0.1848	0.2127	0.0924	0.2375	0.0692	0.1105	0.048	0.1354	0.0842	0.0292	0.1284	0.2023	0.2802	0.1809	0.107	0.0525	0.0156	0.0019	0.0019	0.8713	0.0365766666666667	0.019765	0.0139266666666667	3.9722
Sustaining_Proliferative_Signaling	AGA_260_3_133	514	3.0895	9	1.8388	0.7986	514	179	2.415	4.5326	0.7261	0.7425	0.3225	0.3479	0.1511	0.4321	0.1258	0.2257	0.098	0.2731	0.1697	0.0292	0.1284	0.2023	0.2802	0.1809	0.107	0.0525	0.0156	0.0019	0.0019	0.7261	0.0894066666666667	0.0493533333333333	0.0354283333333333	2.4151
Activating_Invasion_and_Metastasis	AGA_260_3_134	668	3.1018	9	1.8547	0.8055	668	331	3.3701	5.3771	0.8267	0.4125	0.1791	0.178	0.0773	0.2572	0.0718	0.1287	0.0559	0.157	0.0975	0.0374	0.1048	0.232	0.2575	0.1811	0.1153	0.0509	0.015	0.0045	0.0015	0.8267	0.0469725	0.0252833333333333	0.0171383333333333	3.3702
AKT Pathway	AGA_260_3_134	662	3.0665	8	1.8435	0.839	662	236	2.3663	4.7682	0.7341	0.5437	0.2475	0.2568	0.1169	0.32	0.09	0.222	0.101	0.2704	0.168	0.0378	0.1118	0.2326	0.2538	0.1782	0.1224	0.0453	0.0136	0.0045	0	0.7341	0.0922308333333333	0.0508416666666667	0.0331841666666667	2.3664
Avoiding_Immune_Destruction	AGA_260_3_134	675	3.1467	9	1.8718	0.8129	675	48	1.5297	2.9882	0.4587	1.1088	0.4816	0.6627	0.2878	0.77	0.2149	0.616	0.2675	0.7108	0.4416	0.037	0.1022	0.2252	0.2607	0.1778	0.117	0.0548	0.0163	0.0074	0.0015	0.4587	0.260873333333333	0.160200833333333	0.108826666666667	1.5297
Evading_Growth_Suppressors	AGA_260_3_134	668	3.1018	9	1.8547	0.8055	668	109	2.1129	4.0785	0.627	0.7146	0.3104	0.3466	0.1505	0.4884	0.1363	0.2754	0.1196	0.3306	0.2054	0.0374	0.1048	0.232	0.2575	0.1811	0.1153	0.0509	0.015	0.0045	0.0015	0.627	0.11172	0.0641341666666667	0.0429875	2.1129
Genome_instability_and_Mutation	AGA_260_3_134	670	3.1104	8	1.8625	0.8477	27	20	1.0552	2.2594	0.6855	1.2564	0.5718	0.7898	0.3594	1.0079	0.2812	0.846	0.385	0.9587	0.5957	0.0373	0.1104	0.2254	0.2552	0.1761	0.1239	0.0493	0.0149	0.0075	0	0.6855	0.382045	0.247195833333333	0.164669166666667	1.0552
Inducing_Angiogenesis	AGA_260_3_134	675	3.1467	9	1.8718	0.8129	675	39	1.4513	2.6088	0.4005	1.1196	0.4863	0.6492	0.2819	0.8299	0.2316	0.7342	0.3189	0.8361	0.5195	0.037	0.1022	0.2252	0.2607	0.1778	0.117	0.0548	0.0163	0.0074	0.0015	0.4005	0.315413333333333	0.198621666666667	0.138430833333333	1.4513
Resisting_Cell_Death	AGA_260_3_134	663	3.0649	8	1.8445	0.8395	663	600	5.8741	6.3419	0.9762	0.0905	0.0412	0.0364	0.0166	0.052	0.0146	0.0369	0.0168	0.0461	0.0287	0.0377	0.1131	0.2323	0.2519	0.1795	0.1222	0.0452	0.0136	0.0045	0	0.9762	0.004235	0.00257583333333333	0.00145833333333333	5.8736
Sustaining_Proliferative_Signaling	AGA_260_3_134	663	3.0649	8	1.8445	0.8395	663	238	3.006	4.993	0.7685	0.4429	0.2016	0.2365	0.1076	0.2847	0.0801	0.1566	0.0713	0.1921	0.1193	0.0377	0.1131	0.2323	0.2519	0.1795	0.1222	0.0452	0.0136	0.0045	0	0.7685	0.0658716666666667	0.0355041666666667	0.0233458333333333	3.0063
Activating_Invasion_and_Metastasis	AGA_260_3_135	2100	3.2143	10	1.877	0.7828	2100	721	3.4979	5.8789	0.7685	0.4195	0.1749	0.1971	0.0822	0.249	0.0599	0.088	0.0367	0.1048	0.0651	0.0276	0.1024	0.2357	0.2386	0.1824	0.1252	0.0624	0.0138	0.01	0.0019	0.7685	0.0333058333333333	0.01826	0.0108508333333333	3.5008
AKT Pathway	AGA_260_3_135	2062	3.1746	10	1.8738	0.7814	2062	263	1.5403	3.5296	0.4625	1.1857	0.4945	0.6838	0.2852	0.7128	0.1721	0.6715	0.28	0.7715	0.4794	0.0281	0.1101	0.2367	0.2371	0.1809	0.1251	0.0572	0.0136	0.0092	0.0019	0.4625	0.278208333333333	0.164790833333333	0.100631666666667	1.5408
Avoiding_Immune_Destruction	AGA_260_3_135	2106	3.2222	10	1.8782	0.7833	729	51	1.4673	2.6295	0.3989	1.4122	0.5889	0.8666	0.3614	0.9846	0.2367	0.829	0.3457	0.9289	0.5771	0.0275	0.1021	0.2317	0.2422	0.1823	0.1254	0.0627	0.0138	0.0104	0.0019	0.3989	0.344	0.214748333333333	0.132861666666667	1.4673
Evading_Growth_Suppressors	AGA_260_3_135	2100	3.2143	10	1.877	0.7828	2100	134	1.4261	3.4373	0.4493	1.1386	0.4748	0.657	0.274	0.7757	0.1865	0.5424	0.2262	0.6227	0.3869	0.0276	0.1024	0.2357	0.2386	0.1824	0.1252	0.0624	0.0138	0.01	0.0019	0.4493	0.224040833333333	0.13348	0.081655	1.4261
Genome_instability_and_Mutation	AGA_260_3_135	2066	3.1781	10	1.8748	0.7819	27	27	0.9321	1.9857	0.6025	1.5812	0.6594	1.0673	0.4451	1.1625	0.2806	1.1892	0.4959	1.2956	0.805	0.0281	0.1104	0.2348	0.2386	0.1801	0.1254	0.0581	0.0136	0.0092	0.0019	0.6025	0.495466666666667	0.3243175	0.196519166666667	0.9321
Inducing_Angiogenesis	AGA_260_3_135	2106	3.2213	10	1.877	0.7827	729	49	1.2998	2.24	0.3398	1.4869	0.6201	0.9519	0.397	1.0862	0.2612	1.0369	0.4324	1.1411	0.709	0.0271	0.1021	0.2336	0.2407	0.1823	0.1258	0.0622	0.0138	0.0104	0.0019	0.3398	0.4313925	0.276915833333333	0.171425833333333	1.2998
Resisting_Cell_Death	AGA_260_3_135	2064	3.1754	10	1.8746	0.7818	2064	1400	5.2015	6.9635	0.9124	0.2697	0.1125	0.1196	0.0499	0.148	0.0357	0.0318	0.0132	0.0385	0.024	0.0281	0.1109	0.2355	0.2369	0.1807	0.125	0.0586	0.0136	0.0087	0.0019	0.9124	0.00995	0.00489833333333333	0.00317416666666667	5.1807
Sustaining_Proliferative_Signaling	AGA_260_3_135	2066	3.1781	10	1.8748	0.7819	2066	410	2.8507	4.9251	0.6452	0.7457	0.311	0.3643	0.1519	0.4491	0.1084	0.227	0.0947	0.2693	0.1673	0.0281	0.1104	0.2348	0.2386	0.1801	0.1254	0.0581	0.0136	0.0092	0.0019	0.6452	0.0922741666666667	0.0511666666666667	0.0312075	2.8524
Activating_Invasion_and_Metastasis	AGA_260_3_136	1559	3.4189	10	1.908	0.7957	1559	384	3.3875	5.0595	0.6882	0.7092	0.2958	0.3627	0.1513	0.4472	0.1116	0.2035	0.0849	0.2291	0.1423	0.0301	0.0872	0.179	0.2386	0.2207	0.1392	0.0712	0.0237	0.0071	0.0032	0.6882	0.0816616666666667	0.0448091666666667	0.028405	3.3878
AKT Pathway	AGA_260_3_136	1393	3.4013	10	1.8977	0.7914	1393	519	2.7088	5.3983	0.7457	0.5852	0.2441	0.2683	0.1119	0.3349	0.0848	0.1813	0.0756	0.2052	0.1275	0.028	0.0883	0.1823	0.2398	0.2297	0.1307	0.0668	0.0237	0.0072	0.0036	0.7457	0.0720491666666667	0.0391058333333333	0.0251216666666667	2.7087
Avoiding_Immune_Destruction	AGA_260_3_136	1624	3.4261	10	1.9121	0.7974	729	52	1.7729	2.7473	0.4168	1.3835	0.577	0.8652	0.3608	1.0288	0.2556	0.7738	0.3227	0.8409	0.5225	0.0314	0.0837	0.1847	0.2309	0.2223	0.1392	0.0727	0.0252	0.0068	0.0031	0.4168	0.32118	0.1979725	0.1264925	1.7729
Evading_Growth_Suppressors	AGA_260_3_136	1556	3.4113	10	1.9082	0.7958	1556	73	1.1915	2.8517	0.388	1.365	0.5692	0.8214	0.3426	0.8795	0.2195	0.7916	0.3301	0.8635	0.5365	0.0308	0.0874	0.1799	0.2384	0.2204	0.1382	0.0713	0.0231	0.0071	0.0032	0.388	0.329136666666667	0.200243333333333	0.128006666666667	1.1915
Genome_instability_and_Mutation	AGA_260_3_136	1425	3.4344	10	1.9055	0.7946	27	21	1.049	2.1742	0.6597	1.5408	0.6426	0.9974	0.416	1.2259	0.3103	0.977	0.4074	1.0421	0.6475	0.0274	0.0863	0.1796	0.2386	0.2253	0.1375	0.0674	0.0274	0.007	0.0035	0.6597	0.405805833333333	0.265295833333333	0.174463333333333	1.049
Inducing_Angiogenesis	AGA_260_3_136	1629	3.4254	10	1.9125	0.7976	729	52	1.7984	2.9909	0.4537	1.2876	0.537	0.7918	0.3302	0.8765	0.2178	0.6572	0.2741	0.7194	0.447	0.0313	0.0853	0.1823	0.2314	0.2228	0.1393	0.0724	0.0252	0.0068	0.0031	0.4537	0.273706666666667	0.165504166666667	0.105890833333333	1.7984
Resisting_Cell_Death	AGA_260_3_136	1404	3.4245	10	1.906	0.7949	1404	917	5.0972	6.5187	0.8995	0.3056	0.1275	0.1324	0.0552	0.1816	0.046	0.0497	0.0207	0.0565	0.0351	0.0285	0.0869	0.1802	0.2386	0.2222	0.1396	0.0684	0.0249	0.0071	0.0036	0.8995	0.0143908333333333	0.0080675	0.004865	5.1016
Sustaining_Proliferative_Signaling	AGA_260_3_136	1414	3.4286	10	1.9059	0.7948	1414	348	3.1048	4.9623	0.6841	0.7965	0.3322	0.3964	0.1653	0.4871	0.1233	0.2068	0.0862	0.2322	0.1443	0.0276	0.0877	0.1803	0.2362	0.2256	0.1372	0.0693	0.0255	0.0071	0.0035	0.6841	0.083405	0.0460291666666667	0.0295191666666667	3.1048
Activating_Invasion_and_Metastasis	AGA_260_3_137	1174	3.1499	10	1.9222	0.8016	1174	357	2.7394	4.9553	0.7011	0.8214	0.3426	0.4391	0.1831	0.4947	0.1285	0.2279	0.095	0.2723	0.1692	0.029	0.144	0.2147	0.2385	0.1593	0.1193	0.0579	0.0239	0.0102	0.0034	0.7011	0.0936933333333333	0.0516275	0.0338633333333333	2.7387
AKT Pathway	AGA_260_3_137	1170	3.1419	10	1.9241	0.8024	1170	243	1.805	3.8693	0.5477	1.1102	0.463	0.6675	0.2784	0.6929	0.18	0.5388	0.2247	0.6287	0.3906	0.0291	0.1504	0.2085	0.2376	0.1598	0.1205	0.0564	0.0239	0.0103	0.0034	0.5477	0.220765833333333	0.131145833333333	0.0845491666666667	1.8052
Avoiding_Immune_Destruction	AGA_260_3_137	1184	3.152	10	1.9281	0.8041	729	44	0.9749	2.1764	0.3302	1.5963	0.6657	1.0926	0.4556	1.0922	0.2821	1.0518	0.4386	1.1607	0.7212	0.0312	0.1444	0.2078	0.2407	0.1613	0.1191	0.0574	0.0236	0.011	0.0034	0.3302	0.436908333333333	0.29143	0.189739166666667	0.9749
Evading_Growth_Suppressors	AGA_260_3_137	1176	3.1548	10	1.922	0.8015	1176	83	1.1209	2.7762	0.3927	1.4259	0.5946	0.9216	0.3843	1.0336	0.267	0.824	0.3436	0.9347	0.5808	0.0289	0.1437	0.2109	0.2423	0.1599	0.119	0.057	0.0247	0.0102	0.0034	0.3927	0.341218333333333	0.21511	0.138378333333333	1.1209
Genome_instability_and_Mutation	AGA_260_3_137	1177	3.1504	10	1.9295	0.8047	27	9	0.8052	1.6146	0.4899	1.6744	0.6983	1.2042	0.5022	1.2868	0.3324	1.2736	0.5311	1.3726	0.8528	0.0306	0.1487	0.2056	0.2379	0.1614	0.1206	0.0569	0.0238	0.011	0.0034	0.4899	0.529355	0.359875	0.228260833333333	0.8052
Inducing_Angiogenesis	AGA_260_3_137	1191	3.1335	10	1.9236	0.8022	729	39	0.8098	1.9378	0.294	1.6589	0.6918	1.1643	0.4855	1.1845	0.306	1.2436	0.5186	1.3511	0.8395	0.0311	0.1461	0.2124	0.2393	0.1595	0.1175	0.0571	0.0235	0.0101	0.0034	0.294	0.516705	0.340836666666667	0.2133725	0.8098
Resisting_Cell_Death	AGA_260_3_137	1167	3.1482	10	1.9227	0.8018	1167	554	3.8355	5.6866	0.8052	0.5618	0.2343	0.2822	0.1177	0.3436	0.0892	0.1229	0.0512	0.1483	0.0921	0.0283	0.1491	0.2091	0.2382	0.1602	0.1208	0.0566	0.024	0.0103	0.0034	0.8052	0.0469041666666667	0.0262608333333333	0.0166408333333333	3.8355
Sustaining_Proliferative_Signaling	AGA_260_3_137	1172	3.1416	10	1.9256	0.803	1172	253	2.4991	4.4872	0.635	0.9085	0.3789	0.4858	0.2026	0.5636	0.1464	0.3144	0.1311	0.3736	0.2321	0.0299	0.1493	0.209	0.2381	0.1587	0.1203	0.0572	0.0239	0.0102	0.0034	0.635	0.126920833333333	0.0740533333333333	0.0462725	2.4988
Activating_Invasion_and_Metastasis	AGA_260_3_138	704	3.3977	10	1.9173	0.7996	704	335	4.6364	5.0923	0.7766	0.6987	0.2914	0.3491	0.1456	0.3992	0.1106	0.2398	0.1	0.2709	0.1683	0.0227	0.0838	0.2287	0.2259	0.2017	0.1236	0.0696	0.027	0.0099	0.0071	0.7766	0.0938366666666667	0.0516225	0.0351875	4.6364
AKT Pathway	AGA_260_3_138	769	3.4486	11	1.9395	0.7805	769	166	2.0588	3.1528	0.4745	1.5502	0.6238	0.9031	0.3635	0.6404	0.1761	1.0711	0.431	1.1376	0.7069	0.0234	0.0793	0.2159	0.2432	0.2003	0.1157	0.0663	0.0338	0.0117	0.0104	0.4745	0.427615833333333	0.256951666666667	0.166843333333333	2.0587
Avoiding_Immune_Destruction	AGA_260_3_138	779	3.448	10	1.9148	0.7985	729	34	1.7955	2.4021	0.3644	1.5439	0.6439	1.0083	0.4205	1.0171	0.2796	0.9256	0.386	0.9903	0.6153	0.0218	0.0745	0.2169	0.2452	0.2003	0.122	0.0719	0.0295	0.0103	0.0077	0.3644	0.381640833333333	0.2459	0.1730275	1.7955
Evading_Growth_Suppressors	AGA_260_3_138	779	3.4788	11	1.9455	0.7829	779	119	2.4128	3.6367	0.5462	1.2835	0.5165	0.7154	0.2879	0.7378	0.2028	0.5938	0.239	0.6491	0.4033	0.0244	0.0757	0.2118	0.2375	0.208	0.1181	0.068	0.0321	0.0141	0.0103	0.5462	0.234015833333333	0.136200833333333	0.0950241666666667	2.4128
Genome_instability_and_Mutation	AGA_260_3_138	749	3.4633	11	1.9552	0.7868	27	7	0.1984	0.5398	0.1638	1.976	0.7952	1.7274	0.6952	1.4957	0.4112	1.9404	0.7809	1.2935	0.8037	0.0227	0.0895	0.2083	0.231	0.1949	0.1282	0.0721	0.032	0.012	0.0093	0.1638	0.778228333333333	0.6611275	0.3273425	0.1984
Inducing_Angiogenesis	AGA_260_3_138	780	3.4487	10	1.9152	0.7987	729	54	2.3666	3.0765	0.4667	1.2168	0.5074	0.7141	0.2978	0.7588	0.2071	0.6662	0.2778	0.7266	0.4514	0.0218	0.0744	0.2167	0.2462	0.2	0.1218	0.0705	0.0308	0.0103	0.0077	0.4667	0.273898333333333	0.16549	0.115165833333333	2.3666
Resisting_Cell_Death	AGA_260_3_138	694	3.3602	10	1.9089	0.7961	694	348	4.8891	5.0916	0.7782	0.8509	0.3548	0.4037	0.1684	0.422	0.1178	0.2685	0.112	0.3057	0.1899	0.0216	0.0879	0.2334	0.232	0.1988	0.1153	0.0663	0.0288	0.0086	0.0072	0.7782	0.1047525	0.0581925	0.03941	4.8893
Sustaining_Proliferative_Signaling	AGA_260_3_138	705	3.3957	10	1.9111	0.797	705	269	4.0292	4.8254	0.7358	0.8997	0.3752	0.4623	0.1928	0.5355	0.1483	0.254	0.1059	0.2866	0.1781	0.0199	0.0851	0.2312	0.2312	0.1972	0.1191	0.0709	0.0298	0.0085	0.0071	0.7358	0.0974025	0.0554116666666667	0.03747	4.0295
Activating_Invasion_and_Metastasis	AGA_260_3_139	248	2.7984	8	1.8361	0.8356	248	201	4.2502	5.2133	0.9456	0.2603	0.1185	0.1336	0.0608	0.1604	0.0527	0.0879	0.04	0.1169	0.0726	0.0484	0.1734	0.2379	0.2298	0.1774	0.0685	0.0524	0.004	0.0081	0	0.9456	0.01462	0.00853166666666667	0.00602083333333333	4.2502
AKT Pathway	AGA_260_3_139	246	2.8211	8	1.8257	0.8309	246	91	2.3388	3.8351	0.6966	0.7503	0.3415	0.4127	0.1878	0.4513	0.1482	0.3483	0.1585	0.4432	0.2754	0.0407	0.1748	0.2398	0.2317	0.1789	0.0691	0.0528	0.0041	0.0081	0	0.6966	0.144285833333333	0.0836233333333333	0.0628875	2.3388
Avoiding_Immune_Destruction	AGA_260_3_139	259	2.8108	8	1.855	0.8442	259	36	1.6679	2.9109	0.5239	0.9015	0.4103	0.5627	0.2561	0.5613	0.1816	0.5607	0.2552	0.6956	0.4322	0.0541	0.1699	0.2317	0.2317	0.166	0.0811	0.0541	0.0039	0.0077	0	0.5239	0.24185	0.152700833333333	0.1097	1.6679
Evading_Growth_Suppressors	AGA_260_3_139	253	2.7747	8	1.8304	0.8331	253	85	2.1492	3.9398	0.712	0.7281	0.3314	0.3914	0.1782	0.4325	0.1399	0.2888	0.1314	0.3745	0.2327	0.0474	0.1779	0.2451	0.2253	0.1739	0.0672	0.0514	0.004	0.0079	0	0.712	0.115355833333333	0.0671783333333333	0.0486108333333333	2.1492
Genome_instability_and_Mutation	AGA_260_3_139	275	2.8073	8	1.8662	0.8494	27	15	0.7449	1.5081	0.4576	1.4915	0.6788	1.1161	0.5079	1.1253	0.3641	1.2721	0.579	1.4054	0.8732	0.0655	0.1564	0.2364	0.2255	0.1709	0.0727	0.0618	0.0036	0.0073	0	0.4576	0.5722575	0.4129175	0.307505	0.7449
Inducing_Angiogenesis	AGA_260_3_139	253	2.7747	8	1.8304	0.8331	253	42	1.6391	2.9387	0.5311	0.8062	0.3669	0.5067	0.2306	0.527	0.1705	0.5756	0.2619	0.7189	0.4467	0.0474	0.1779	0.2451	0.2253	0.1739	0.0672	0.0514	0.004	0.0079	0	0.5311	0.248554166666667	0.153851666666667	0.113663333333333	1.639
Resisting_Cell_Death	AGA_260_3_139	246	2.8211	8	1.8257	0.8309	246	225	5.5554	5.3806	0.9773	0.1949	0.0887	0.0945	0.043	0.1169	0.0384	0.0726	0.033	0.0961	0.0597	0.0407	0.1748	0.2398	0.2317	0.1789	0.0691	0.0528	0.0041	0.0081	0	0.9773	0.00613083333333333	0.00321333333333333	0.00249916666666667	5.5556
Sustaining_Proliferative_Signaling	AGA_260_3_139	247	2.8178	8	1.8241	0.8302	247	170	3.8188	4.9403	0.8967	0.3649	0.1661	0.174	0.0792	0.217	0.0713	0.1219	0.0555	0.1601	0.0995	0.0405	0.1741	0.2429	0.2308	0.1781	0.0688	0.0526	0.004	0.0081	0	0.8967	0.0322566666666667	0.0175391666666667	0.0133225	3.8185
Activating_Invasion_and_Metastasis	AGA_260_3_140	1442	3.0874	8	1.8783	0.8548	1442	740	4.2397	6.1833	0.8501	0.5212	0.2372	0.2039	0.0928	0.3186	0.0803	0.064	0.0291	0.079	0.0491	0.0319	0.129	0.2358	0.2365	0.1817	0.1026	0.0465	0.0298	0.0062	0	0.8501	0.0242016666666667	0.0135208333333333	0.00750916666666667	4.2316
AKT Pathway	AGA_260_3_140	1425	3.0765	8	1.8774	0.8544	1425	580	3.3642	5.7858	0.7967	0.5266	0.2397	0.26	0.1183	0.3143	0.0795	0.0923	0.042	0.1137	0.0707	0.0309	0.1347	0.2337	0.2351	0.1825	0.1011	0.047	0.0288	0.0063	0	0.7967	0.0368966666666667	0.0203691666666667	0.011575	3.3652
Avoiding_Immune_Destruction	AGA_260_3_140	1411	3.0815	8	1.8831	0.857	729	70	1.6533	3.1143	0.4725	1.2639	0.5752	0.742	0.3377	0.866	0.2192	0.6214	0.2828	0.7292	0.4531	0.0347	0.1283	0.2346	0.236	0.18	0.1035	0.0475	0.0298	0.0057	0	0.4725	0.279818333333333	0.167895833333333	0.09729	1.6533
Evading_Growth_Suppressors	AGA_260_3_140	1417	3.084	8	1.8808	0.856	1417	280	2.8233	4.8311	0.6658	0.8346	0.3799	0.4295	0.1955	0.5383	0.1362	0.2247	0.1023	0.2728	0.1695	0.0339	0.1277	0.2357	0.2357	0.1807	0.1037	0.0473	0.0296	0.0056	0	0.6658	0.0991191666666667	0.0546266666666667	0.031735	2.8233
Genome_instability_and_Mutation	AGA_260_3_140	1449	3.0945	8	1.8759	0.8538	27	21	1.3973	2.441	0.7406	1.5401	0.7009	0.993	0.4519	1.1356	0.286	0.8435	0.3839	0.9664	0.6005	0.0304	0.1291	0.236	0.2353	0.1808	0.107	0.0469	0.0283	0.0062	0	0.7406	0.379896666666667	0.237135833333333	0.139921666666667	1.3973
Inducing_Angiogenesis	AGA_260_3_140	1451	3.0861	8	1.8759	0.8538	729	62	1.85	3.356	0.5091	1.1895	0.5414	0.6886	0.3134	0.9225	0.2324	0.4513	0.2054	0.5349	0.3323	0.0317	0.1282	0.2364	0.2378	0.1819	0.102	0.0462	0.0296	0.0062	0	0.5091	0.202485	0.120223333333333	0.0702041666666667	1.85
Resisting_Cell_Death	AGA_260_3_140	1395	3.0753	8	1.8813	0.8562	1395	1075	6.5057	6.8063	0.94	0.3001	0.1366	0.1103	0.0502	0.1812	0.0458	0.0326	0.0148	0.0406	0.0253	0.0337	0.1312	0.2358	0.2323	0.1821	0.1025	0.048	0.0287	0.0057	0	0.94	0.00932333333333333	0.0045075	0.0028575	6.5074
Sustaining_Proliferative_Signaling	AGA_260_3_140	1403	3.0805	8	1.8801	0.8557	1403	538	4.0265	5.6642	0.7817	0.6125	0.2787	0.2815	0.1281	0.3819	0.0966	0.1199	0.0546	0.1472	0.0915	0.0328	0.1311	0.2345	0.2345	0.1803	0.1048	0.0478	0.0285	0.0057	0	0.7817	0.0507975	0.0275141666666667	0.01597	4.0267
Activating_Invasion_and_Metastasis	AGA_260_3_141	1935	2.9612	10	1.8881	0.7874	1935	929	4.9513	6.3718	0.842	0.3714	0.1549	0.1582	0.066	0.2114	0.0514	0.0536	0.0224	0.0686	0.0426	0.0439	0.1509	0.231	0.2212	0.1928	0.0863	0.0486	0.0155	0.0067	0.0031	0.842	0.0190325	0.0105925	0.00617916666666667	4.9481
AKT Pathway	AGA_260_3_141	1889	2.955	10	1.8881	0.7874	1889	625	3.1748	5.5022	0.7294	0.5522	0.2303	0.2816	0.1174	0.3231	0.0789	0.1468	0.0612	0.1855	0.1152	0.0455	0.1488	0.235	0.2176	0.1953	0.0836	0.0482	0.0159	0.0074	0.0026	0.7294	0.0582258333333333	0.0327033333333333	0.0195216666666667	3.1753
Avoiding_Immune_Destruction	AGA_260_3_141	1974	2.9656	10	1.887	0.7869	729	61	2.0211	2.7949	0.424	1.2884	0.5373	0.7837	0.3268	0.8303	0.2012	0.6925	0.2888	0.8221	0.5108	0.0431	0.151	0.2285	0.2259	0.1915	0.0856	0.0491	0.0157	0.0061	0.0035	0.424	0.286801666666667	0.179455	0.109478333333333	2.0211
Evading_Growth_Suppressors	AGA_260_3_141	1926	2.9657	10	1.8916	0.7889	1926	153	1.7569	3.3303	0.4403	1.0922	0.4555	0.6243	0.2604	0.719	0.1749	0.6314	0.2633	0.7583	0.4712	0.0462	0.1475	0.2295	0.2222	0.1937	0.0867	0.0488	0.0156	0.0067	0.0031	0.4403	0.261154166666667	0.157364166666667	0.0945558333333333	1.7569
Genome_instability_and_Mutation	AGA_260_3_141	1964	2.9929	10	1.8885	0.7876	27	21	1.2832	2.202	0.6681	1.457	0.6076	0.9597	0.4002	1.1434	0.277	0.9572	0.3992	1.1011	0.6842	0.0397	0.1456	0.2378	0.2215	0.1899	0.0871	0.0514	0.0158	0.0081	0.0031	0.6681	0.396345	0.256299166666667	0.156543333333333	1.2832
Inducing_Angiogenesis	AGA_260_3_141	1986	2.9637	10	1.884	0.7857	729	66	1.8722	3.0946	0.4695	1.0682	0.4455	0.6012	0.2507	0.7417	0.1797	0.5469	0.2281	0.6586	0.4092	0.0418	0.1516	0.2306	0.2256	0.1908	0.0856	0.0488	0.0156	0.006	0.0035	0.4695	0.2278525	0.1385325	0.0847225	1.8722
Resisting_Cell_Death	AGA_260_3_141	1902	2.9632	10	1.8908	0.7885	1902	1318	6.5709	6.9142	0.9157	0.311	0.1297	0.1218	0.0508	0.1766	0.043	0.0315	0.0131	0.0405	0.0252	0.0468	0.1456	0.2334	0.2187	0.1961	0.0852	0.0484	0.0158	0.0068	0.0032	0.9157	0.009305	0.00518083333333333	0.00300166666666667	6.5657
Sustaining_Proliferative_Signaling	AGA_260_3_141	1923	2.9527	10	1.8859	0.7865	1923	609	3.8662	5.6503	0.7472	0.5788	0.2414	0.2728	0.1138	0.3456	0.0841	0.1089	0.0454	0.1383	0.0859	0.0432	0.1534	0.2335	0.2184	0.1934	0.0842	0.0484	0.0156	0.0068	0.0031	0.7472	0.0433758333333333	0.0239133333333333	0.0143933333333333	3.8657
Activating_Invasion_and_Metastasis	AGA_260_3_142	2002	3.4446	10	1.9086	0.7959	2002	838	3.9744	5.941	0.7815	0.5359	0.2235	0.2574	0.1073	0.3171	0.0768	0.1186	0.0494	0.1334	0.0829	0.019	0.0939	0.1798	0.2552	0.2123	0.1354	0.0579	0.0285	0.0115	0.0065	0.7815	0.0465558333333333	0.02522	0.0153783333333333	3.9716
AKT Pathway	AGA_260_3_142	1995	3.4436	10	1.9114	0.7971	1995	445	2.2158	4.2743	0.5625	1.1184	0.4664	0.5966	0.2488	0.5437	0.1317	0.6476	0.2701	0.7115	0.4421	0.0195	0.0947	0.1794	0.2526	0.214	0.1348	0.0581	0.0286	0.0115	0.0065	0.5625	0.26776	0.1505125	0.0889908333333333	2.2145
Avoiding_Immune_Destruction	AGA_260_3_142	2004	3.4451	10	1.9081	0.7957	729	81	1.8274	2.8916	0.4387	1.5122	0.6307	0.9161	0.382	0.8966	0.2172	0.8257	0.3443	0.8943	0.5557	0.019	0.0943	0.1781	0.2565	0.2126	0.1352	0.0579	0.0284	0.0115	0.0065	0.4387	0.3430125	0.2087225	0.128845833333333	1.8274
Evading_Growth_Suppressors	AGA_260_3_142	2003	3.4438	10	1.9086	0.796	2003	168	1.6133	3.5525	0.4673	1.1301	0.4713	0.6653	0.2775	0.7714	0.1869	0.5643	0.2353	0.6191	0.3847	0.019	0.0944	0.1792	0.2556	0.2122	0.1353	0.0579	0.0285	0.0115	0.0065	0.4673	0.235180833333333	0.139284166666667	0.086545	1.6133
Genome_instability_and_Mutation	AGA_260_3_142	2001	3.4443	10	1.9084	0.7959	27	19	1.0739	2.0689	0.6277	1.4522	0.6056	0.9266	0.3864	1.084	0.2627	0.9945	0.4147	1.0533	0.6545	0.0185	0.095	0.1799	0.2539	0.2134	0.1349	0.058	0.0285	0.0115	0.0065	0.6277	0.414948333333333	0.2760375	0.177479166666667	1.0739
Inducing_Angiogenesis	AGA_260_3_142	2004	3.4451	10	1.9081	0.7957	729	86	1.7059	3.1371	0.4759	1.38	0.5755	0.8215	0.3426	0.8384	0.2031	0.6392	0.2666	0.6977	0.4335	0.019	0.0943	0.1781	0.2565	0.2126	0.1352	0.0579	0.0284	0.0115	0.0065	0.4759	0.265995833333333	0.160390833333333	0.1000925	1.7059
Resisting_Cell_Death	AGA_260_3_142	1995	3.4436	10	1.9114	0.7971	1995	1196	5.1078	6.5964	0.8681	0.3181	0.1326	0.1411	0.0589	0.1867	0.0452	0.0621	0.0259	0.0702	0.0436	0.0195	0.0947	0.1794	0.2526	0.214	0.1348	0.0581	0.0286	0.0115	0.0065	0.8681	0.0232233333333333	0.0122933333333333	0.00756	5.1075
Sustaining_Proliferative_Signaling	AGA_260_3_142	1995	3.4436	10	1.9114	0.7971	1995	648	3.4536	5.5449	0.7298	0.6443	0.2687	0.3169	0.1321	0.3576	0.0866	0.1719	0.0717	0.1929	0.1199	0.0195	0.0947	0.1794	0.2526	0.214	0.1348	0.0581	0.0286	0.0115	0.0065	0.7298	0.0701866666666667	0.0379016666666667	0.02346	3.453
Activating_Invasion_and_Metastasis	AGA_260_3_143	1998	3.2022	12	1.9193	0.7483	1998	643	3.6691	5.5719	0.7332	0.7074	0.2758	0.367	0.1431	0.4216	0.1021	0.1389	0.0541	0.165	0.1025	0.033	0.1146	0.2157	0.2472	0.1942	0.1061	0.0475	0.0235	0.0105	0.0075	0.7332	0.0516225	0.0288483333333333	0.0184091666666667	3.6692
AKT Pathway	AGA_260_3_143	2005	3.19	12	1.9159	0.747	2005	445	2.1796	3.8635	0.5081	1.3456	0.5246	0.7942	0.3096	0.5735	0.139	0.8574	0.3343	0.9663	0.6004	0.0304	0.1212	0.218	0.2419	0.195	0.1057	0.0454	0.0254	0.01	0.007	0.5081	0.332263333333333	0.190874166666667	0.114935	2.1779
Avoiding_Immune_Destruction	AGA_260_3_143	1993	3.139	12	1.9183	0.7479	729	73	1.9479	2.992	0.4539	1.4035	0.5472	0.8652	0.3373	0.9304	0.2254	0.6788	0.2646	0.7822	0.486	0.0376	0.1204	0.2223	0.2449	0.1897	0.1004	0.0452	0.0221	0.01	0.0075	0.4539	0.262781666666667	0.162519166666667	0.104515833333333	1.9479
Evading_Growth_Suppressors	AGA_260_3_143	2031	3.2043	12	1.9173	0.7475	2031	133	1.6977	3.5612	0.4676	1.241	0.4838	0.7206	0.2809	0.7711	0.1861	0.5311	0.2071	0.6133	0.3811	0.031	0.1172	0.2157	0.2457	0.195	0.1068	0.0463	0.0246	0.0103	0.0074	0.4676	0.205488333333333	0.120351666666667	0.0773666666666667	1.6976
Genome_instability_and_Mutation	AGA_260_3_143	2097	3.1826	12	1.9223	0.7494	27	21	1.3085	2.3179	0.7033	1.4644	0.5709	0.9323	0.3635	1.0565	0.254	0.8859	0.3454	0.9916	0.6161	0.0343	0.1202	0.2146	0.2423	0.1965	0.1035	0.0477	0.0234	0.0105	0.0072	0.7033	0.343709166666667	0.222193333333333	0.144924166666667	1.3085
Inducing_Angiogenesis	AGA_260_3_143	2066	3.1839	12	1.9209	0.7489	729	68	1.6461	2.9432	0.4465	1.3106	0.511	0.8064	0.3144	0.9028	0.2179	0.7263	0.2832	0.8283	0.5146	0.0363	0.1142	0.2173	0.2439	0.196	0.1045	0.0474	0.0223	0.0106	0.0073	0.4465	0.2818325	0.172703333333333	0.111234166666667	1.6461
Resisting_Cell_Death	AGA_260_3_143	1970	3.1604	12	1.9214	0.7491	1970	1171	5.8522	6.5632	0.8652	0.4247	0.1656	0.205	0.0799	0.2096	0.0508	0.0656	0.0256	0.0795	0.0494	0.0345	0.1223	0.2203	0.2442	0.1883	0.1025	0.0462	0.0239	0.0107	0.0071	0.8652	0.021785	0.0123175	0.00752333333333333	5.8462
Sustaining_Proliferative_Signaling	AGA_260_3_143	2030	3.1823	12	1.9199	0.7485	2030	601	3.6677	5.4155	0.7111	0.6998	0.2728	0.3621	0.1412	0.39	0.0941	0.1831	0.0714	0.218	0.1355	0.035	0.1167	0.2172	0.2433	0.1956	0.1044	0.0473	0.0227	0.0108	0.0069	0.7111	0.0692333333333333	0.0387158333333333	0.0244575	3.6628
Activating_Invasion_and_Metastasis	AGA_260_3_144	33	2.0606	5	1.7062	0.9522	33	31	4.9128	3.4125	0.976	0	0	0.187	0.1044	0	0	0.2581	0.1441	0.4121	0.2561	0.2121	0.1515	0.303	0.1212	0.1212	0.0909	0	0	0	0	0.976	0.00850666666666667	0.0059225	0.00476666666666667	4.9128
AKT Pathway	AGA_260_3_144	33	2.0606	5	1.7062	0.9522	33	29	3.7539	3.3285	0.9519	0	0	0	0	0	0	0.2783	0.1553	0.4421	0.2747	0.2121	0.1515	0.303	0.1212	0.1212	0.0909	0	0	0	0	0.9519	0.0268283333333333	0.0233641666666667	0.0151566666666667	3.7539
Avoiding_Immune_Destruction	AGA_260_3_144	33	2.0606	5	1.7062	0.9522	33	18	1.6731	2.4713	0.7068	0.658	0.3673	0.417	0.2327	0.2988	0.1535	0.6909	0.3856	1.0151	0.6307	0.2121	0.1515	0.303	0.1212	0.1212	0.0909	0	0	0	0	0.7068	0.2893425	0.1962275	0.1524675	1.6731
Evading_Growth_Suppressors	AGA_260_3_144	33	2.0606	5	1.7062	0.9522	33	17	1.7576	2.53	0.7236	0.3693	0.2061	0.3207	0.179	0.2392	0.1229	0.5706	0.3185	0.8491	0.5276	0.2121	0.1515	0.303	0.1212	0.1212	0.0909	0	0	0	0	0.7236	0.212219166666667	0.150443333333333	0.1232525	1.7576
Genome_instability_and_Mutation	AGA_260_3_144	33	2.0606	5	1.7062	0.9522	27	14	1.2966	2.2697	0.6887	0.4741	0.2646	0.448	0.25	0.3251	0.1671	0.6791	0.379	0.9845	0.6117	0.2121	0.1515	0.303	0.1212	0.1212	0.0909	0	0	0	0	0.6887	0.292655	0.2148175	0.170656666666667	1.2966
Inducing_Angiogenesis	AGA_260_3_144	33	2.0606	5	1.7062	0.9522	33	18	2.2351	2.6478	0.7573	0.3693	0.2061	0.2338	0.1305	0.2392	0.1229	0.5242	0.2925	0.79	0.4909	0.2121	0.1515	0.303	0.1212	0.1212	0.0909	0	0	0	0	0.7573	0.196936666666667	0.143276666666667	0.1103675	2.2351
Resisting_Cell_Death	AGA_260_3_144	33	2.0606	5	1.7062	0.9522	33	33	6.4132	3.4965	1	0	0	0	0	0	0	0.2371	0.1323	0.3805	0.2364	0.2121	0.1515	0.303	0.1212	0.1212	0.0909	0	0	0	0	1	0	0	0	6.4132
Sustaining_Proliferative_Signaling	AGA_260_3_144	33	2.0606	5	1.7062	0.9522	33	31	3.9357	3.3966	0.9714	0	0	0	0	0	0	0.2685	0.1498	0.4281	0.266	0.2121	0.1515	0.303	0.1212	0.1212	0.0909	0	0	0	0	0.9714	0.0263241666666667	0.0158258333333333	0.0137466666666667	3.9357
Activating_Invasion_and_Metastasis	AGA_260_3_145	1094	3.4314	8	1.8676	0.85	1094	562	3.988	5.9715	0.8534	0.4479	0.2038	0.1968	0.0896	0.2808	0.0733	0.072	0.0328	0.0815	0.0507	0.021	0.0868	0.1865	0.234	0.2267	0.1453	0.064	0.0329	0.0027	0	0.8534	0.0258066666666667	0.0134425	0.00833166666666667	3.9906
AKT Pathway	AGA_260_3_145	1053	3.4131	8	1.8628	0.8478	1053	536	3.007	5.7893	0.8319	0.4065	0.185	0.1954	0.0889	0.2402	0.0631	0.1045	0.0476	0.1186	0.0737	0.0199	0.0883	0.1909	0.2355	0.2251	0.1425	0.0636	0.0313	0.0028	0	0.8319	0.0405566666666667	0.0212966666666667	0.0132525	3.0065
Avoiding_Immune_Destruction	AGA_260_3_145	1099	3.434	8	1.8636	0.8482	729	60	2.0772	3.3256	0.5045	1.2384	0.5636	0.7145	0.3252	0.8733	0.2281	0.4838	0.2202	0.5332	0.3313	0.0209	0.0837	0.1884	0.2357	0.2275	0.1447	0.0637	0.0328	0.0027	0	0.5045	0.216895833333333	0.1270725	0.0790091666666667	2.0772
Evading_Growth_Suppressors	AGA_260_3_145	1093	3.4273	8	1.8666	0.8495	1093	130	1.9464	3.8445	0.5495	1	0.4551	0.5051	0.2299	0.6588	0.1721	0.4003	0.1822	0.4444	0.2761	0.021	0.086	0.1885	0.2351	0.226	0.1436	0.064	0.0329	0.0027	0	0.5495	0.1769125	0.101895	0.0624425	1.9463
Genome_instability_and_Mutation	AGA_260_3_145	1059	3.4297	8	1.8659	0.8492	27	18	0.8962	1.927	0.5847	1.5153	0.6896	1.0107	0.46	1.2157	0.3194	1.1264	0.5127	1.1883	0.7383	0.0198	0.0878	0.1879	0.2342	0.2257	0.1445	0.0652	0.0321	0.0028	0	0.5847	0.5116425	0.341105833333333	0.2172825	0.8962
Inducing_Angiogenesis	AGA_260_3_145	1107	3.4508	8	1.8668	0.8496	729	79	2.0872	3.5595	0.54	1.2018	0.547	0.6925	0.3152	0.8303	0.2169	0.4356	0.1983	0.4799	0.2982	0.0199	0.084	0.1861	0.2367	0.224	0.1463	0.0668	0.0334	0.0027	0	0.54	0.196075833333333	0.113049166666667	0.0707883333333333	2.0872
Resisting_Cell_Death	AGA_260_3_145	1055	3.4218	8	1.8647	0.8486	1055	818	5.7501	6.5566	0.9419	0.2422	0.1103	0.0973	0.0443	0.1404	0.0369	0.0382	0.0174	0.0436	0.0271	0.0199	0.0872	0.1905	0.236	0.2237	0.1431	0.0645	0.0322	0.0028	0	0.9419	0.00948583333333333	0.00482416666666667	0.00303333333333333	5.7471
Sustaining_Proliferative_Signaling	AGA_260_3_145	1058	3.431	8	1.8653	0.8489	1058	426	3.6344	5.4601	0.784	0.5438	0.2475	0.2679	0.1219	0.3394	0.0892	0.1257	0.0572	0.1417	0.0881	0.0198	0.087	0.1881	0.2353	0.225	0.1446	0.0652	0.0321	0.0028	0	0.784	0.0504125	0.0271908333333333	0.0166466666666667	3.6329
Activating_Invasion_and_Metastasis	AGA_260_3_146	288	3.0486	9	1.9607	0.8515	288	248	6.0963	5.4391	0.9605	0.2522	0.1095	0.1062	0.0461	0.1549	0.0494	0.0781	0.0339	0.0971	0.0603	0.0556	0.1389	0.2778	0.1493	0.1562	0.1146	0.066	0.0278	0.0069	0.0069	0.9605	0.00891083333333333	0.00626833333333333	0.0036925	6.0965
AKT Pathway	AGA_260_3_146	287	3.0523	9	1.9606	0.8515	287	232	3.913	5.3306	0.9419	0.2939	0.1276	0.1187	0.0515	0.1744	0.0556	0.0916	0.0398	0.1135	0.0706	0.0523	0.1463	0.2683	0.1533	0.1568	0.115	0.0697	0.0244	0.007	0.007	0.9419	0.019295	0.0104308333333333	0.00792333333333333	3.913
Avoiding_Immune_Destruction	AGA_260_3_146	292	3.0548	9	1.9524	0.8479	292	51	2.3976	3.44	0.606	0.9728	0.4225	0.5797	0.2518	0.6572	0.2096	0.4189	0.1819	0.5011	0.3114	0.0548	0.1301	0.2842	0.1541	0.1575	0.113	0.0651	0.0274	0.0068	0.0068	0.606	0.1684675	0.106300833333333	0.0757108333333333	2.3977
Evading_Growth_Suppressors	AGA_260_3_146	289	3.045	9	1.9628	0.8524	289	126	2.813	4.4801	0.7906	0.6851	0.2976	0.3567	0.1549	0.4306	0.1373	0.206	0.0895	0.2525	0.1569	0.0554	0.1419	0.2734	0.1522	0.1557	0.1142	0.0657	0.0277	0.0069	0.0069	0.7906	0.0755033333333333	0.0468316666666667	0.0321441666666667	2.813
Genome_instability_and_Mutation	AGA_260_3_146	289	3.0519	9	1.9559	0.8494	27	22	1.2866	2.3972	0.7273	1.3088	0.5684	0.8261	0.3588	0.8836	0.2818	0.7991	0.3471	0.9168	0.5697	0.0519	0.1419	0.2734	0.1557	0.1557	0.1142	0.0692	0.0242	0.0069	0.0069	0.7273	0.336775833333333	0.226259166666667	0.167870833333333	1.2866
Inducing_Angiogenesis	AGA_260_3_146	292	3.0548	9	1.9524	0.8479	292	68	2.8937	3.8065	0.6705	0.9681	0.4204	0.5248	0.2279	0.6485	0.2068	0.3186	0.1384	0.3848	0.2391	0.0548	0.1301	0.2842	0.1541	0.1575	0.113	0.0651	0.0274	0.0068	0.0068	0.6705	0.124280833333333	0.0771766666666667	0.055315	2.8937
Resisting_Cell_Death	AGA_260_3_146	287	3.0523	9	1.9606	0.8515	287	278	8.2131	5.6142	0.992	0.0734	0.0319	0.0412	0.0179	0.0418	0.0133	0.0623	0.0271	0.0777	0.0483	0.0523	0.1463	0.2683	0.1533	0.1568	0.115	0.0697	0.0244	0.007	0.007	0.992	9e-04	0.000725833333333333	0.00037	8.2132
Sustaining_Proliferative_Signaling	AGA_260_3_146	287	3.0523	9	1.9606	0.8515	287	229	5.091	5.3409	0.9437	0.2381	0.1034	0.1368	0.0594	0.1413	0.0451	0.0849	0.0369	0.1054	0.0655	0.0523	0.1463	0.2683	0.1533	0.1568	0.115	0.0697	0.0244	0.007	0.007	0.9437	0.012645	0.00759166666666667	0.00522333333333333	5.091
Activating_Invasion_and_Metastasis	AGA_260_3_147	1196	3.4247	9	1.9204	0.834	1196	396	3.0435	5.1604	0.7282	0.6721	0.2919	0.3076	0.1336	0.4077	0.1053	0.1769	0.0768	0.1991	0.1237	0.0242	0.0895	0.1881	0.2609	0.199	0.1196	0.0686	0.0334	0.0134	0.0033	0.7282	0.07133	0.0400233333333333	0.0246866666666667	3.0438
AKT Pathway	AGA_260_3_147	1183	3.4201	9	1.9198	0.8338	1183	245	1.6622	3.9871	0.5635	1.1325	0.4918	0.637	0.2767	0.7011	0.1811	0.518	0.225	0.5737	0.3564	0.0237	0.0904	0.1902	0.2595	0.1986	0.1192	0.0685	0.033	0.0135	0.0034	0.5635	0.221044166666667	0.1284825	0.0803275	1.6624
Avoiding_Immune_Destruction	AGA_260_3_147	1199	3.4229	9	1.9197	0.8337	729	57	1.4916	2.8822	0.4372	1.3746	0.597	0.8491	0.3688	0.995	0.257	0.7179	0.3118	0.7832	0.4866	0.0234	0.0917	0.1868	0.2619	0.1977	0.1201	0.0684	0.0334	0.0133	0.0033	0.4372	0.311175833333333	0.190503333333333	0.121223333333333	1.4916
Evading_Growth_Suppressors	AGA_260_3_147	1194	3.4255	9	1.9217	0.8346	1194	148	1.6168	3.8311	0.5407	1.1623	0.5048	0.651	0.2827	0.7654	0.1977	0.5071	0.2202	0.5616	0.3489	0.0243	0.0905	0.1868	0.2605	0.1993	0.1198	0.0687	0.0335	0.0134	0.0034	0.5407	0.2167625	0.1256575	0.07818	1.6168
Genome_instability_and_Mutation	AGA_260_3_147	1188	3.4192	9	1.9189	0.8334	27	19	0.9777	2.1419	0.6499	1.5547	0.6752	1.025	0.4451	1.2756	0.3295	0.958	0.4161	1.0223	0.6352	0.0227	0.0918	0.1902	0.2609	0.197	0.1187	0.0682	0.0337	0.0135	0.0034	0.6499	0.414095	0.274115	0.176999166666667	0.9777
Inducing_Angiogenesis	AGA_260_3_147	1199	3.4229	9	1.9197	0.8337	729	47	1.2515	2.3461	0.3559	1.545	0.671	1.0095	0.4384	1.1854	0.3062	1.0298	0.4473	1.099	0.6828	0.0234	0.0917	0.1868	0.2619	0.1977	0.1201	0.0684	0.0334	0.0133	0.0033	0.3559	0.445735	0.286076666666667	0.181515833333333	1.2515
Resisting_Cell_Death	AGA_260_3_147	1185	3.4211	9	1.9199	0.8338	1185	821	4.7586	6.4676	0.9138	0.4135	0.1796	0.1645	0.0715	0.2291	0.0592	0.0473	0.0205	0.0538	0.0334	0.0236	0.0903	0.1899	0.2608	0.1983	0.1181	0.0684	0.0338	0.0135	0.0034	0.9138	0.0153625	0.00791166666666667	0.0050825	4.7557
Sustaining_Proliferative_Signaling	AGA_260_3_147	1187	3.4204	9	1.9196	0.8337	1187	348	2.8685	4.98	0.7035	0.8281	0.3596	0.4159	0.1806	0.4964	0.1282	0.2119	0.092	0.2383	0.148	0.0236	0.0901	0.1904	0.2612	0.1971	0.1188	0.0682	0.0337	0.0135	0.0034	0.7035	0.0879291666666667	0.0488108333333333	0.0304566666666667	2.87
Activating_Invasion_and_Metastasis	AGA_260_3_148	1064	3.3891	11	1.8723	0.7535	1064	515	3.6311	5.6626	0.8124	0.5886	0.2369	0.2715	0.1092	0.3652	0.0959	0.1267	0.051	0.1443	0.0897	0.0188	0.0883	0.1898	0.2716	0.2039	0.1297	0.0648	0.0188	0.0075	0.0066	0.8124	0.045125	0.0239341666666667	0.0168108333333333	3.6317
AKT Pathway	AGA_260_3_148	1063	3.3848	11	1.8734	0.7539	1063	368	2.3887	4.8662	0.6983	0.8401	0.3381	0.4137	0.1665	0.506	0.1329	0.2746	0.1105	0.3102	0.1927	0.0188	0.0903	0.1881	0.2738	0.2013	0.1298	0.0649	0.0188	0.0075	0.0066	0.6983	0.1063425	0.0589466666666667	0.0410191666666667	2.3891
Avoiding_Immune_Destruction	AGA_260_3_148	1064	3.3891	11	1.8723	0.7535	729	47	1.6601	2.8922	0.4388	1.308	0.5264	0.7871	0.3168	0.9562	0.2512	0.656	0.264	0.7214	0.4482	0.0188	0.0883	0.1898	0.2716	0.2039	0.1297	0.0648	0.0188	0.0075	0.0066	0.4388	0.261443333333333	0.16009	0.1129925	1.6602
Evading_Growth_Suppressors	AGA_260_3_148	1064	3.3891	11	1.8723	0.7535	1064	141	1.8126	3.8949	0.5588	1.0577	0.4257	0.554	0.2229	0.67	0.176	0.3985	0.1604	0.4458	0.277	0.0188	0.0883	0.1898	0.2716	0.2039	0.1297	0.0648	0.0188	0.0075	0.0066	0.5588	0.156591666666667	0.08974	0.0629366666666667	1.8126
Genome_instability_and_Mutation	AGA_260_3_148	1064	3.3891	11	1.8723	0.7535	27	17	0.9546	2.062	0.6256	1.5602	0.6279	1.0539	0.4241	1.2233	0.3214	1.0107	0.4067	1.0806	0.6714	0.0188	0.0883	0.1898	0.2716	0.2039	0.1297	0.0648	0.0188	0.0075	0.0066	0.6256	0.403613333333333	0.2669675	0.1919525	0.9546
Inducing_Angiogenesis	AGA_260_3_148	1064	3.3891	11	1.8723	0.7535	729	53	1.7216	3.0217	0.4584	1.3226	0.5323	0.7611	0.3063	0.9136	0.24	0.7237	0.2913	0.7972	0.4953	0.0188	0.0883	0.1898	0.2716	0.2039	0.1297	0.0648	0.0188	0.0075	0.0066	0.4584	0.290793333333333	0.1713525	0.118373333333333	1.7216
Resisting_Cell_Death	AGA_260_3_148	1064	3.3891	11	1.8723	0.7535	1064	834	5.2068	6.5664	0.9421	0.3012	0.1212	0.1168	0.047	0.1804	0.0474	0.0394	0.0159	0.0452	0.0281	0.0188	0.0883	0.1898	0.2716	0.2039	0.1297	0.0648	0.0188	0.0075	0.0066	0.9421	0.00935416666666667	0.00465416666666667	0.00339083333333333	5.2087
Sustaining_Proliferative_Signaling	AGA_260_3_148	1064	3.3891	11	1.8723	0.7535	1064	407	3.2686	5.3199	0.7633	0.6717	0.2703	0.3025	0.1217	0.4242	0.1114	0.159	0.064	0.1806	0.1122	0.0188	0.0883	0.1898	0.2716	0.2039	0.1297	0.0648	0.0188	0.0075	0.0066	0.7633	0.0586725	0.031645	0.0219425	3.2689
Activating_Invasion_and_Metastasis	AGA_260_3_149	1315	3.4373	9	1.9373	0.8414	1315	291	2.3695	4.4601	0.621	0.9239	0.4012	0.4888	0.2123	0.5514	0.1409	0.3304	0.1435	0.3677	0.2285	0.0213	0.1057	0.1802	0.2388	0.2084	0.1316	0.0654	0.0274	0.0122	0.0091	0.621	0.137810833333333	0.0800816666666667	0.0485941666666667	2.3697
AKT Pathway	AGA_260_3_149	1313	3.4425	9	1.9354	0.8405	1313	341	1.9564	4.6512	0.6478	0.7898	0.343	0.4134	0.1796	0.4724	0.1207	0.3455	0.1501	0.3847	0.239	0.0206	0.1051	0.1797	0.2399	0.2087	0.1318	0.0655	0.0274	0.0122	0.0091	0.6478	0.145803333333333	0.0828083333333333	0.0503491666666667	1.9562
Avoiding_Immune_Destruction	AGA_260_3_149	1322	3.4402	9	1.9361	0.8408	729	34	0.7493	1.5919	0.2415	1.7951	0.7796	1.3119	0.5697	1.2612	0.3224	1.5163	0.6585	1.5075	0.9367	0.0212	0.1051	0.1793	0.2398	0.208	0.1331	0.0651	0.0272	0.0121	0.0091	0.2415	0.656303333333333	0.459880833333333	0.267469166666667	0.7493
Evading_Growth_Suppressors	AGA_260_3_149	1316	3.4347	9	1.9388	0.842	1316	94	1.3066	2.7518	0.3831	1.3686	0.5944	0.838	0.3639	0.9224	0.2358	0.8359	0.363	0.9022	0.5606	0.022	0.1056	0.1801	0.2386	0.2082	0.1315	0.0653	0.0274	0.0122	0.0091	0.3831	0.361760833333333	0.228134166666667	0.142811666666667	1.3066
Genome_instability_and_Mutation	AGA_260_3_149	1313	3.4425	9	1.9354	0.8405	27	16	0.6545	1.7305	0.525	1.568	0.681	1.0934	0.4748	1.2839	0.3282	1.2266	0.5327	1.266	0.7866	0.0206	0.1051	0.1797	0.2399	0.2087	0.1318	0.0655	0.0274	0.0122	0.0091	0.525	0.530689166666667	0.373886666666667	0.242433333333333	0.6545
Inducing_Angiogenesis	AGA_260_3_149	1336	3.4461	9	1.9365	0.841	729	54	1.0988	2.0885	0.3168	1.607	0.6979	1.0765	0.4675	1.1444	0.2911	1.1727	0.5093	1.2255	0.7615	0.021	0.1048	0.1781	0.2403	0.2081	0.134	0.0644	0.0284	0.012	0.009	0.3168	0.508609166666667	0.342395	0.216634166666667	1.0988
Resisting_Cell_Death	AGA_260_3_149	1310	3.4458	9	1.9357	0.8407	1310	607	3.768	5.7973	0.8077	0.5353	0.2325	0.2537	0.1102	0.3103	0.0793	0.1216	0.0528	0.1368	0.085	0.0206	0.1046	0.1794	0.2397	0.2092	0.1321	0.0656	0.0275	0.0122	0.0092	0.8077	0.0478833333333333	0.0262041666666667	0.0159091666666667	3.7684
Sustaining_Proliferative_Signaling	AGA_260_3_149	1313	3.4425	9	1.9354	0.8405	1313	284	2.4231	4.6877	0.6529	0.723	0.314	0.3585	0.1557	0.4654	0.119	0.2394	0.104	0.2674	0.1661	0.0206	0.1051	0.1797	0.2399	0.2087	0.1318	0.0655	0.0274	0.0122	0.0091	0.6529	0.0997541666666667	0.0566866666666667	0.0346475	2.4228
Activating_Invasion_and_Metastasis	AGA_260_3_151	833	2.6819	8	1.7893	0.8143	833	501	4.1809	5.8813	0.8745	0.3781	0.1721	0.163	0.0742	0.2132	0.0578	0.0677	0.0308	0.0935	0.0581	0.0504	0.1741	0.2569	0.2569	0.1357	0.0864	0.0312	0.006	0.0024	0	0.8745	0.0239216666666667	0.0124591666666667	0.008015	4.1782
AKT Pathway	AGA_260_3_151	828	2.6884	8	1.7896	0.8145	828	424	3.3522	5.6522	0.8412	0.3817	0.1737	0.1524	0.0694	0.2302	0.0624	0.0813	0.037	0.1117	0.0694	0.0531	0.1643	0.2621	0.2597	0.1341	0.087	0.0314	0.006	0.0024	0	0.8412	0.0286191666666667	0.0161291666666667	0.00963083333333333	3.3523
Avoiding_Immune_Destruction	AGA_260_3_151	836	2.6842	8	1.7867	0.8132	729	62	1.6182	2.8664	0.4348	1.0999	0.5006	0.6396	0.2911	0.7331	0.1987	0.6795	0.3093	0.8572	0.5326	0.0502	0.1711	0.2596	0.2584	0.1352	0.0861	0.0311	0.006	0.0024	0	0.4348	0.306236666666667	0.186170833333333	0.119373333333333	1.6182
Evading_Growth_Suppressors	AGA_260_3_151	834	2.6859	8	1.7887	0.8141	834	157	2.6253	4.4004	0.6542	0.6822	0.3105	0.3651	0.1662	0.4635	0.1256	0.2075	0.0944	0.2787	0.1732	0.0516	0.1691	0.259	0.259	0.1355	0.0863	0.0312	0.006	0.0024	0	0.6542	0.0879383333333333	0.0498116666666667	0.0308016666666667	2.6252
Genome_instability_and_Mutation	AGA_260_3_151	834	2.6835	8	1.7874	0.8135	27	21	1.2557	2.5793	0.7826	1.2589	0.573	0.7644	0.3479	0.9387	0.2545	0.686	0.3122	0.8668	0.5386	0.0516	0.1679	0.2626	0.2578	0.1343	0.0863	0.0312	0.006	0.0024	0	0.7826	0.309326666666667	0.187091666666667	0.118435833333333	1.2557
Inducing_Angiogenesis	AGA_260_3_151	836	2.6842	8	1.7867	0.8132	729	93	2.2809	3.4263	0.5198	0.9654	0.4394	0.5315	0.2419	0.6649	0.1802	0.5082	0.2313	0.6572	0.4083	0.0502	0.1711	0.2596	0.2584	0.1352	0.0861	0.0311	0.006	0.0024	0	0.5198	0.225875	0.1306875	0.0831	2.2808
Resisting_Cell_Death	AGA_260_3_151	830	2.6867	8	1.7912	0.8152	830	723	7.0875	6.4963	0.9665	0.1548	0.0704	0.0775	0.0353	0.0851	0.0231	0.0309	0.0141	0.0431	0.0268	0.0542	0.1639	0.2614	0.259	0.1349	0.0867	0.0313	0.006	0.0024	0	0.9665	0.00464583333333333	0.00278	0.00152416666666667	7.0863
Sustaining_Proliferative_Signaling	AGA_260_3_151	832	2.6851	8	1.7893	0.8144	832	381	4.1019	5.3599	0.7972	0.471	0.2144	0.2275	0.1036	0.2832	0.0768	0.1205	0.0549	0.1645	0.1022	0.0529	0.1659	0.262	0.2584	0.1346	0.0865	0.0312	0.006	0.0024	0	0.7972	0.0479175	0.0261508333333333	0.0163175	4.1011
Activating_Invasion_and_Metastasis	AGA_260_3_152	1342	3.4337	10	1.9147	0.7985	1342	539	3.5571	5.5784	0.7746	0.5711	0.2382	0.2518	0.105	0.36	0.0916	0.1338	0.0558	0.1508	0.0937	0.0253	0.0864	0.1915	0.2362	0.2213	0.1364	0.0514	0.0373	0.0097	0.0045	0.7746	0.050755	0.0276991666666667	0.0177975	3.5589
AKT Pathway	AGA_260_3_152	1334	3.4423	10	1.9143	0.7983	1334	241	1.6277	3.5269	0.4901	1.2812	0.5343	0.7467	0.3114	0.806	0.205	0.6894	0.2875	0.7515	0.4669	0.0255	0.084	0.1919	0.2361	0.2219	0.1372	0.0517	0.0375	0.0097	0.0045	0.4901	0.2853575	0.172660833333333	0.112151666666667	1.6278
Avoiding_Immune_Destruction	AGA_260_3_152	1346	3.4398	10	1.9174	0.7996	729	47	1.5422	2.5517	0.3871	1.318	0.5496	0.8385	0.3497	0.9752	0.248	0.9344	0.3897	1.0037	0.6236	0.026	0.0862	0.188	0.2385	0.2214	0.1367	0.0513	0.0371	0.0104	0.0045	0.3871	0.388309166666667	0.2435675	0.157593333333333	1.5422
Evading_Growth_Suppressors	AGA_260_3_152	1342	3.4337	10	1.9147	0.7985	1342	68	1.2483	2.8746	0.3991	1.3584	0.5665	0.8446	0.3522	0.9415	0.2395	0.85	0.3545	0.922	0.5728	0.0253	0.0864	0.1915	0.2362	0.2213	0.1364	0.0514	0.0373	0.0097	0.0045	0.3991	0.351675	0.213335	0.1350775	1.2483
Genome_instability_and_Mutation	AGA_260_3_152	1336	3.4401	10	1.9144	0.7984	27	18	0.2549	0.7751	0.2352	1.8457	0.7697	1.5402	0.6423	1.5496	0.3941	1.8376	0.7664	1.5074	0.9366	0.0254	0.0846	0.1916	0.2365	0.2216	0.137	0.0516	0.0374	0.0097	0.0045	0.2352	0.764890833333333	0.619285	0.3202375	0.2549
Inducing_Angiogenesis	AGA_260_3_152	1350	3.4519	10	1.9178	0.7998	729	55	1.724	3.0181	0.4579	1.2087	0.504	0.722	0.3011	0.8722	0.2218	0.6387	0.2664	0.6963	0.4326	0.0252	0.0859	0.1874	0.2348	0.2259	0.1356	0.0526	0.0378	0.0104	0.0044	0.4579	0.2653075	0.160759166666667	0.104579166666667	1.724
Resisting_Cell_Death	AGA_260_3_152	1335	3.4427	10	1.913	0.7978	1335	645	3.8502	5.7593	0.8003	0.5414	0.2258	0.2489	0.1038	0.3294	0.0838	0.1346	0.0561	0.1514	0.0941	0.0247	0.0846	0.1918	0.2367	0.2217	0.1371	0.0517	0.0375	0.0097	0.0045	0.8003	0.0510775	0.0281941666666667	0.01777	3.8492
Sustaining_Proliferative_Signaling	AGA_260_3_152	1336	3.4401	10	1.9144	0.7984	1336	294	2.6214	4.4591	0.6195	0.8396	0.3501	0.4376	0.1825	0.5299	0.1348	0.3449	0.1438	0.3834	0.2382	0.0254	0.0846	0.1916	0.2365	0.2216	0.137	0.0516	0.0374	0.0097	0.0045	0.6195	0.141406666666667	0.0804566666666667	0.051735	2.6208
Activating_Invasion_and_Metastasis	AGA_260_3_153	1747	3.4035	10	1.9539	0.8148	1747	400	3.1085	4.9729	0.6661	0.799	0.3332	0.4111	0.1714	0.5282	0.1301	0.2004	0.0836	0.2262	0.1406	0.0218	0.1139	0.1843	0.2524	0.1815	0.1288	0.0658	0.0269	0.0132	0.0114	0.6661	0.0813433333333333	0.0461358333333333	0.0282175	3.1075
AKT Pathway	AGA_260_3_153	1679	3.3913	10	1.9672	0.8204	1679	320	2.1662	4.0722	0.5484	1.1811	0.4926	0.6927	0.2889	0.658	0.1628	0.4717	0.1967	0.526	0.3268	0.0256	0.1191	0.1775	0.2501	0.1834	0.1251	0.0655	0.0292	0.0119	0.0125	0.5484	0.19317	0.115346666666667	0.0699891666666667	2.1657
Avoiding_Immune_Destruction	AGA_260_3_153	1785	3.4174	10	1.9537	0.8148	729	55	1.3053	2.1356	0.324	1.7371	0.7244	1.1579	0.4829	0.943	0.2313	1.3255	0.5528	1.3689	0.8506	0.0218	0.1109	0.1832	0.2527	0.1826	0.1311	0.0661	0.0269	0.0129	0.0118	0.324	0.550966666666667	0.352564166666667	0.1960975	1.3053
Evading_Growth_Suppressors	AGA_260_3_153	1758	3.4073	10	1.9535	0.8147	1758	56	1.0382	2.2449	0.3005	1.5552	0.6486	1.0655	0.4444	1.182	0.2911	1.0614	0.4426	1.13	0.7021	0.0216	0.1138	0.1832	0.252	0.1832	0.1291	0.066	0.0262	0.0137	0.0114	0.3005	0.441524166666667	0.291371666666667	0.181505833333333	1.0382
Genome_instability_and_Mutation	AGA_260_3_153	1698	3.4064	10	1.9655	0.8197	27	18	1.2797	2.1099	0.6402	1.6019	0.668	1.09	0.4546	1.179	0.2916	1.0863	0.453	1.1577	0.7193	0.0247	0.1137	0.1832	0.2497	0.1784	0.1302	0.0677	0.0271	0.0135	0.0118	0.6402	0.450219166666667	0.294760833333333	0.179821666666667	1.2797
Inducing_Angiogenesis	AGA_260_3_153	1794	3.4136	10	1.9508	0.8135	729	70	1.4958	3.0476	0.4623	1.2855	0.5361	0.8039	0.3352	0.9236	0.2265	0.6237	0.2601	0.6834	0.4246	0.0206	0.1126	0.1839	0.2525	0.1828	0.1304	0.0658	0.0268	0.0128	0.0117	0.4623	0.257661666666667	0.161599166666667	0.0993041666666667	1.4958
Resisting_Cell_Death	AGA_260_3_153	1671	3.4075	10	1.9633	0.8188	1671	619	3.929	5.5679	0.7503	0.7401	0.3086	0.3806	0.1587	0.4259	0.1053	0.1438	0.06	0.1629	0.1012	0.0239	0.1143	0.1813	0.2513	0.1813	0.1281	0.0664	0.0281	0.0132	0.012	0.7503	0.0562266666666667	0.0317375	0.0191575	3.9338
Sustaining_Proliferative_Signaling	AGA_260_3_153	1685	3.4053	10	1.9624	0.8184	1685	458	3.1758	5.2938	0.7125	0.7339	0.3061	0.3857	0.1608	0.4351	0.1076	0.1494	0.0623	0.1692	0.1051	0.0237	0.1151	0.1804	0.2534	0.1798	0.1276	0.0671	0.0273	0.0136	0.0119	0.7125	0.0580758333333333	0.0334475	0.01986	3.1755
Activating_Invasion_and_Metastasis	AGA_260_3_154	1114	3.1652	10	1.9404	0.8092	1114	719	4.3872	6.3106	0.8995	0.3901	0.1627	0.1791	0.0747	0.2246	0.0587	0.0513	0.0214	0.0622	0.0386	0.0458	0.1149	0.2074	0.2612	0.1661	0.1104	0.0494	0.0269	0.0117	0.0063	0.8995	0.015525	0.00840083333333333	0.005385	4.3887
AKT Pathway	AGA_260_3_154	1045	3.177	9	1.9366	0.8411	1045	557	3.0664	5.9671	0.8584	0.3784	0.1643	0.1839	0.0799	0.2138	0.0562	0.0677	0.0294	0.0816	0.0507	0.0421	0.1139	0.2153	0.2593	0.1608	0.112	0.0498	0.0278	0.0134	0.0057	0.8584	0.0224366666666667	0.0131916666666667	0.00756666666666667	3.0657
Avoiding_Immune_Destruction	AGA_260_3_154	1128	3.1578	10	1.9429	0.8102	729	58	1.2602	2.6242	0.3981	1.5418	0.643	1.0368	0.4324	1.0688	0.2776	0.8001	0.3337	0.906	0.5629	0.0461	0.117	0.2092	0.2562	0.1676	0.109	0.0505	0.0266	0.0115	0.0062	0.3981	0.330396666666667	0.2119475	0.138371666666667	1.2602
Evading_Growth_Suppressors	AGA_260_3_154	1110	3.173	10	1.9383	0.8083	1110	204	2.2776	4.4299	0.6317	0.9108	0.3798	0.4796	0.2	0.5665	0.148	0.2701	0.1126	0.3194	0.1984	0.0441	0.1135	0.2099	0.2604	0.1667	0.1108	0.0495	0.027	0.0117	0.0063	0.6317	0.107870833333333	0.0631458333333333	0.0399941666666667	2.2775
Genome_instability_and_Mutation	AGA_260_3_154	1055	3.1602	9	1.9415	0.8432	27	23	1.2589	2.4306	0.7375	1.5242	0.6619	0.999	0.4339	1.0378	0.2726	0.7763	0.3371	0.8759	0.5442	0.0445	0.1175	0.2133	0.2578	0.1592	0.1109	0.0502	0.0275	0.0133	0.0057	0.7375	0.335559166666667	0.220470833333333	0.1389675	1.2589
Inducing_Angiogenesis	AGA_260_3_154	1158	3.1572	10	1.9416	0.8097	729	84	1.8962	3.5802	0.5431	1.2045	0.5023	0.7247	0.3022	0.7778	0.202	0.4184	0.1745	0.4903	0.3047	0.0466	0.1174	0.2064	0.2547	0.171	0.1114	0.0492	0.0259	0.0112	0.006	0.5431	0.172928333333333	0.103754166666667	0.0660166666666667	1.8962
Resisting_Cell_Death	AGA_260_3_154	1042	3.1804	9	1.9346	0.8402	1042	867	5.6264	6.649	0.9568	0.2451	0.1065	0.1045	0.0454	0.1344	0.0353	0.0324	0.0141	0.0393	0.0244	0.0422	0.1123	0.214	0.263	0.1593	0.1132	0.0489	0.0278	0.0134	0.0058	0.9568	0.00592166666666667	0.00332583333333333	0.0019925	5.624
Sustaining_Proliferative_Signaling	AGA_260_3_154	1052	3.1673	9	1.94	0.8425	1052	505	3.6585	5.8232	0.8368	0.5172	0.2246	0.2544	0.1105	0.2916	0.0766	0.085	0.0369	0.1025	0.0637	0.0437	0.116	0.2139	0.2586	0.1597	0.1112	0.0504	0.0276	0.0133	0.0057	0.8368	0.0299208333333333	0.016955	0.0102083333333333	3.6582
Activating_Invasion_and_Metastasis	AGA_260_3_155	1621	4.0395	12	1.996	0.7782	1621	709	3.8436	6.075	0.822	0.2884	0.1124	0.123	0.0479	0.1705	0.0424	0.0857	0.0334	0.085	0.0528	0.0179	0.0611	0.111	0.2042	0.2128	0.1949	0.1123	0.0531	0.0253	0.0074	0.822	0.0283575	0.0156858333333333	0.0102416666666667	3.8457
AKT Pathway	AGA_260_3_155	1568	3.9923	12	1.9917	0.7765	1568	472	2.5641	5.3903	0.7326	0.3607	0.1406	0.1684	0.0657	0.2201	0.0549	0.1583	0.0617	0.1585	0.0985	0.0191	0.0638	0.1122	0.2098	0.2136	0.1907	0.1091	0.051	0.0242	0.0064	0.7326	0.056925	0.0323716666666667	0.0210683333333333	2.5642
Avoiding_Immune_Destruction	AGA_260_3_155	1644	4.0547	12	1.994	0.7774	729	61	1.674	2.9702	0.4506	1.23	0.4796	0.7394	0.2883	0.892	0.2216	0.7619	0.2971	0.7506	0.4664	0.0164	0.059	0.1131	0.2032	0.2123	0.1977	0.1113	0.0529	0.0262	0.0079	0.4506	0.294414166666667	0.181380833333333	0.122010833333333	1.674
Evading_Growth_Suppressors	AGA_260_3_155	1620	4.037	12	1.9953	0.7779	1620	264	2.4939	4.7787	0.6466	0.59	0.23	0.3013	0.1175	0.3746	0.0931	0.245	0.0955	0.2433	0.1511	0.0179	0.0611	0.1111	0.2043	0.2136	0.1944	0.1123	0.0525	0.0253	0.0074	0.6466	0.0921725	0.0520791666666667	0.0346175	2.4941
Genome_instability_and_Mutation	AGA_260_3_155	1578	4.0101	12	1.9922	0.7767	27	24	1.242	2.4845	0.7538	1.2537	0.4888	0.8086	0.3153	0.9894	0.2469	0.9127	0.3558	0.8994	0.5588	0.019	0.0608	0.1122	0.2091	0.2148	0.1926	0.1077	0.0513	0.0253	0.007	0.7538	0.353423333333333	0.2280125	0.157019166666667	1.242
Inducing_Angiogenesis	AGA_260_3_155	1644	4.0547	12	1.994	0.7774	729	56	1.3473	2.6865	0.4076	1.1869	0.4627	0.6944	0.2707	0.7969	0.198	0.9158	0.357	0.8996	0.5589	0.0164	0.059	0.1131	0.2032	0.2123	0.1977	0.1113	0.0529	0.0262	0.0079	0.4076	0.3557325	0.2223975	0.149109166666667	1.3473
Resisting_Cell_Death	AGA_260_3_155	1565	3.9923	12	1.992	0.7766	1565	1317	5.6003	7.1047	0.9659	0.1001	0.039	0.034	0.0132	0.0569	0.0142	0.0245	0.0096	0.0245	0.0153	0.0198	0.0626	0.1125	0.2096	0.2147	0.1904	0.1086	0.0511	0.0243	0.0064	0.9659	0.00368166666666667	0.00187	0.00128	5.6046
Sustaining_Proliferative_Signaling	AGA_260_3_155	1578	4.0101	12	1.9922	0.7767	1578	596	3.3843	5.8523	0.7947	0.2903	0.1132	0.1267	0.0494	0.1669	0.0416	0.1047	0.0408	0.1045	0.0649	0.019	0.0608	0.1122	0.2091	0.2148	0.1926	0.1077	0.0513	0.0253	0.007	0.7947	0.0367733333333333	0.019815	0.0133825	3.3833
Activating_Invasion_and_Metastasis	AGA_260_3_156	355	2.8845	8	1.8381	0.8366	355	224	4.4509	5.172	0.8808	0.3241	0.1475	0.1094	0.0498	0.194	0.0595	0.1074	0.0489	0.1389	0.0863	0.0563	0.138	0.2085	0.2761	0.1775	0.0873	0.0423	0.0113	0.0028	0	0.8808	0.0333208333333333	0.017685	0.0127875	4.451
AKT Pathway	AGA_260_3_156	289	2.7543	7	1.8027	0.8669	289	164	3.0619	4.7755	0.8428	0.3739	0.1798	0.1797	0.0864	0.2351	0.075	0.154	0.0741	0.2048	0.1273	0.0657	0.1419	0.2284	0.2872	0.1384	0.1003	0.0277	0.0104	0	0	0.8428	0.0564325	0.0308066666666667	0.0216083333333333	3.0619
Avoiding_Immune_Destruction	AGA_260_3_156	380	2.9737	9	1.855	0.8056	380	52	2.2703	3.1919	0.5373	0.8621	0.3744	0.4786	0.2079	0.6285	0.1907	0.5055	0.2195	0.6102	0.3792	0.0474	0.1316	0.2053	0.2868	0.1711	0.0947	0.0421	0.0105	0.0079	0.0026	0.5373	0.210894166666667	0.127264166666667	0.0935883333333333	2.2703
Evading_Growth_Suppressors	AGA_260_3_156	356	2.8933	8	1.8361	0.8356	356	79	2.2246	3.5474	0.6038	0.8454	0.3848	0.4375	0.1991	0.6175	0.1895	0.4202	0.1913	0.5214	0.324	0.0562	0.1376	0.2022	0.2809	0.1798	0.0871	0.0421	0.0112	0.0028	0	0.6038	0.178238333333333	0.106341666666667	0.074625	2.2246
Genome_instability_and_Mutation	AGA_260_3_156	301	2.7375	7	1.7942	0.8628	27	4	0.5115	1.0571	0.3207	1.4192	0.6825	1.0601	0.5098	1.199	0.3773	1.3147	0.6322	1.4149	0.8791	0.0631	0.1429	0.2392	0.2824	0.1395	0.0963	0.0266	0.01	0	0	0.3207	0.628083333333333	0.473951666666667	0.353564166666667	0.5115
Inducing_Angiogenesis	AGA_260_3_156	381	2.9711	9	1.8543	0.8053	381	39	1.7469	2.6815	0.4512	1.0684	0.464	0.6701	0.291	0.8507	0.2581	0.7586	0.3295	0.8954	0.5563	0.0472	0.1312	0.2073	0.2861	0.1706	0.0945	0.042	0.0105	0.0079	0.0026	0.4512	0.319861666666667	0.199750833333333	0.146791666666667	1.7469
Resisting_Cell_Death	AGA_260_3_156	290	2.7448	7	1.8058	0.8684	290	260	6.1604	5.5031	0.9706	0.1723	0.0829	0.0383	0.0184	0.1024	0.0327	0.0672	0.0323	0.0911	0.0566	0.069	0.1414	0.2276	0.2862	0.1379	0.1	0.0276	0.0103	0	0	0.9706	0.00732166666666667	0.00461916666666667	0.00272583333333333	6.16
Sustaining_Proliferative_Signaling	AGA_260_3_156	298	2.7315	7	1.795	0.8632	298	131	3.5579	4.4235	0.7764	0.4096	0.197	0.2043	0.0983	0.2371	0.0756	0.2059	0.099	0.2733	0.1698	0.0638	0.1477	0.2315	0.2886	0.1342	0.0973	0.0268	0.0101	0	0	0.7764	0.0841416666666667	0.0463575	0.0323333333333333	3.5579
Activating_Invasion_and_Metastasis	AGA_260_3_158	1058	3.2779	9	1.9083	0.8288	1058	196	1.7894	3.3513	0.4812	1.2103	0.5256	0.7126	0.3095	0.7647	0.2009	0.8225	0.3572	0.9179	0.5703	0.0274	0.1096	0.2023	0.2543	0.1853	0.1267	0.0586	0.018	0.0123	0.0057	0.4812	0.355436666666667	0.212614166666667	0.133118333333333	1.7892
AKT Pathway	AGA_260_3_158	1055	3.2891	9	1.9129	0.8308	1055	177	1.5162	3.0236	0.4343	1.2827	0.5571	0.7812	0.3393	0.802	0.2107	0.9378	0.4073	1.0321	0.6413	0.0294	0.109	0.1943	0.2559	0.1877	0.1289	0.0588	0.018	0.0123	0.0057	0.4343	0.40541	0.251640833333333	0.1596125	1.5162
Avoiding_Immune_Destruction	AGA_260_3_158	1065	3.2826	9	1.9138	0.8311	729	41	0.9346	1.8855	0.286	1.557	0.6762	1.1034	0.4792	1.2625	0.3316	1.2556	0.5453	1.3216	0.8212	0.0272	0.1117	0.2019	0.2507	0.184	0.1277	0.0601	0.0188	0.0122	0.0056	0.286	0.541656666666667	0.376116666666667	0.245539166666667	0.9346
Evading_Growth_Suppressors	AGA_260_3_158	1061	3.2875	9	1.9052	0.8274	1061	98	1.2699	2.9594	0.4248	1.3024	0.5656	0.7605	0.3303	0.8861	0.2328	0.8258	0.3587	0.9195	0.5713	0.0254	0.1112	0.1989	0.2545	0.1885	0.1272	0.0584	0.0179	0.0123	0.0057	0.4248	0.354326666666667	0.215150833333333	0.135299166666667	1.2699
Genome_instability_and_Mutation	AGA_260_3_158	1064	3.2989	9	1.9156	0.8319	27	13	0.7329	1.6314	0.495	1.5122	0.6567	1.047	0.4547	1.2449	0.327	1.2281	0.5334	1.2873	0.7998	0.0282	0.1109	0.1927	0.2538	0.1889	0.1269	0.063	0.0179	0.0122	0.0056	0.495	0.529178333333333	0.37659	0.251983333333333	0.7329
Inducing_Angiogenesis	AGA_260_3_158	1065	3.2826	9	1.9138	0.8311	729	30	0.7379	1.6199	0.2457	1.6263	0.7063	1.1772	0.5113	1.3268	0.3486	1.3305	0.5778	1.3907	0.8641	0.0272	0.1117	0.2019	0.2507	0.184	0.1277	0.0601	0.0188	0.0122	0.0056	0.2457	0.577390833333333	0.404186666666667	0.262051666666667	0.7379
Resisting_Cell_Death	AGA_260_3_158	1050	3.2819	9	1.9145	0.8315	1050	402	3.3027	4.8903	0.703	0.6985	0.3033	0.3704	0.1609	0.4059	0.1066	0.2939	0.1276	0.3391	0.2107	0.0305	0.1076	0.1981	0.2552	0.1857	0.1276	0.059	0.0181	0.0124	0.0057	0.703	0.123505833333333	0.06957	0.0436691666666667	3.3022
Sustaining_Proliferative_Signaling	AGA_260_3_158	1055	3.2872	9	1.9183	0.8331	1055	192	2.1015	3.8815	0.5576	0.9322	0.4049	0.5339	0.2319	0.5979	0.1571	0.5079	0.2206	0.5779	0.3591	0.0303	0.109	0.1972	0.2531	0.1848	0.128	0.0616	0.018	0.0123	0.0057	0.5576	0.216683333333333	0.125366666666667	0.078755	2.1015
Activating_Invasion_and_Metastasis	AGA_260_3_159	1047	3.5817	9	1.9096	0.8293	1047	564	4.2237	5.9357	0.8536	0.3691	0.1603	0.1606	0.0698	0.2235	0.0587	0.0833	0.0362	0.0911	0.0566	0.0162	0.0793	0.1757	0.2292	0.2206	0.1614	0.0688	0.0315	0.0143	0.0029	0.8536	0.0287433333333333	0.0160033333333333	0.0098225	4.2235
AKT Pathway	AGA_260_3_159	1040	3.5865	9	1.9129	0.8307	1040	329	2.8243	4.5492	0.6548	0.7256	0.3151	0.3747	0.1627	0.4599	0.1208	0.3766	0.1636	0.4064	0.2525	0.0163	0.0808	0.1721	0.2308	0.2192	0.1615	0.0702	0.0317	0.0144	0.0029	0.6548	0.160181666666667	0.0898033333333333	0.0578941666666667	2.8246
Avoiding_Immune_Destruction	AGA_260_3_159	1049	3.5806	9	1.911	0.8299	729	52	1.4161	2.6539	0.4026	1.5078	0.6548	0.9601	0.417	1.1369	0.2987	0.9457	0.4107	0.9963	0.619	0.0172	0.0791	0.1735	0.2316	0.2193	0.1621	0.0686	0.0315	0.0143	0.0029	0.4026	0.408044166666667	0.2501575	0.158205	1.4161
Evading_Growth_Suppressors	AGA_260_3_159	1053	3.5954	9	1.9062	0.8279	1053	171	2.2043	4.3813	0.6295	0.6976	0.303	0.3188	0.1384	0.4552	0.1196	0.2632	0.1143	0.2842	0.1766	0.0142	0.0798	0.1747	0.2279	0.2213	0.1633	0.0703	0.0313	0.0142	0.0028	0.6295	0.111578333333333	0.062315	0.040345	2.2042
Genome_instability_and_Mutation	AGA_260_3_159	1043	3.5877	9	1.9094	0.8292	27	21	1.2252	2.0675	0.6273	1.5388	0.6683	1.0438	0.4533	1.217	0.3197	1.1306	0.491	1.1659	0.7244	0.0144	0.0834	0.1707	0.232	0.2186	0.162	0.07	0.0316	0.0144	0.0029	0.6273	0.488603333333333	0.3258425	0.215375	1.2252
Inducing_Angiogenesis	AGA_260_3_159	1049	3.5806	9	1.911	0.8299	729	47	1.2127	2.2428	0.3402	1.5187	0.6595	0.9849	0.4277	1.0101	0.2654	1.0872	0.4722	1.1263	0.6998	0.0172	0.0791	0.1735	0.2316	0.2193	0.1621	0.0686	0.0315	0.0143	0.0029	0.3402	0.4687075	0.310620833333333	0.204368333333333	1.2127
Resisting_Cell_Death	AGA_260_3_159	1034	3.5725	9	1.916	0.8321	1034	819	5.9963	6.5575	0.9447	0.1827	0.0793	0.07	0.0304	0.1035	0.0274	0.0407	0.0177	0.0447	0.0278	0.0184	0.0803	0.1731	0.2321	0.2186	0.1596	0.0687	0.0319	0.0145	0.0029	0.9447	0.00821333333333333	0.004765	0.00275583333333333	6.0038
Sustaining_Proliferative_Signaling	AGA_260_3_159	1037	3.5738	9	1.9127	0.8307	1037	417	3.6608	5.3605	0.7719	0.5299	0.2302	0.2471	0.1073	0.3241	0.0851	0.1691	0.0735	0.1845	0.1146	0.0164	0.0829	0.1716	0.2334	0.2179	0.1601	0.0685	0.0318	0.0145	0.0029	0.7719	0.0675758333333333	0.0360125	0.0233791666666667	3.6613
Activating_Invasion_and_Metastasis	AGA_260_3_160	273	2.4982	8	1.8493	0.8417	273	210	4.6718	5.1813	0.9237	0.233	0.106	0.1076	0.049	0.1226	0.0397	0.0934	0.0425	0.1356	0.0843	0.1026	0.1905	0.2454	0.2125	0.1209	0.0842	0.0366	0.0037	0.0037	0	0.9237	0.0198441666666667	0.0136683333333333	0.00792666666666667	4.6718
AKT Pathway	AGA_260_3_160	253	2.498	8	1.8473	0.8408	253	153	3.0552	4.6317	0.837	0.4916	0.2238	0.1877	0.0854	0.2994	0.0969	0.1896	0.0863	0.2698	0.1676	0.0988	0.1937	0.249	0.2134	0.1186	0.0791	0.0395	0.004	0.004	0	0.837	0.07015	0.0407633333333333	0.0284325	3.0552
Avoiding_Immune_Destruction	AGA_260_3_160	285	2.5053	8	1.8267	0.8314	285	45	2.0498	3.2384	0.5729	1.0508	0.4782	0.5632	0.2563	0.6658	0.2123	0.451	0.2052	0.6125	0.3806	0.0842	0.2035	0.2632	0.207	0.1088	0.0912	0.0351	0.0035	0.0035	0	0.5729	0.193109166666667	0.117348333333333	0.0837866666666667	2.0498
Evading_Growth_Suppressors	AGA_260_3_160	273	2.4982	8	1.8493	0.8417	273	97	2.2165	4.0997	0.7309	0.5792	0.2636	0.3258	0.1483	0.3828	0.1239	0.2466	0.1122	0.3468	0.2155	0.1026	0.1905	0.2454	0.2125	0.1209	0.0842	0.0366	0.0037	0.0037	0	0.7309	0.0929558333333333	0.05697	0.0388983333333333	2.2165
Genome_instability_and_Mutation	AGA_260_3_160	279	2.4731	8	1.8284	0.8322	27	18	1.3842	2.3998	0.7281	1.066	0.4852	0.6254	0.2846	0.8101	0.2584	0.7002	0.3187	0.9199	0.5715	0.0968	0.19	0.2688	0.2115	0.1075	0.0824	0.0358	0.0036	0.0036	0	0.7281	0.310295833333333	0.1980575	0.141715833333333	1.3842
Inducing_Angiogenesis	AGA_260_3_160	285	2.5053	8	1.8267	0.8314	285	43	2.0473	2.8853	0.5104	0.9201	0.4187	0.5856	0.2665	0.6155	0.1963	0.5797	0.2638	0.7696	0.4782	0.0842	0.2035	0.2632	0.207	0.1088	0.0912	0.0351	0.0035	0.0035	0	0.5104	0.25663	0.158055	0.114720833333333	2.0473
Resisting_Cell_Death	AGA_260_3_160	263	2.4867	8	1.8472	0.8407	263	246	6.6441	5.4753	0.9826	0.0788	0.0358	0.0526	0.0239	0.045	0.0145	0.0605	0.0275	0.0889	0.0553	0.1065	0.1825	0.2548	0.2129	0.1179	0.0798	0.038	0.0038	0.0038	0	0.9826	0.00414916666666667	0.0026	0.00165916666666667	6.6445
Sustaining_Proliferative_Signaling	AGA_260_3_160	268	2.4925	8	1.839	0.837	268	187	4.3723	5.0158	0.8971	0.2363	0.1075	0.1496	0.0681	0.1245	0.0403	0.1075	0.0489	0.1558	0.0968	0.097	0.1903	0.2612	0.209	0.1157	0.0821	0.0373	0.0037	0.0037	0	0.8971	0.0272441666666667	0.0174241666666667	0.0109541666666667	4.3725
Activating_Invasion_and_Metastasis	AGA_260_3_161	949	3.3804	9	1.8728	0.8133	949	759	4.8798	6.5305	0.9526	0.2146	0.0932	0.0787	0.0342	0.129	0.0343	0.0355	0.0154	0.0408	0.0254	0.0211	0.0906	0.1865	0.2677	0.2076	0.1275	0.0558	0.0369	0.0042	0.0021	0.9526	0.00592416666666667	0.00316583333333333	0.002	4.8838
AKT Pathway	AGA_260_3_161	942	3.3779	9	1.8781	0.8156	942	638	3.4309	6.2498	0.9126	0.2751	0.1195	0.1079	0.0468	0.1663	0.0445	0.0508	0.0221	0.0584	0.0363	0.0223	0.0913	0.1868	0.2643	0.2081	0.1274	0.0563	0.0372	0.0042	0.0021	0.9126	0.01323	0.00721916666666667	0.00455666666666667	3.4319
Avoiding_Immune_Destruction	AGA_260_3_161	951	3.3838	9	1.8729	0.8134	729	84	2.1182	3.7991	0.5763	1.0806	0.4693	0.574	0.2493	0.7336	0.195	0.3505	0.1522	0.3932	0.2443	0.021	0.0904	0.1861	0.2671	0.2093	0.1272	0.0536	0.0389	0.0042	0.0021	0.5763	0.146871666666667	0.0849658333333333	0.0552091666666667	2.1182
Evading_Growth_Suppressors	AGA_260_3_161	950	3.3789	9	1.8726	0.8132	950	257	2.2573	4.9604	0.7235	0.5967	0.2592	0.2824	0.1226	0.3825	0.1017	0.167	0.0725	0.19	0.118	0.0211	0.0905	0.1874	0.2674	0.2074	0.1274	0.0558	0.0368	0.0042	0.0021	0.7235	0.0653925	0.0360566666666667	0.0232975	2.2575
Genome_instability_and_Mutation	AGA_260_3_161	945	3.3757	9	1.8824	0.8175	27	19	1.0508	2.4006	0.7284	1.247	0.5416	0.7784	0.3381	0.9457	0.253	0.8134	0.3533	0.8846	0.5496	0.0243	0.091	0.1852	0.2635	0.2095	0.127	0.054	0.0392	0.0042	0.0021	0.7284	0.3503575	0.223665	0.1503425	1.0508
Inducing_Angiogenesis	AGA_260_3_161	951	3.3838	9	1.8729	0.8134	729	85	2.1669	3.7806	0.5735	0.9901	0.43	0.5474	0.2377	0.7035	0.187	0.3504	0.1522	0.3931	0.2442	0.021	0.0904	0.1861	0.2671	0.2093	0.1272	0.0536	0.0389	0.0042	0.0021	0.5735	0.146661666666667	0.0843783333333333	0.0552791666666667	2.1669
Resisting_Cell_Death	AGA_260_3_161	942	3.3779	9	1.8781	0.8156	942	912	6.512	6.8013	0.9932	0.0773	0.0336	0.0213	0.0093	0.0441	0.0118	0.0253	0.011	0.0292	0.0181	0.0223	0.0913	0.1868	0.2643	0.2081	0.1274	0.0563	0.0372	0.0042	0.0021	0.9932	0.00088	0.000534166666666667	0.000293333333333333	6.5134
Sustaining_Proliferative_Signaling	AGA_260_3_161	943	3.3828	9	1.8784	0.8158	943	640	4.1437	6.2928	0.9188	0.3122	0.1356	0.1413	0.0614	0.1837	0.0492	0.0456	0.0198	0.0524	0.0326	0.0223	0.0912	0.1856	0.2641	0.21	0.1273	0.0541	0.0392	0.0042	0.0021	0.9188	0.0103825	0.00597583333333333	0.00357166666666667	4.1437
Activating_Invasion_and_Metastasis	AGA_260_3_162	646	3.2198	9	1.8496	0.8033	646	553	5.5488	6.2292	0.9627	0.1896	0.0823	0.067	0.0291	0.1092	0.0307	0.0438	0.019	0.0525	0.0326	0.0201	0.1022	0.2368	0.2399	0.2028	0.1146	0.0557	0.0186	0.0077	0.0015	0.9627	0.00691416666666667	0.00379833333333333	0.0024925	5.5428
AKT Pathway	AGA_260_3_162	604	3.1556	9	1.8561	0.8061	604	417	3.6125	5.8378	0.9117	0.2196	0.0954	0.0729	0.0317	0.129	0.0366	0.0664	0.0288	0.0805	0.05	0.0215	0.1192	0.2351	0.2434	0.1887	0.1076	0.0596	0.0149	0.0083	0.0017	0.9117	0.0180441666666667	0.0095325	0.006575	3.61
Avoiding_Immune_Destruction	AGA_260_3_162	668	3.2365	9	1.8563	0.8062	668	75	2.2278	3.3956	0.5221	0.9804	0.4258	0.5165	0.2243	0.7105	0.1983	0.5447	0.2366	0.6232	0.3872	0.021	0.0988	0.232	0.2545	0.1871	0.1183	0.0584	0.021	0.0075	0.0015	0.5221	0.234625	0.136004166666667	0.09417	2.2278
Evading_Growth_Suppressors	AGA_260_3_162	652	3.2147	9	1.8465	0.8019	652	193	2.4976	4.5996	0.7098	0.673	0.2923	0.3352	0.1456	0.4235	0.1191	0.2289	0.0994	0.269	0.1671	0.0184	0.1058	0.2347	0.2439	0.1994	0.115	0.0552	0.0184	0.0077	0.0015	0.7098	0.0904191666666667	0.0506766666666667	0.0344641666666667	2.4975
Genome_instability_and_Mutation	AGA_260_3_162	643	3.2473	9	1.8564	0.8062	27	20	1.0901	2.4336	0.7384	1.2887	0.5597	0.7608	0.3304	1.013	0.2849	0.7672	0.3332	0.8549	0.5312	0.0202	0.098	0.2271	0.2628	0.1866	0.1151	0.0607	0.0187	0.0078	0.0031	0.7384	0.329544166666667	0.208835833333333	0.1487	1.0901
Inducing_Angiogenesis	AGA_260_3_162	668	3.2365	9	1.8563	0.8062	668	75	2.4294	3.6537	0.5617	0.7845	0.3407	0.418	0.1816	0.5339	0.149	0.3912	0.1699	0.4516	0.2806	0.021	0.0988	0.232	0.2545	0.1871	0.1183	0.0584	0.021	0.0075	0.0015	0.5617	0.166825	0.0952675	0.06587	2.4295
Resisting_Cell_Death	AGA_260_3_162	623	3.2103	9	1.8486	0.8028	623	598	7.464	6.374	0.9906	0.0388	0.0169	0.0145	0.0063	0.0217	0.0062	0.0351	0.0152	0.0421	0.0262	0.0193	0.1043	0.2392	0.2424	0.1974	0.1124	0.0578	0.0177	0.008	0.0016	0.9906	0.00109666666666667	0.000876666666666667	0.000396666666666667	7.4622
Sustaining_Proliferative_Signaling	AGA_260_3_162	633	3.2449	9	1.8472	0.8022	633	452	4.8544	5.918	0.9175	0.2821	0.1225	0.1192	0.0518	0.17	0.0478	0.065	0.0282	0.077	0.0479	0.0174	0.0995	0.2322	0.2575	0.1896	0.1122	0.0632	0.019	0.0079	0.0016	0.9175	0.01604	0.0091125	0.005815	4.8545
Activating_Invasion_and_Metastasis	AGA_260_3_164	1091	3.2044	9	1.8609	0.8082	1091	457	3.3603	5.5009	0.7864	0.4436	0.1926	0.1982	0.0861	0.2791	0.0729	0.1281	0.0556	0.1523	0.0947	0.0266	0.1054	0.2246	0.2484	0.1861	0.1219	0.0642	0.0183	0.0037	9e-04	0.7864	0.0485658333333333	0.0265883333333333	0.0166483333333333	3.3601
AKT Pathway	AGA_260_3_164	1088	3.204	9	1.8621	0.8087	1088	290	2.0354	4.6908	0.6709	0.6339	0.2753	0.3257	0.1414	0.3872	0.1011	0.2504	0.1087	0.2946	0.183	0.0267	0.1066	0.2224	0.25	0.1847	0.1222	0.0643	0.0184	0.0037	9e-04	0.6709	0.1034125	0.057885	0.0365083333333333	2.0355
Avoiding_Immune_Destruction	AGA_260_3_164	1094	3.2121	9	1.8651	0.81	729	58	1.5907	2.8337	0.4299	1.2674	0.5504	0.7565	0.3285	0.9142	0.2388	0.7745	0.3364	0.8747	0.5435	0.0265	0.106	0.2221	0.2477	0.1874	0.1225	0.064	0.0183	0.0046	9e-04	0.4299	0.33501	0.2032325	0.132155833333333	1.5907
Evading_Growth_Suppressors	AGA_260_3_164	1091	3.2044	9	1.8609	0.8082	1091	96	1.396	3.2783	0.4687	1.0364	0.4501	0.5665	0.246	0.7513	0.1962	0.5619	0.244	0.6449	0.4007	0.0266	0.1054	0.2246	0.2484	0.1861	0.1219	0.0642	0.0183	0.0037	9e-04	0.4687	0.238086666666667	0.143095	0.0912366666666667	1.396
Genome_instability_and_Mutation	AGA_260_3_164	1090	3.2037	9	1.863	0.8091	27	16	0.6086	1.4695	0.4459	1.5696	0.6817	1.1507	0.4997	1.3959	0.3646	1.3655	0.593	1.4192	0.8818	0.0266	0.1064	0.2239	0.2495	0.1835	0.1229	0.0633	0.0193	0.0037	9e-04	0.4459	0.590715	0.426895	0.28593	0.6086
Inducing_Angiogenesis	AGA_260_3_164	1094	3.2121	9	1.8651	0.81	729	47	1.5737	2.8692	0.4353	1.1208	0.4868	0.6359	0.2762	0.8405	0.2195	0.6348	0.2757	0.7217	0.4484	0.0265	0.106	0.2221	0.2477	0.1874	0.1225	0.064	0.0183	0.0046	9e-04	0.4353	0.273106666666667	0.166346666666667	0.108655833333333	1.5737
Resisting_Cell_Death	AGA_260_3_164	1089	3.2029	9	1.8618	0.8086	1089	764	4.6508	6.4093	0.9165	0.2052	0.0891	0.0784	0.0341	0.1217	0.0318	0.0455	0.0198	0.0547	0.034	0.0266	0.1065	0.2231	0.2498	0.1846	0.1221	0.0643	0.0184	0.0037	9e-04	0.9165	0.0125425	0.00659916666666667	0.00421083333333333	4.6511
Sustaining_Proliferative_Signaling	AGA_260_3_164	1089	3.2029	9	1.8618	0.8086	1089	251	2.6704	4.5929	0.6568	0.7265	0.3155	0.3491	0.1516	0.4915	0.1284	0.241	0.1047	0.2836	0.1762	0.0266	0.1065	0.2231	0.2498	0.1846	0.1221	0.0643	0.0184	0.0037	9e-04	0.6568	0.100296666666667	0.0561541666666667	0.03589	2.6704
Activating_Invasion_and_Metastasis	AGA_260_3_165	1743	3.4538	10	1.9339	0.8065	1743	708	4.0169	5.7648	0.7724	0.5799	0.2418	0.2745	0.1145	0.3369	0.083	0.1353	0.0564	0.1518	0.0943	0.0224	0.0935	0.1882	0.2381	0.2151	0.1234	0.0706	0.0281	0.0155	0.0052	0.7724	0.0530758333333333	0.02904	0.0179075	4.0176
AKT Pathway	AGA_260_3_165	1700	3.4271	10	1.933	0.8061	1700	1004	3.855	6.5503	0.8806	0.2907	0.1212	0.1298	0.0541	0.1712	0.0423	0.0501	0.0209	0.0569	0.0354	0.0224	0.1006	0.1859	0.2388	0.2135	0.1235	0.0665	0.0288	0.0153	0.0047	0.8806	0.0158733333333333	0.00859083333333333	0.005235	3.8583
Avoiding_Immune_Destruction	AGA_260_3_165	1772	3.4763	10	1.9388	0.8086	729	62	1.7651	2.8377	0.4305	1.3513	0.5635	0.8328	0.3473	0.8791	0.2156	0.7491	0.3124	0.8066	0.5012	0.022	0.0926	0.1851	0.237	0.2156	0.1258	0.07	0.031	0.0158	0.0051	0.4305	0.310434166666667	0.194413333333333	0.122304166666667	1.7651
Evading_Growth_Suppressors	AGA_260_3_165	1757	3.4684	10	1.9298	0.8048	1757	173	1.9599	4.13	0.5528	0.9283	0.3871	0.5063	0.2111	0.6172	0.152	0.3524	0.147	0.389	0.2417	0.0216	0.0894	0.189	0.2396	0.2157	0.1252	0.0706	0.0285	0.0154	0.0051	0.5528	0.143964166666667	0.0835341666666667	0.05168	1.9599
Genome_instability_and_Mutation	AGA_260_3_165	1769	3.472	10	1.9467	0.8118	27	22	1.2854	2.2054	0.6691	1.4947	0.6233	0.9624	0.4014	1.1721	0.2887	0.9304	0.388	0.9839	0.6113	0.0237	0.0944	0.1849	0.2323	0.2159	0.1266	0.0684	0.0328	0.0158	0.0051	0.6691	0.386451666666667	0.258080833333333	0.166060833333333	1.2854
Inducing_Angiogenesis	AGA_260_3_165	1791	3.4807	10	1.9371	0.8079	729	94	2.1466	3.7286	0.5656	1.0967	0.4574	0.5927	0.2472	0.7354	0.1804	0.3939	0.1643	0.4323	0.2686	0.0229	0.0888	0.1859	0.2384	0.2155	0.1267	0.0704	0.0307	0.0156	0.005	0.5656	0.162613333333333	0.095595	0.0591608333333333	2.1466
Resisting_Cell_Death	AGA_260_3_165	1691	3.4216	10	1.9359	0.8073	1691	1342	6.3019	7.029	0.9456	0.2308	0.0963	0.1015	0.0423	0.1347	0.0333	0.0285	0.0119	0.0325	0.0202	0.0225	0.1023	0.1875	0.2354	0.2153	0.1218	0.0662	0.029	0.0148	0.0053	0.9456	0.00692083333333333	0.0037825	0.002245	6.3042
Sustaining_Proliferative_Signaling	AGA_260_3_165	1715	3.4274	10	1.9366	0.8076	1715	603	3.8202	5.8226	0.7819	0.5944	0.2479	0.2728	0.1138	0.3676	0.0905	0.0947	0.0395	0.1071	0.0666	0.0239	0.0991	0.1866	0.2356	0.2163	0.1236	0.0659	0.0292	0.0146	0.0052	0.7819	0.0361558333333333	0.01942	0.0121258333333333	3.821
Activating_Invasion_and_Metastasis	AGA_260_3_166	810	3.2642	9	1.8615	0.8084	810	324	2.7371	5.1126	0.7634	0.3928	0.1706	0.1617	0.0702	0.2442	0.0667	0.1643	0.0713	0.1919	0.1192	0.0247	0.0901	0.2383	0.2222	0.2321	0.1	0.0593	0.0222	0.0086	0.0025	0.7634	0.065635	0.0351108333333333	0.0238816666666667	2.7371
AKT Pathway	AGA_260_3_166	784	3.1837	8	1.8428	0.8387	784	329	2.3135	5.3401	0.8013	0.2889	0.1315	0.1156	0.0526	0.1716	0.0468	0.1138	0.0518	0.1361	0.0846	0.0281	0.0969	0.25	0.2105	0.2372	0.0957	0.0523	0.0204	0.0089	0	0.8013	0.0449141666666667	0.0240116666666667	0.0154483333333333	2.3134
Avoiding_Immune_Destruction	AGA_260_3_166	811	3.2651	9	1.861	0.8082	729	28	0.8448	1.8439	0.2797	1.5892	0.6902	1.0374	0.4505	1.1437	0.3122	1.416	0.615	1.459	0.9065	0.0247	0.09	0.238	0.2219	0.233	0.0999	0.0592	0.0222	0.0086	0.0025	0.2797	0.613435833333333	0.3997575	0.23555	0.8448
Evading_Growth_Suppressors	AGA_260_3_166	810	3.2642	9	1.8615	0.8084	810	57	0.9841	2.6361	0.3936	1.277	0.5546	0.7485	0.3251	0.9074	0.2477	0.945	0.4104	1.0465	0.6502	0.0247	0.0901	0.2383	0.2222	0.2321	0.1	0.0593	0.0222	0.0086	0.0025	0.3936	0.404994166666667	0.2467975	0.162525833333333	0.9841
Genome_instability_and_Mutation	AGA_260_3_166	788	3.1802	8	1.8435	0.839	27	16	0.8327	1.961	0.595	1.3383	0.6091	0.8495	0.3866	1.0859	0.2964	1.0548	0.4801	1.1589	0.7201	0.0292	0.0952	0.2513	0.2119	0.2348	0.0964	0.052	0.0203	0.0089	0	0.595	0.474875833333333	0.315241666666667	0.207984166666667	0.8327
Inducing_Angiogenesis	AGA_260_3_166	811	3.2651	9	1.861	0.8082	729	57	1.2222	2.7045	0.4103	1.1443	0.497	0.6747	0.293	0.867	0.2366	0.8236	0.3577	0.9155	0.5688	0.0247	0.09	0.238	0.2219	0.233	0.0999	0.0592	0.0222	0.0086	0.0025	0.4103	0.351584166666667	0.220195	0.149270833333333	1.2222
Resisting_Cell_Death	AGA_260_3_166	784	3.1837	8	1.8428	0.8387	784	606	4.1073	6.2438	0.9369	0.2231	0.1015	0.0851	0.0388	0.125	0.0341	0.0491	0.0224	0.0593	0.0368	0.0281	0.0969	0.25	0.2105	0.2372	0.0957	0.0523	0.0204	0.0089	0	0.9369	0.0115866666666667	0.00661916666666667	0.00388166666666667	4.1071
Sustaining_Proliferative_Signaling	AGA_260_3_166	784	3.1837	8	1.8428	0.8387	784	292	2.6686	5.0347	0.7555	0.5038	0.2293	0.2248	0.1023	0.3077	0.084	0.1684	0.0767	0.2004	0.1245	0.0281	0.0969	0.25	0.2105	0.2372	0.0957	0.0523	0.0204	0.0089	0	0.7555	0.0682516666666667	0.0385008333333333	0.0237433333333333	2.6686
Activating_Invasion_and_Metastasis	AGA_260_3_168	1218	3.0099	8	1.7553	0.7989	1218	449	3.0241	5.5331	0.7788	0.4155	0.1891	0.1887	0.0859	0.2478	0.064	0.1061	0.0483	0.1328	0.0825	0.0213	0.1125	0.2603	0.2594	0.1905	0.1166	0.0263	0.009	0.0041	0	0.7788	0.0413	0.0220958333333333	0.0133616666666667	3.024
AKT Pathway	AGA_260_3_168	1194	2.9983	8	1.7601	0.8011	1194	407	2.3897	4.9711	0.7016	0.606	0.2758	0.3103	0.1412	0.3472	0.0897	0.2146	0.0977	0.2659	0.1652	0.0226	0.1147	0.2621	0.2538	0.1926	0.1139	0.0268	0.0101	0.0034	0	0.7016	0.0934983333333333	0.0503375	0.0311191666666667	2.391
Avoiding_Immune_Destruction	AGA_260_3_168	1231	3.0122	8	1.7573	0.7998	729	58	1.3274	2.8249	0.4286	1.1921	0.5426	0.7071	0.3218	0.8391	0.2156	0.697	0.3172	0.8232	0.5115	0.0227	0.108	0.2632	0.2608	0.1893	0.1145	0.0284	0.0089	0.0041	0	0.4286	0.3130975	0.184815	0.115188333333333	1.3274
Evading_Growth_Suppressors	AGA_260_3_168	1220	3.0131	8	1.7569	0.7996	1220	93	1.6952	3.4546	0.4861	0.9977	0.4541	0.5426	0.2469	0.6146	0.1588	0.4633	0.2108	0.558	0.3467	0.0213	0.1123	0.2598	0.2598	0.1893	0.1172	0.027	0.009	0.0041	0	0.4861	0.207588333333333	0.117834166666667	0.0737933333333333	1.6952
Genome_instability_and_Mutation	AGA_260_3_168	1212	3.0215	8	1.7626	0.8022	27	20	0.8681	2.0674	0.6273	1.334	0.6071	0.8386	0.3817	1.0317	0.2665	0.9686	0.4408	1.1031	0.6854	0.0231	0.1073	0.2632	0.2574	0.1898	0.1163	0.0297	0.0091	0.0041	0	0.6273	0.438196666666667	0.2807375	0.181583333333333	0.8681
Inducing_Angiogenesis	AGA_260_3_168	1229	3.009	8	1.7557	0.7991	729	50	1.1116	2.1933	0.3327	1.2919	0.588	0.805	0.3663	0.952	0.2446	0.9374	0.4266	1.0721	0.6661	0.0228	0.1082	0.2636	0.2604	0.1904	0.1139	0.0277	0.009	0.0041	0	0.3327	0.4238025	0.2709625	0.174380833333333	1.1116
Resisting_Cell_Death	AGA_260_3_168	1200	3.0117	8	1.7587	0.8004	1200	909	4.743	6.6218	0.9339	0.2262	0.1029	0.1113	0.0507	0.1241	0.032	0.0363	0.0165	0.0459	0.0285	0.0225	0.1108	0.2608	0.2592	0.1892	0.1175	0.0267	0.0092	0.0042	0	0.9339	0.00959416666666667	0.00477833333333333	0.0030175	4.7405
Sustaining_Proliferative_Signaling	AGA_260_3_168	1207	3.0124	8	1.7591	0.8006	1207	431	2.8289	5.4691	0.7707	0.4724	0.215	0.2245	0.1022	0.2951	0.0762	0.1109	0.0505	0.1387	0.0862	0.0232	0.1077	0.2643	0.2585	0.1897	0.1152	0.0282	0.0091	0.0041	0	0.7707	0.045865	0.0241508333333333	0.0148733333333333	2.8294
Activating_Invasion_and_Metastasis	AGA_260_3_169	478	2.9791	9	1.8085	0.7854	478	344	4.7345	5.6085	0.9091	0.4612	0.2003	0.2027	0.088	0.2746	0.0807	0.0849	0.0369	0.1075	0.0668	0.0293	0.1318	0.2427	0.2552	0.1883	0.0921	0.0481	0.0084	0.0021	0.0021	0.9091	0.02654	0.0131858333333333	0.0101033333333333	4.7343
AKT Pathway	AGA_260_3_169	476	2.9748	9	1.8083	0.7853	476	279	3.4337	5.3111	0.8614	0.3717	0.1614	0.1546	0.0672	0.2091	0.0615	0.1069	0.0464	0.135	0.0839	0.0294	0.1324	0.2437	0.2542	0.187	0.0945	0.0462	0.0084	0.0021	0.0021	0.8614	0.0345608333333333	0.0188058333333333	0.013335	3.4341
Avoiding_Immune_Destruction	AGA_260_3_169	480	2.9667	9	1.8154	0.7884	480	44	1.903	3.0714	0.4975	1.1825	0.5136	0.6795	0.2951	0.8663	0.2547	0.5312	0.2307	0.6404	0.3979	0.0333	0.1312	0.2417	0.2542	0.1875	0.0917	0.0479	0.0083	0.0021	0.0021	0.4975	0.222959166666667	0.132048333333333	0.0971091666666667	1.903
Evading_Growth_Suppressors	AGA_260_3_169	478	2.9791	9	1.8085	0.7854	478	111	2.5145	3.9528	0.6407	0.8508	0.3695	0.4715	0.2048	0.5118	0.1505	0.3585	0.1557	0.4398	0.2733	0.0293	0.1318	0.2427	0.2552	0.1883	0.0921	0.0481	0.0084	0.0021	0.0021	0.6407	0.150744166666667	0.0831016666666667	0.0612991666666667	2.5145
Genome_instability_and_Mutation	AGA_260_3_169	478	2.9833	9	1.8069	0.7847	27	23	1.2106	2.2936	0.6959	1.4521	0.6306	0.8858	0.3847	0.9428	0.2772	0.9865	0.4284	1.1396	0.708	0.0293	0.1297	0.2448	0.251	0.1925	0.0941	0.046	0.0084	0.0021	0.0021	0.6959	0.422335	0.26089	0.186810833333333	1.2106
Inducing_Angiogenesis	AGA_260_3_169	481	2.9647	9	1.8128	0.7873	481	52	2.3166	3.0745	0.4978	1.2263	0.5326	0.6838	0.297	0.8554	0.2515	0.5846	0.2539	0.7024	0.4364	0.0312	0.1351	0.2412	0.2536	0.1871	0.0915	0.0478	0.0083	0.0021	0.0021	0.4978	0.249088333333333	0.147491666666667	0.1082625	2.3166
Resisting_Cell_Death	AGA_260_3_169	476	2.9748	9	1.8083	0.7853	476	417	7.329	5.9399	0.9634	0.2963	0.1287	0.1385	0.0602	0.1635	0.0481	0.0553	0.024	0.0704	0.0438	0.0294	0.1324	0.2437	0.2542	0.187	0.0945	0.0462	0.0084	0.0021	0.0021	0.9634	0.0109283333333333	0.0060225	0.00408416666666667	7.3303
Sustaining_Proliferative_Signaling	AGA_260_3_169	476	2.9748	9	1.8083	0.7853	476	283	4.2955	5.2362	0.8493	0.5483	0.2381	0.2264	0.0983	0.3044	0.0895	0.1464	0.0636	0.1841	0.1144	0.0294	0.1324	0.2437	0.2542	0.187	0.0945	0.0462	0.0084	0.0021	0.0021	0.8493	0.0524066666666667	0.0289358333333333	0.0200216666666667	4.2958
Activating_Invasion_and_Metastasis	AGA_260_3_170	1066	3.1313	9	1.8553	0.8057	1066	419	3.1256	5.4714	0.7848	0.4887	0.2123	0.2392	0.1039	0.3046	0.08	0.113	0.0491	0.137	0.0851	0.0216	0.1257	0.2308	0.2552	0.1735	0.1144	0.0535	0.0159	0.0047	0.0047	0.7848	0.0437075	0.0239258333333333	0.0151	3.1258
AKT Pathway	AGA_260_3_170	1061	3.1272	9	1.855	0.8056	1061	292	2.0821	4.5182	0.6485	0.888	0.3857	0.4814	0.2091	0.496	0.1303	0.357	0.155	0.4244	0.2637	0.0226	0.1244	0.2309	0.2573	0.1725	0.1131	0.0547	0.0151	0.0047	0.0047	0.6485	0.149069166666667	0.0834891666666667	0.0527283333333333	2.0822
Avoiding_Immune_Destruction	AGA_260_3_170	1068	3.1367	9	1.8538	0.8051	729	39	1.3408	2.4307	0.3688	1.3459	0.5845	0.8677	0.3768	1.0515	0.2762	0.8571	0.3722	0.9718	0.6038	0.0206	0.1255	0.2303	0.2556	0.1751	0.1142	0.0524	0.0169	0.0047	0.0047	0.3688	0.370536666666667	0.232493333333333	0.152130833333333	1.3408
Evading_Growth_Suppressors	AGA_260_3_170	1066	3.1313	9	1.8553	0.8057	1066	51	0.9134	2.4555	0.3522	1.3591	0.5902	0.8709	0.3782	1.0163	0.267	0.8652	0.3758	0.9775	0.6074	0.0216	0.1257	0.2308	0.2552	0.1735	0.1144	0.0535	0.0159	0.0047	0.0047	0.3522	0.371806666666667	0.238081666666667	0.156365	0.9134
Genome_instability_and_Mutation	AGA_260_3_170	1063	3.1289	9	1.8561	0.8061	27	24	1.3129	2.6113	0.7923	1.1709	0.5085	0.6955	0.3021	0.8078	0.2122	0.7215	0.3133	0.8277	0.5143	0.0226	0.1242	0.2314	0.2559	0.174	0.1129	0.0536	0.016	0.0047	0.0047	0.7923	0.311459166666667	0.191789166666667	0.125675	1.3129
Inducing_Angiogenesis	AGA_260_3_170	1068	3.1367	9	1.8538	0.8051	729	57	1.538	2.8441	0.4315	1.2256	0.5323	0.7489	0.3252	0.876	0.2301	0.6732	0.2924	0.7742	0.481	0.0206	0.1255	0.2303	0.2556	0.1751	0.1142	0.0524	0.0169	0.0047	0.0047	0.4315	0.289704166666667	0.17857	0.115763333333333	1.538
Resisting_Cell_Death	AGA_260_3_170	1063	3.1289	9	1.8561	0.8061	1063	696	4.3433	6.276	0.9006	0.2363	0.1026	0.1185	0.0514	0.1412	0.0371	0.0516	0.0224	0.0631	0.0392	0.0226	0.1242	0.2314	0.2559	0.174	0.1129	0.0536	0.016	0.0047	0.0047	0.9006	0.0156333333333333	0.00813666666666667	0.00527	4.3445
Sustaining_Proliferative_Signaling	AGA_260_3_170	1063	3.1289	9	1.8561	0.8061	1063	299	2.8479	5.0051	0.7182	0.5813	0.2525	0.2972	0.1291	0.3606	0.0947	0.1671	0.0726	0.2015	0.1252	0.0226	0.1242	0.2314	0.2559	0.174	0.1129	0.0536	0.016	0.0047	0.0047	0.7182	0.0693008333333333	0.0379433333333333	0.0243183333333333	2.8481
Activating_Invasion_and_Metastasis	AGA_260_3_171	199	2.7337	8	1.8378	0.8364	199	89	2.3605	3.6397	0.6876	0.8993	0.4093	0.5189	0.2362	0.3992	0.1356	0.5967	0.2716	0.7564	0.4699	0.0603	0.1759	0.2362	0.2261	0.1558	0.1055	0.0302	0.005	0.005	0	0.6876	0.2499175	0.141111666666667	0.104348333333333	2.3605
AKT Pathway	AGA_260_3_171	198	2.7374	8	1.8379	0.8365	198	26	0.7308	1.8387	0.3477	1.5455	0.7034	1.0924	0.4972	0.9375	0.3184	1.2906	0.5874	1.4565	0.905	0.0606	0.1717	0.2424	0.2222	0.1566	0.1061	0.0303	0.0051	0.0051	0	0.3477	0.577633333333333	0.382975	0.273091666666667	0.7308
Avoiding_Immune_Destruction	AGA_260_3_171	202	2.7624	8	1.8346	0.835	202	19	0.9222	1.7351	0.3269	1.6103	0.7329	1.1042	0.5026	1.1638	0.3952	1.2208	0.5556	1.4018	0.871	0.0594	0.1634	0.2426	0.2277	0.1584	0.1089	0.0297	0.005	0.005	0	0.3269	0.5424025	0.362980833333333	0.269485	0.9222
Evading_Growth_Suppressors	AGA_260_3_171	199	2.7337	8	1.8378	0.8364	199	17	0.5696	1.4244	0.2691	1.74	0.7919	1.3412	0.6104	1.0702	0.3634	1.518	0.6909	1.5425	0.9584	0.0603	0.1759	0.2362	0.2261	0.1558	0.1055	0.0302	0.005	0.005	0	0.2691	0.680436666666667	0.473849166666667	0.300871666666667	0.5696
Genome_instability_and_Mutation	AGA_260_3_171	201	2.7264	8	1.8337	0.8345	27	11	0.3837	1.0167	0.3085	1.7913	0.8153	1.4419	0.6563	0.9399	0.3192	1.6534	0.7525	1.5131	0.9402	0.0597	0.1741	0.2438	0.2239	0.1542	0.1045	0.0299	0.005	0.005	0	0.3085	0.743479166666667	0.554299166666667	0.35321	0.3837
Inducing_Angiogenesis	AGA_260_3_171	202	2.7624	8	1.8346	0.835	202	15	1.0533	1.615	0.3042	1.6338	0.7436	1.1768	0.5356	1.1486	0.3901	1.2382	0.5635	1.4098	0.8759	0.0594	0.1634	0.2426	0.2277	0.1584	0.1089	0.0297	0.005	0.005	0	0.3042	0.5543275	0.383614166666667	0.2908	1.0533
Resisting_Cell_Death	AGA_260_3_171	199	2.7337	8	1.8378	0.8364	199	91	2.4311	3.5182	0.6647	1.0229	0.4656	0.5927	0.2698	0.508	0.1725	0.6728	0.3062	0.8447	0.5248	0.0603	0.1759	0.2362	0.2261	0.1558	0.1055	0.0302	0.005	0.005	0	0.6647	0.2978475	0.169305833333333	0.122065833333333	2.4311
Sustaining_Proliferative_Signaling	AGA_260_3_171	200	2.74	8	1.8286	0.8322	200	61	1.5231	2.9216	0.5514	1.1025	0.5018	0.6875	0.3129	0.7337	0.2492	0.785	0.3573	0.9695	0.6024	0.055	0.175	0.245	0.225	0.155	0.105	0.03	0.005	0.005	0	0.5514	0.345290833333333	0.210181666666667	0.162019166666667	1.5231
Activating_Invasion_and_Metastasis	AGA_260_3_172	1481	3.0007	9	1.8878	0.8198	1481	514	3.2674	5.3232	0.7292	0.8072	0.3505	0.4151	0.1803	0.4781	0.1204	0.1682	0.0731	0.2095	0.1302	0.0405	0.1391	0.235	0.2438	0.1756	0.0824	0.0513	0.023	0.0074	0.002	0.7292	0.0708375	0.0391091666666667	0.02365	3.2664
AKT Pathway	AGA_260_3_172	1442	2.9806	9	1.8871	0.8196	1442	395	2.1295	5.1453	0.7074	0.5861	0.2545	0.3152	0.1369	0.3472	0.0874	0.1539	0.0668	0.1928	0.1198	0.0423	0.1415	0.2365	0.2406	0.1741	0.0832	0.052	0.0208	0.0069	0.0021	0.7074	0.0633091666666667	0.0355441666666667	0.0212191666666667	2.1284
Avoiding_Immune_Destruction	AGA_260_3_172	1488	3.0054	9	1.8874	0.8197	729	67	1.3292	2.4372	0.3697	1.4611	0.6345	0.9691	0.4209	1.0125	0.2538	0.9975	0.4332	1.1381	0.7072	0.0403	0.1384	0.2339	0.244	0.1774	0.082	0.0517	0.0228	0.0074	0.002	0.3697	0.429699166666667	0.276674166666667	0.168615833333333	1.3292
Evading_Growth_Suppressors	AGA_260_3_172	1452	2.9862	9	1.8846	0.8185	1452	87	1.193	3.0396	0.4175	1.2892	0.5599	0.8077	0.3508	0.8899	0.2241	0.6293	0.2733	0.7501	0.4661	0.042	0.1384	0.2362	0.2452	0.1742	0.0826	0.051	0.0207	0.0076	0.0021	0.4175	0.272721666666667	0.1669375	0.101421666666667	1.193
Genome_instability_and_Mutation	AGA_260_3_172	1484	2.9973	9	1.8903	0.8209	27	23	0.7383	1.9116	0.58	1.6212	0.7041	1.1169	0.485	1.1086	0.2792	1.1987	0.5206	1.338	0.8313	0.0418	0.1402	0.2338	0.2406	0.1772	0.0822	0.0526	0.0229	0.0067	0.002	0.58	0.5180075	0.335976666666667	0.195426666666667	0.7383
Inducing_Angiogenesis	AGA_260_3_172	1490	3.0054	9	1.8865	0.8193	729	43	1.4888	2.6801	0.4066	1.2673	0.5504	0.7814	0.3394	0.9518	0.2386	0.6653	0.2889	0.7826	0.4863	0.0403	0.1376	0.2349	0.2443	0.1772	0.0819	0.0517	0.0228	0.0074	0.002	0.4066	0.2877725	0.181915	0.110939166666667	1.4888
Resisting_Cell_Death	AGA_260_3_172	1442	2.9806	9	1.8871	0.8196	1442	724	4.053	5.7911	0.7962	0.6232	0.2707	0.3091	0.1342	0.3513	0.0885	0.1526	0.0663	0.1916	0.119	0.0423	0.1415	0.2365	0.2406	0.1741	0.0832	0.052	0.0208	0.0069	0.0021	0.7962	0.0628258333333333	0.0348	0.0206175	4.0442
Sustaining_Proliferative_Signaling	AGA_260_3_172	1484	2.9973	9	1.8903	0.8209	1484	311	2.5286	4.5463	0.6226	0.8192	0.3558	0.4399	0.1911	0.5001	0.126	0.2895	0.1257	0.3563	0.2214	0.0418	0.1402	0.2338	0.2406	0.1772	0.0822	0.0526	0.0229	0.0067	0.002	0.6226	0.125449166666667	0.0704683333333333	0.0429191666666667	2.5286
Activating_Invasion_and_Metastasis	AGA_260_3_173	1575	3.5302	12	1.9191	0.7482	1575	475	2.7096	5.2577	0.7142	0.6398	0.2494	0.3121	0.1217	0.3971	0.0991	0.1859	0.0725	0.2044	0.127	0.0165	0.0787	0.2006	0.2298	0.2051	0.1486	0.0737	0.0305	0.0095	0.007	0.7142	0.0692141666666667	0.0388816666666667	0.0256233333333333	2.7099
AKT Pathway	AGA_260_3_173	1485	3.4936	12	1.9268	0.7512	1485	322	2.0083	4.6964	0.6431	0.7178	0.2799	0.3875	0.1511	0.452	0.1133	0.2766	0.1079	0.3053	0.1897	0.0182	0.0869	0.2	0.2269	0.2061	0.1441	0.0714	0.0296	0.0094	0.0074	0.6431	0.104186666666667	0.0586158333333333	0.03953	2.0082
Avoiding_Immune_Destruction	AGA_260_3_173	1579	3.5288	12	1.9203	0.7487	729	28	0.7439	1.7313	0.2626	1.7094	0.6664	1.2186	0.4751	1.4045	0.3505	1.2813	0.4995	1.3025	0.8093	0.0171	0.0785	0.2001	0.2299	0.2058	0.1482	0.0728	0.031	0.0095	0.007	0.2626	0.4973725	0.351521666666667	0.249535	0.7439
Evading_Growth_Suppressors	AGA_260_3_173	1575	3.5302	12	1.9191	0.7482	1575	48	0.6894	1.8993	0.258	1.8005	0.702	1.2634	0.4926	1.0374	0.2589	1.4651	0.5712	1.4561	0.9047	0.0165	0.0787	0.2006	0.2298	0.2051	0.1486	0.0737	0.0305	0.0095	0.007	0.258	0.569085	0.371869166666667	0.211346666666667	0.6894
Genome_instability_and_Mutation	AGA_260_3_173	1491	3.493	12	1.927	0.7513	27	26	1.4173	2.7499	0.8344	1.232	0.4803	0.7273	0.2836	0.9202	0.2307	0.6659	0.2596	0.7173	0.4457	0.0181	0.0872	0.1999	0.2267	0.2072	0.1429	0.0711	0.0302	0.0094	0.0074	0.8344	0.257928333333333	0.159795	0.1113375	1.4173
Inducing_Angiogenesis	AGA_260_3_173	1579	3.5288	12	1.9203	0.7487	729	46	0.9852	2.2798	0.3459	1.5314	0.597	1.0044	0.3916	1.1154	0.2783	1.063	0.4144	1.1128	0.6914	0.0171	0.0785	0.2001	0.2299	0.2058	0.1482	0.0728	0.031	0.0095	0.007	0.3459	0.412510833333333	0.2684225	0.185331666666667	0.9852
Resisting_Cell_Death	AGA_260_3_173	1486	3.4939	12	1.9265	0.7511	1486	748	3.5676	6.0977	0.8349	0.4379	0.1707	0.2084	0.0813	0.2622	0.0657	0.0855	0.0333	0.0954	0.0592	0.0182	0.0861	0.2012	0.2268	0.2059	0.1433	0.072	0.0296	0.0094	0.0074	0.8349	0.0289991666666667	0.0156891666666667	0.0105075	3.5647
Sustaining_Proliferative_Signaling	AGA_260_3_173	1489	3.4923	12	1.9285	0.7518	1489	196	2.1165	4.3169	0.5909	0.8291	0.3232	0.4371	0.1704	0.5402	0.1354	0.3116	0.1215	0.3431	0.2132	0.0188	0.0866	0.1995	0.2277	0.2062	0.143	0.0712	0.0302	0.0094	0.0074	0.5909	0.1187825	0.0680416666666667	0.0456425	2.1164
Activating_Invasion_and_Metastasis	AGA_260_3_174	676	2.7515	8	1.8457	0.84	676	485	4.3393	6.0325	0.9258	0.2679	0.1219	0.1141	0.0519	0.1555	0.0434	0.0477	0.0217	0.0649	0.0403	0.0666	0.1464	0.2604	0.2411	0.1376	0.1006	0.0281	0.0148	0.0044	0	0.9258	0.0118141666666667	0.00668083333333333	0.00403083333333333	4.3386
AKT Pathway	AGA_260_3_174	661	2.7322	8	1.8463	0.8403	661	399	3.1467	5.6618	0.8719	0.2813	0.128	0.128	0.0582	0.1698	0.0477	0.0813	0.037	0.1103	0.0685	0.0696	0.1483	0.2617	0.2375	0.1362	0.1014	0.0257	0.0151	0.0045	0	0.8719	0.0274158333333333	0.0155708333333333	0.00951083333333333	3.1468
Avoiding_Immune_Destruction	AGA_260_3_174	679	2.7482	8	1.8432	0.8389	679	33	1.4821	2.1588	0.3311	1.3949	0.6348	0.8951	0.4074	1.0212	0.285	0.8957	0.4077	1.0731	0.6668	0.0648	0.1487	0.2622	0.2401	0.137	0.1001	0.028	0.0147	0.0044	0	0.3311	0.40318	0.2659875	0.17423	1.4821
Evading_Growth_Suppressors	AGA_260_3_174	676	2.7515	8	1.8457	0.84	676	71	1.4405	3.377	0.5182	0.8594	0.3911	0.4646	0.2115	0.619	0.1727	0.4278	0.1947	0.5474	0.3401	0.0666	0.1464	0.2604	0.2411	0.1376	0.1006	0.0281	0.0148	0.0044	0	0.5182	0.187908333333333	0.114371666666667	0.0719641666666667	1.4405
Genome_instability_and_Mutation	AGA_260_3_174	664	2.7349	8	1.8445	0.8395	27	19	0.7685	1.9351	0.5871	1.3206	0.601	0.8944	0.4071	1.092	0.3071	0.978	0.4451	1.1605	0.7211	0.0693	0.1461	0.2651	0.2364	0.1355	0.1024	0.0256	0.0151	0.0045	0	0.5871	0.4423725	0.296375833333333	0.195983333333333	0.7685
Inducing_Angiogenesis	AGA_260_3_174	679	2.7482	8	1.8432	0.8389	679	43	2.0362	3.0126	0.462	1.1045	0.5027	0.6494	0.2956	0.7927	0.2212	0.5247	0.2388	0.6637	0.4124	0.0648	0.1487	0.2622	0.2401	0.137	0.1001	0.028	0.0147	0.0044	0	0.462	0.232545833333333	0.143390833333333	0.0907675	2.0362
Resisting_Cell_Death	AGA_260_3_174	663	2.7391	8	1.8433	0.8389	663	596	5.6045	6.3424	0.9762	0.1247	0.0567	0.0535	0.0243	0.0726	0.0204	0.0326	0.0149	0.0448	0.0278	0.0679	0.1463	0.2655	0.2368	0.1357	0.1026	0.0256	0.0151	0.0045	0	0.9762	0.00242	0.00155666666666667	0.000833333333333333	5.6042
Sustaining_Proliferative_Signaling	AGA_260_3_174	664	2.7349	8	1.8445	0.8395	664	361	3.7832	5.5869	0.8598	0.3608	0.1642	0.1651	0.0752	0.2181	0.0613	0.0784	0.0357	0.1064	0.0661	0.0693	0.1461	0.2651	0.2364	0.1355	0.1024	0.0256	0.0151	0.0045	0	0.8598	0.0274266666666667	0.0143708333333333	0.00956	3.7835
Activating_Invasion_and_Metastasis	AGA_260_3_176	2092	3.6434	11	1.9438	0.7823	2092	1130	4.233	6.5624	0.8583	0.3959	0.1593	0.1857	0.0747	0.2133	0.0513	0.0603	0.0243	0.0651	0.0404	0.0139	0.0774	0.1807	0.2318	0.2027	0.1558	0.0746	0.0397	0.0182	0.0053	0.8583	0.0201775	0.0112083333333333	0.00671916666666667	4.2401
AKT Pathway	AGA_260_3_176	2125	3.6744	11	1.9474	0.7837	2125	663	2.5581	5.4945	0.7172	0.6487	0.261	0.3375	0.1358	0.3832	0.0921	0.1687	0.0679	0.1801	0.1119	0.0141	0.0711	0.1802	0.2315	0.2085	0.1525	0.0772	0.0395	0.0184	0.0071	0.7172	0.06455	0.0355266666666667	0.0222933333333333	2.5593
Avoiding_Immune_Destruction	AGA_260_3_176	2105	3.6561	11	1.9425	0.7817	729	58	1.5511	2.8242	0.4285	1.3712	0.5518	0.8331	0.3353	0.9424	0.2266	0.7902	0.318	0.8265	0.5135	0.0143	0.0741	0.1805	0.2304	0.2052	0.1577	0.0741	0.0404	0.0181	0.0052	0.4285	0.316185	0.195973333333333	0.124671666666667	1.5511
Evading_Growth_Suppressors	AGA_260_3_176	2142	3.6956	11	1.953	0.7859	2142	291	1.9971	4.4026	0.574	1.0687	0.4301	0.5711	0.2298	0.6336	0.1523	0.3571	0.1437	0.3774	0.2345	0.0135	0.0719	0.1765	0.2302	0.2073	0.155	0.0794	0.0401	0.0182	0.0079	0.574	0.142894166666667	0.081825	0.0514566666666667	1.9972
Genome_instability_and_Mutation	AGA_260_3_176	2135	3.6768	11	1.9491	0.7844	27	15	0.7016	1.5394	0.4671	1.6738	0.6736	1.2339	0.4966	1.399	0.3364	1.382	0.5562	1.3721	0.8525	0.0136	0.0726	0.1808	0.2276	0.2098	0.1518	0.0792	0.0393	0.0183	0.007	0.4671	0.555615	0.39462	0.253745	0.7016
Inducing_Angiogenesis	AGA_260_3_176	2149	3.7059	11	1.95	0.7848	729	88	1.7561	3.3055	0.5015	1.2527	0.5041	0.7037	0.2832	0.8103	0.1941	0.616	0.2479	0.6436	0.3999	0.0135	0.0698	0.1754	0.2289	0.2099	0.1582	0.0772	0.0414	0.0177	0.0079	0.5015	0.245434166666667	0.148115833333333	0.0934466666666667	1.7561
Resisting_Cell_Death	AGA_260_3_176	2078	3.6333	11	1.9442	0.7824	2078	1394	5.2997	6.8833	0.9011	0.3324	0.1338	0.1564	0.0629	0.1757	0.0424	0.0455	0.0183	0.0493	0.0306	0.014	0.078	0.1838	0.23	0.2045	0.1526	0.0736	0.0399	0.0183	0.0053	0.9011	0.0150041666666667	0.00761166666666667	0.00499583333333333	5.2864
Sustaining_Proliferative_Signaling	AGA_260_3_176	2126	3.6726	11	1.948	0.7839	2126	741	3.4976	5.6989	0.7438	0.7014	0.2822	0.338	0.136	0.3716	0.0893	0.1729	0.0696	0.1848	0.1148	0.0141	0.0724	0.1797	0.2291	0.2098	0.1538	0.0762	0.04	0.0179	0.0071	0.7438	0.067485	0.0362791666666667	0.0229816666666667	3.4958
Activating_Invasion_and_Metastasis	AGA_260_3_177	2153	3.6479	11	1.8482	0.7438	2153	1112	3.7902	6.558	0.8545	0.3751	0.151	0.1589	0.064	0.2184	0.0523	0.0613	0.0247	0.0661	0.0411	0.0084	0.0687	0.1584	0.2336	0.2624	0.1537	0.0752	0.0288	0.007	0.0037	0.8545	0.0209833333333333	0.0110516666666667	0.00695083333333333	3.7864
AKT Pathway	AGA_260_3_177	2132	3.6323	11	1.8478	0.7436	2132	939	2.9097	6.2148	0.8108	0.4601	0.1852	0.1997	0.0804	0.2612	0.0628	0.0858	0.0345	0.0927	0.0576	0.0084	0.0713	0.1595	0.2326	0.2617	0.1557	0.0718	0.0281	0.007	0.0038	0.8108	0.0320941666666667	0.01653	0.0108583333333333	2.9089
Avoiding_Immune_Destruction	AGA_260_3_177	2157	3.6523	11	1.8485	0.7439	729	79	1.532	3.2495	0.493	1.2704	0.5112	0.7437	0.2993	0.9076	0.2174	0.6159	0.2478	0.6496	0.4036	0.0083	0.0691	0.1562	0.2341	0.2629	0.1544	0.0751	0.0292	0.007	0.0037	0.493	0.2460225	0.144444166666667	0.0948216666666667	1.532
Evading_Growth_Suppressors	AGA_260_3_177	2154	3.6481	11	1.8477	0.7436	2154	177	1.5393	3.8876	0.5065	0.9623	0.3873	0.5326	0.2143	0.6531	0.1565	0.4548	0.183	0.4831	0.3002	0.0084	0.0682	0.1592	0.2331	0.2628	0.1537	0.0752	0.0288	0.007	0.0037	0.5065	0.181125	0.102870833333333	0.0667608333333333	1.5392
Genome_instability_and_Mutation	AGA_260_3_177	2137	3.635	11	1.848	0.7437	27	20	0.8759	2.0469	0.6211	1.5699	0.6318	1.0574	0.4255	1.1787	0.2834	1.0515	0.4231	1.082	0.6723	0.0084	0.0707	0.16	0.2321	0.2616	0.1563	0.0716	0.0285	0.007	0.0037	0.6211	0.422389166666667	0.2800025	0.191435833333333	0.8759
Inducing_Angiogenesis	AGA_260_3_177	2157	3.6523	11	1.8485	0.7439	729	93	1.4809	3.2578	0.4942	1.2455	0.5012	0.7126	0.2868	0.863	0.2067	0.6337	0.255	0.6691	0.4157	0.0083	0.0691	0.1562	0.2341	0.2629	0.1544	0.0751	0.0292	0.007	0.0037	0.4942	0.254103333333333	0.147955	0.0958925	1.4809
Resisting_Cell_Death	AGA_260_3_177	2132	3.6332	11	1.8486	0.7439	2132	1682	5.0465	7.2885	0.9509	0.169	0.068	0.0655	0.0264	0.095	0.0228	0.0216	0.0087	0.0234	0.0146	0.0084	0.0718	0.1585	0.2331	0.2613	0.1557	0.0722	0.0281	0.007	0.0038	0.9509	0.0041375	0.00216833333333333	0.00136833333333333	5.0463
Sustaining_Proliferative_Signaling	AGA_260_3_177	2133	3.6324	11	1.8489	0.7441	2133	733	3.1927	5.862	0.7647	0.5408	0.2176	0.2561	0.1031	0.3314	0.0797	0.1083	0.0436	0.1169	0.0726	0.0084	0.0722	0.1585	0.2325	0.2616	0.1556	0.0722	0.0281	0.007	0.0038	0.7647	0.0416266666666667	0.0217816666666667	0.0141833333333333	3.193
Activating_Invasion_and_Metastasis	AGA_260_3_178	1224	2.8497	9	1.8681	0.8113	1224	609	4.793	5.8613	0.8244	0.4481	0.1946	0.2217	0.0963	0.2628	0.0679	0.0887	0.0385	0.1163	0.0722	0.049	0.1577	0.2557	0.223	0.1569	0.0997	0.0327	0.0139	0.0106	8e-04	0.8244	0.0338358333333333	0.0185491666666667	0.011375	4.7936
AKT Pathway	AGA_260_3_178	1195	2.8368	9	1.8614	0.8084	1195	316	2.4164	3.3744	0.4762	1.4739	0.6401	0.8813	0.3827	0.7543	0.1949	1.0777	0.468	1.2356	0.7677	0.0485	0.1615	0.251	0.2243	0.164	0.0962	0.0293	0.0142	0.01	8e-04	0.4762	0.465726666666667	0.278358333333333	0.158200833333333	2.4159
Avoiding_Immune_Destruction	AGA_260_3_178	1271	2.8875	9	1.8641	0.8096	729	72	1.9148	3.0953	0.4696	1.1923	0.5178	0.7084	0.3076	0.7789	0.2001	0.6056	0.263	0.7402	0.4599	0.0441	0.1511	0.2612	0.2195	0.1637	0.1015	0.0315	0.0165	0.0102	8e-04	0.4696	0.260376666666667	0.156915833333333	0.0966191666666667	1.9148
Evading_Growth_Suppressors	AGA_260_3_178	1222	2.8363	9	1.861	0.8082	1222	134	1.5702	3.2151	0.4523	1.2552	0.5451	0.741	0.3218	0.8436	0.2179	0.602	0.2615	0.7414	0.4606	0.0491	0.1596	0.2504	0.2324	0.1547	0.099	0.0303	0.0139	0.0098	8e-04	0.4523	0.259143333333333	0.159051666666667	0.0989408333333333	1.5702
Genome_instability_and_Mutation	AGA_260_3_178	1260	2.8778	9	1.8713	0.8127	27	26	1.6531	2.3961	0.727	1.4074	0.6112	0.8893	0.3862	1.0233	0.2629	0.8894	0.3863	1.0565	0.6564	0.0452	0.1611	0.2484	0.2175	0.1698	0.0984	0.0325	0.0159	0.0103	8e-04	0.727	0.384059166666667	0.239994166666667	0.148445833333333	1.6531
Inducing_Angiogenesis	AGA_260_3_178	1296	2.9167	9	1.8627	0.8089	729	49	1.5429	2.5784	0.3912	1.2032	0.5226	0.7264	0.3155	0.8389	0.2144	0.7378	0.3204	0.8776	0.5453	0.0417	0.1466	0.2562	0.2276	0.1644	0.1042	0.0309	0.0177	0.01	8e-04	0.3912	0.317205833333333	0.201046666666667	0.126184166666667	1.5429
Resisting_Cell_Death	AGA_260_3_178	1179	2.8142	9	1.8676	0.8111	1179	647	5.7848	5.7623	0.8148	0.5198	0.2257	0.2799	0.1215	0.2795	0.0722	0.1348	0.0585	0.1771	0.1101	0.0526	0.1654	0.2477	0.2282	0.1535	0.0975	0.0305	0.0136	0.0102	8e-04	0.8148	0.0539066666666667	0.0297733333333333	0.0182766666666667	5.7915
Sustaining_Proliferative_Signaling	AGA_260_3_178	1227	2.8769	9	1.8714	0.8127	1227	407	3.7156	4.9542	0.6966	0.7567	0.3286	0.4018	0.1745	0.4319	0.111	0.2164	0.094	0.2764	0.1717	0.0448	0.1614	0.2502	0.2184	0.1654	0.1002	0.0318	0.0163	0.0106	8e-04	0.6966	0.092655	0.0519925	0.0319833333333333	3.716
Activating_Invasion_and_Metastasis	AGA_260_3_179	1352	3.4379	9	1.8679	0.8112	1352	651	3.1518	6.017	0.8346	0.3271	0.1421	0.1684	0.0731	0.2043	0.052	0.08	0.0347	0.0904	0.0562	0.0163	0.0814	0.1975	0.2478	0.2182	0.1405	0.0584	0.0296	0.0081	0.0022	0.8346	0.0283675	0.015055	0.009405	3.1512
AKT Pathway	AGA_260_3_179	1356	3.444	9	1.8684	0.8114	1356	590	2.4688	5.8104	0.8056	0.4161	0.1807	0.199	0.0864	0.2402	0.0611	0.11	0.0478	0.1239	0.077	0.017	0.0789	0.1976	0.2478	0.219	0.1409	0.0583	0.0302	0.0081	0.0022	0.8056	0.0436541666666667	0.0232508333333333	0.0145083333333333	2.4679
Avoiding_Immune_Destruction	AGA_260_3_179	1352	3.4379	9	1.8679	0.8112	729	35	0.7939	1.9804	0.3004	1.5157	0.6582	1.0295	0.4471	1.2549	0.3192	1.177	0.5112	1.2394	0.7701	0.0163	0.0814	0.1975	0.2478	0.2182	0.1405	0.0584	0.0296	0.0081	0.0022	0.3004	0.5092525	0.3340075	0.211748333333333	0.7939
Evading_Growth_Suppressors	AGA_260_3_179	1358	3.4462	9	1.8674	0.811	1358	152	1.5485	3.687	0.5111	0.994	0.4317	0.5436	0.2361	0.6679	0.1699	0.5179	0.2249	0.5698	0.3541	0.0162	0.0795	0.1981	0.2459	0.2209	0.1406	0.0574	0.0309	0.0081	0.0022	0.5111	0.222709166666667	0.128495	0.0814058333333333	1.5485
Genome_instability_and_Mutation	AGA_260_3_179	1367	3.4557	9	1.866	0.8104	27	24	1.0705	2.5826	0.7836	1.2962	0.5629	0.8138	0.3534	0.9915	0.2522	0.7955	0.3455	0.858	0.5331	0.0161	0.0783	0.1953	0.248	0.2209	0.1426	0.0578	0.0307	0.008	0.0022	0.7836	0.34485	0.212519166666667	0.1376325	1.0705
Inducing_Angiogenesis	AGA_260_3_179	1352	3.4379	9	1.8679	0.8112	729	50	1.0384	2.6543	0.4027	1.1684	0.5074	0.7186	0.3121	0.9126	0.2321	0.7874	0.342	0.8504	0.5284	0.0163	0.0814	0.1975	0.2478	0.2182	0.1405	0.0584	0.0296	0.0081	0.0022	0.4027	0.338896666666667	0.2130725	0.1372775	1.0384
Resisting_Cell_Death	AGA_260_3_179	1350	3.4356	9	1.8694	0.8119	1350	836	3.9252	6.3468	0.8805	0.2838	0.1233	0.1226	0.0532	0.1609	0.0409	0.0645	0.028	0.0731	0.0454	0.0178	0.0793	0.1985	0.2481	0.217	0.1415	0.0578	0.0296	0.0081	0.0022	0.8805	0.021795	0.0115291666666667	0.0071425	3.9263
Sustaining_Proliferative_Signaling	AGA_260_3_179	1351	3.4389	9	1.8686	0.8115	1351	454	2.6906	5.3549	0.7429	0.5335	0.2317	0.2477	0.1076	0.3026	0.077	0.1667	0.0724	0.1872	0.1163	0.017	0.0799	0.1976	0.248	0.2184	0.1406	0.0585	0.0296	0.0081	0.0022	0.7429	0.0662841666666667	0.0359208333333333	0.0223633333333333	2.6903
Activating_Invasion_and_Metastasis	AGA_260_3_180	186	2.828	9	1.914	0.8313	186	155	4.5095	4.9531	0.9478	0.3484	0.1513	0.1899	0.0825	0.1989	0.0688	0.1121	0.0487	0.147	0.0914	0.0645	0.1667	0.2366	0.2204	0.1452	0.0968	0.043	0.0161	0.0054	0.0054	0.9478	0.0159283333333333	0.0101666666666667	0.00717166666666667	4.5095
AKT Pathway	AGA_260_3_180	190	2.8632	9	1.8852	0.8187	190	110	2.592	4.1956	0.7996	0.7093	0.3081	0.4274	0.1856	0.3337	0.1133	0.3325	0.1444	0.4213	0.2618	0.0526	0.1526	0.2526	0.2316	0.1526	0.0895	0.0421	0.0158	0.0053	0.0053	0.7996	0.129949166666667	0.0732991666666667	0.0577383333333333	2.5919
Avoiding_Immune_Destruction	AGA_260_3_180	188	2.8404	9	1.9042	0.827	188	45	1.8709	3.1604	0.6035	1.3397	0.5818	0.8237	0.3577	0.6633	0.2295	0.5411	0.235	0.6709	0.4169	0.0585	0.1649	0.2447	0.2181	0.1489	0.0957	0.0426	0.016	0.0053	0.0053	0.6035	0.216055	0.134985833333333	0.1070725	1.8709
Evading_Growth_Suppressors	AGA_260_3_180	192	2.875	9	1.8902	0.8209	192	68	2.0376	3.7212	0.7078	1.0552	0.4583	0.5928	0.2575	0.5848	0.1986	0.3846	0.167	0.4827	0.2999	0.0521	0.1562	0.2448	0.2292	0.1562	0.0938	0.0417	0.0156	0.0052	0.0052	0.7078	0.154519166666667	0.0894	0.0706483333333333	2.0376
Genome_instability_and_Mutation	AGA_260_3_180	197	2.9036	9	1.8877	0.8198	27	22	1.4575	2.5757	0.7815	1.4347	0.6231	0.916	0.3978	1.0876	0.3694	0.6931	0.301	0.8302	0.5158	0.0508	0.1523	0.2335	0.2386	0.1624	0.0964	0.0406	0.0152	0.0051	0.0051	0.7815	0.29057	0.18384	0.148545	1.4575
Inducing_Angiogenesis	AGA_260_3_180	188	2.8404	9	1.9042	0.827	188	42	1.7752	3.1035	0.5927	1.0456	0.4541	0.6875	0.2986	0.7426	0.2569	0.5545	0.2408	0.6866	0.4266	0.0585	0.1649	0.2447	0.2181	0.1489	0.0957	0.0426	0.016	0.0053	0.0053	0.5927	0.2264025	0.139313333333333	0.111356666666667	1.7752
Resisting_Cell_Death	AGA_260_3_180	185	2.8216	9	1.9189	0.8334	185	170	6.2396	5.0948	0.9759	0.2115	0.0918	0.1063	0.0462	0.1191	0.0412	0.0927	0.0402	0.1222	0.0759	0.0703	0.1622	0.2324	0.227	0.1405	0.0973	0.0432	0.0162	0.0054	0.0054	0.9759	0.0069875	0.00450666666666667	0.003055	6.2395
Sustaining_Proliferative_Signaling	AGA_260_3_180	187	2.8342	9	1.9098	0.8294	187	125	3.6789	4.6259	0.8843	0.5686	0.2469	0.3048	0.1324	0.3921	0.1357	0.1587	0.0689	0.2063	0.1282	0.0642	0.1604	0.2406	0.2246	0.1444	0.0963	0.0428	0.016	0.0053	0.0053	0.8843	0.0446125	0.0262791666666667	0.0201575	3.6789
Activating_Invasion_and_Metastasis	AGA_260_3_181	362	2.5967	8	1.7606	0.8013	362	276	3.6981	5.4661	0.9278	0.2778	0.1264	0.1259	0.0573	0.1655	0.0508	0.0753	0.0343	0.1066	0.0662	0.0525	0.174	0.2845	0.2624	0.1271	0.0608	0.0193	0.0166	0.0028	0	0.9278	0.0195966666666667	0.0101633333333333	0.00735583333333333	3.6975
AKT Pathway	AGA_260_3_181	362	2.5967	8	1.7606	0.8013	362	226	2.5922	5.1164	0.8684	0.3827	0.1742	0.161	0.0733	0.2197	0.0674	0.1187	0.054	0.1663	0.1033	0.0525	0.174	0.2845	0.2624	0.1271	0.0608	0.0193	0.0166	0.0028	0	0.8684	0.03852	0.0204091666666667	0.0148166666666667	2.5919
Avoiding_Immune_Destruction	AGA_260_3_181	362	2.5967	8	1.7606	0.8013	362	39	1.4645	2.9587	0.5022	0.9613	0.4375	0.4961	0.2258	0.6996	0.2147	0.5398	0.2457	0.7067	0.4391	0.0525	0.174	0.2845	0.2624	0.1271	0.0608	0.0193	0.0166	0.0028	0	0.5022	0.236623333333333	0.140235	0.1021975	1.4645
Evading_Growth_Suppressors	AGA_260_3_181	362	2.5967	8	1.7606	0.8013	362	88	1.7161	3.813	0.6472	0.6877	0.313	0.3427	0.156	0.4331	0.1329	0.3419	0.1556	0.4615	0.2868	0.0525	0.174	0.2845	0.2624	0.1271	0.0608	0.0193	0.0166	0.0028	0	0.6472	0.142704166666667	0.0819516666666667	0.0577091666666667	1.7161
Genome_instability_and_Mutation	AGA_260_3_181	362	2.5967	8	1.7606	0.8013	27	22	1.5722	2.58	0.7828	1.184	0.5389	0.6856	0.312	0.8967	0.2752	0.6458	0.2939	0.831	0.5163	0.0525	0.174	0.2845	0.2624	0.1271	0.0608	0.0193	0.0166	0.0028	0	0.7828	0.283811666666667	0.174436666666667	0.126629166666667	1.5722
Inducing_Angiogenesis	AGA_260_3_181	362	2.5967	8	1.7606	0.8013	362	45	1.4465	2.9388	0.4988	1.0239	0.466	0.582	0.2649	0.757	0.2324	0.6322	0.2877	0.8218	0.5106	0.0525	0.174	0.2845	0.2624	0.1271	0.0608	0.0193	0.0166	0.0028	0	0.4988	0.278515833333333	0.163630833333333	0.116725833333333	1.4465
Resisting_Cell_Death	AGA_260_3_181	362	2.5967	8	1.7606	0.8013	362	331	5.1941	5.7528	0.9764	0.1453	0.0661	0.0643	0.0293	0.0809	0.0248	0.0518	0.0236	0.0737	0.0458	0.0525	0.174	0.2845	0.2624	0.1271	0.0608	0.0193	0.0166	0.0028	0	0.9764	0.006325	0.00343416666666667	0.00236916666666667	5.1932
Sustaining_Proliferative_Signaling	AGA_260_3_181	362	2.5967	8	1.7606	0.8013	362	220	3.1596	5.0023	0.849	0.4802	0.2186	0.1872	0.0852	0.3168	0.0972	0.1452	0.0661	0.2023	0.1257	0.0525	0.174	0.2845	0.2624	0.1271	0.0608	0.0193	0.0166	0.0028	0	0.849	0.0511008333333333	0.0277433333333333	0.0197816666666667	3.1593
Activating_Invasion_and_Metastasis	AGA_260_3_182	1230	3.0878	10	1.8584	0.775	1230	716	3.637	6.2077	0.8725	0.2957	0.1233	0.1257	0.0524	0.1695	0.0436	0.0591	0.0246	0.073	0.0453	0.0293	0.1341	0.2179	0.2382	0.2008	0.1138	0.0407	0.0163	0.0081	8e-04	0.8725	0.0180358333333333	0.010425	0.00618916666666667	3.6357
AKT Pathway	AGA_260_3_182	1223	3.0842	10	1.8551	0.7736	1223	423	2.3155	5.2781	0.7424	0.6064	0.2529	0.2912	0.1214	0.3599	0.093	0.1766	0.0736	0.2153	0.1338	0.0294	0.1341	0.2159	0.242	0.1995	0.1153	0.0392	0.0155	0.0082	8e-04	0.7424	0.0699008333333333	0.0378133333333333	0.024735	2.3151
Avoiding_Immune_Destruction	AGA_260_3_182	1232	3.0893	10	1.8571	0.7745	729	51	1.2513	2.7726	0.4206	1.2751	0.5318	0.7705	0.3213	0.8781	0.2256	0.702	0.2927	0.8139	0.5057	0.0284	0.1356	0.2167	0.2378	0.2021	0.1136	0.0406	0.0162	0.0081	8e-04	0.4206	0.287569166666667	0.177573333333333	0.11652	1.2513
Evading_Growth_Suppressors	AGA_260_3_182	1232	3.0893	10	1.8569	0.7744	1232	144	1.5427	3.7496	0.5269	0.9433	0.3934	0.494	0.206	0.6299	0.1618	0.4667	0.1946	0.5536	0.3439	0.0292	0.1323	0.2192	0.2394	0.2005	0.1136	0.0406	0.0162	0.0081	8e-04	0.5269	0.19361	0.112213333333333	0.073095	1.5427
Genome_instability_and_Mutation	AGA_260_3_182	1227	3.0774	10	1.8574	0.7746	27	18	0.88	2.1789	0.6611	1.3356	0.557	0.8345	0.348	1.0106	0.2597	0.865	0.3607	0.9811	0.6096	0.0302	0.1369	0.2143	0.2396	0.2005	0.1149	0.0391	0.0155	0.0081	8e-04	0.6611	0.3581575	0.233926666666667	0.1570875	0.88
Inducing_Angiogenesis	AGA_260_3_182	1233	3.0884	10	1.8568	0.7744	729	69	1.6412	3.2232	0.489	1.0657	0.4444	0.5998	0.2502	0.7615	0.1957	0.5679	0.2368	0.6678	0.4149	0.0284	0.1354	0.2174	0.2376	0.2019	0.1135	0.0406	0.0162	0.0081	8e-04	0.489	0.235796666666667	0.139341666666667	0.0911383333333333	1.6412
Resisting_Cell_Death	AGA_260_3_182	1222	3.0818	10	1.8563	0.7741	1222	1037	4.9992	6.8528	0.9641	0.1263	0.0527	0.0492	0.0205	0.0693	0.0179	0.0252	0.0105	0.0314	0.0195	0.0295	0.1358	0.2152	0.2406	0.1997	0.1154	0.0393	0.0155	0.0082	8e-04	0.9641	0.003705	0.00204583333333333	0.00124583333333333	4.996
Sustaining_Proliferative_Signaling	AGA_260_3_182	1224	3.0833	10	1.8559	0.774	1224	438	2.6894	5.3943	0.7587	0.4975	0.2075	0.2229	0.0929	0.2948	0.0761	0.1455	0.0607	0.178	0.1106	0.0294	0.1356	0.2149	0.2402	0.201	0.1152	0.0392	0.0155	0.0082	8e-04	0.7587	0.0574008333333333	0.0304975	0.0202108333333333	2.6896
Activating_Invasion_and_Metastasis	AGA_260_3_183	1744	3.5344	11	1.9297	0.7766	1744	537	3.2828	5.2557	0.7041	0.6691	0.2693	0.3265	0.1314	0.4271	0.1052	0.2069	0.0833	0.2272	0.1411	0.0206	0.0745	0.1955	0.2328	0.2202	0.1307	0.0711	0.0361	0.0115	0.0069	0.7041	0.0795283333333333	0.0443916666666667	0.0281408333333333	3.2836
AKT Pathway	AGA_260_3_183	1713	3.5166	11	1.9291	0.7763	1713	484	2.5137	4.6281	0.6215	0.8915	0.3588	0.456	0.1835	0.5472	0.1348	0.4486	0.1805	0.4903	0.3047	0.0228	0.0753	0.1932	0.2358	0.2189	0.1319	0.0683	0.0362	0.0117	0.0058	0.6215	0.177139166666667	0.100254166666667	0.0634433333333333	2.5133
Avoiding_Immune_Destruction	AGA_260_3_183	1750	3.5314	11	1.9324	0.7776	729	72	1.4356	2.5791	0.3913	1.4995	0.6034	0.9709	0.3907	1.1331	0.2791	0.9476	0.3814	1.0029	0.6231	0.0217	0.0743	0.196	0.2314	0.2206	0.1303	0.0714	0.0354	0.012	0.0069	0.3913	0.380345833333333	0.23907	0.154805833333333	1.4356
Evading_Growth_Suppressors	AGA_260_3_183	1746	3.5326	11	1.9307	0.777	1746	97	1.2217	2.6147	0.3503	1.512	0.6085	0.9246	0.3721	0.9703	0.239	1.0922	0.4395	1.1471	0.7127	0.0212	0.0756	0.1924	0.2337	0.2222	0.1294	0.071	0.0361	0.0115	0.0069	0.3503	0.438848333333333	0.2705925	0.166148333333333	1.2217
Genome_instability_and_Mutation	AGA_260_3_183	1716	3.5152	11	1.9292	0.7764	27	22	1.2298	2.4029	0.7291	1.4193	0.5712	0.8928	0.3593	1.0653	0.2624	0.8847	0.356	0.939	0.5834	0.0221	0.0769	0.1929	0.2354	0.2185	0.1323	0.0682	0.0361	0.0117	0.0058	0.7291	0.354793333333333	0.226620833333333	0.149645833333333	1.2298
Inducing_Angiogenesis	AGA_260_3_183	1752	3.5377	11	1.9317	0.7774	729	61	1.4696	2.5439	0.3859	1.4833	0.5969	0.9744	0.3921	1.0755	0.2649	0.9668	0.3891	1.0207	0.6342	0.0211	0.0742	0.1952	0.2312	0.2209	0.1313	0.0719	0.0354	0.012	0.0068	0.3859	0.386301666666667	0.243666666666667	0.157940833333333	1.4696
Resisting_Cell_Death	AGA_260_3_183	1708	3.5152	11	1.9292	0.7764	1708	954	4.8814	6.3035	0.8469	0.3894	0.1567	0.1733	0.0698	0.2335	0.0577	0.0906	0.0364	0.1005	0.0625	0.0222	0.0755	0.1956	0.2354	0.2166	0.1323	0.0685	0.0363	0.0117	0.0059	0.8469	0.0336075	0.0178575	0.0115675	4.8827
[truncated: 4,177 more rows]
