# Supplementary material for: Characterizing the heterogeneity of tumor tissues from spatially resolved molecular measures
Source: PLoS One. 2017 Nov 30;12(11):e0188878. doi: 10.1371/journal.pone.0188878 (PMC5708750; doi:10.1371/journal.pone.0188878)
Supplement: S3 File — This zip file (0.5 MB) contains an R script implementation of the MOHA tool and supporting data files to compute MOHA diversity metrics. The README document within this zip file contains instructions on running the R scripts. (ZIP) [file pone.0188878.s003.zip › MOHA_Tool/CRC692_study.txt]

PATIENT_ID	SAMPLE_ID	SLIDE	GENDER	AGE.DX	stage	GRADE	morphology_complete	topo_complete	topo_simple	topo_simple2	Chemo.Int	recurevent	recurtime.days
AGA_260_3_001	AGA_260_3_001	AGA_260_3	1	72	2	2	Adenocarcinoma, NOS	Colon_Ascending	right_colon	colon	1	0	1953
AGA_260_3_002	AGA_260_3_002	AGA_260_3	2	75	2	2	Adenocarcinoma, NOS	Colon_Ascending	right_colon	colon	1	0	2330
AGA_260_3_003	AGA_260_3_003	AGA_260_3	1	62	2	2	Adenocarcinoma, NOS	Rectum_NOS	rectum	rectum	1	0	1111
AGA_260_3_004	AGA_260_3_004	AGA_260_3	1	58	2	1	Adenocarcinoma, NOS	Rectum_NOS	rectum	rectum	1	1	476
AGA_260_3_005	AGA_260_3_005	AGA_260_3	2	74	2	2	Adenocarcinoma, NOS	Colon_Sigmoid	left_colon	colon	0	0	1523
AGA_260_3_006	AGA_260_3_006	AGA_260_3	2	64	2	1	Adenocarcinoma, NOS	Colon_Sigmoid	left_colon	colon	1	0	1018
AGA_260_3_007	AGA_260_3_007	AGA_260_3	1	66	2	2	Mucinous adenocarcinoma	Colon_Ascending	right_colon	colon	0	0	2137
AGA_260_3_008	AGA_260_3_008	AGA_260_3	1	61	2	1	Adenocarcinoma, NOS	Colon_Ascending	right_colon	colon	0	0	1648
AGA_260_3_009	AGA_260_3_009	AGA_260_3	2	79	2	1	Adenocarcinoma, NOS	Colon_Cecum	right_colon	colon_cecum	1	1	3458
AGA_260_3_010	AGA_260_3_010	AGA_260_3	1	71	1	2	Adenocarcinoma, NOS	Colon_Ascending	right_colon	colon	1	0	3299
AGA_260_3_011	AGA_260_3_011	AGA_260_3	1	70	1	2	Adenocarcinoma, NOS	Colon_Cecum	right_colon	colon_cecum	0	0	1288
AGA_260_3_013	AGA_260_3_013	AGA_260_3	1	83	1	2	Adenocarcinoma, NOS	Rectum_NOS	rectum	rectum	0	0	2528
AGA_260_3_014	AGA_260_3_014	AGA_260_3	1	81	1	2	Adenocarcinoma, NOS	Rectum_NOS	rectum	rectum	0	1	1236
AGA_260_3_015	AGA_260_3_015	AGA_260_3	2	68	1	2	Adenocarcinoma, NOS	Rectum_NOS	rectum	rectum	0	0	1289
AGA_260_3_016	AGA_260_3_016	AGA_260_3	1	53	1	1	Mucinous adenocarcinoma	Colon_Cecum	right_colon	colon_cecum	0	0	2303
AGA_260_3_017	AGA_260_3_017	AGA_260_3	2	56	1	2	Adenocarcinoma, NOS	Colon_Sigmoid	left_colon	colon	0	0	2139
AGA_260_3_018	AGA_260_3_018	AGA_260_3	2	54	1	2	Adenocarcinoma, NOS	Rectum_NOS	rectum	rectum	0	0	3398
AGA_260_3_019	AGA_260_3_019	AGA_260_3	1	86	1	2	Adenocarcinoma in tubulovillous adenoma	Colon_Cecum	right_colon	colon_cecum	1	1	698
AGA_260_3_020	AGA_260_3_020	AGA_260_3	1	46	1	1	Adenocarcinoma, NOS	Colon_Ascending	right_colon	colon	0	0	2460
AGA_260_3_021	AGA_260_3_021	AGA_260_3	2	37	1	1	Adenocarcinoma, NOS	Rectum_NOS	rectum	rectum	0	0	2547
AGA_260_3_022	AGA_260_3_022	AGA_260_3	2	51	1	2	Adenocarcinoma, NOS	Colon_Sigmoid	left_colon	colon	0	0	2848
AGA_260_3_023	AGA_260_3_023	AGA_260_3	2	61	1	3	Adenocarcinoma, NOS	Colon_Cecum	right_colon	colon_cecum	0	0	1053
AGA_260_3_025	AGA_260_3_025	AGA_260_3	2	49	1	2	Adenocarcinoma, NOS	Colon_Ascending	right_colon	colon	0	0	2424
AGA_260_3_026	AGA_260_3_026	AGA_260_3	1	38	2	2	Adenocarcinoma, NOS	Colon_Cecum	right_colon	colon_cecum	1	0	899
AGA_260_3_027	AGA_260_3_027	AGA_260_3	1	70	2	2	Adenocarcinoma, NOS	Colon_Cecum	right_colon	colon_cecum	1	0	2947
AGA_260_3_028	AGA_260_3_028	AGA_260_3	2	70	2	2	Adenocarcinoma, NOS	Rectosigmoid_Junction	rectum	rectum	0	0	3314
AGA_260_3_029	AGA_260_3_029	AGA_260_3	2	59	2	2	Adenocarcinoma, NOS	Colon_Sigmoid	left_colon	colon	1	0	2732
AGA_260_3_030	AGA_260_3_030	AGA_260_3	1	69	1	1	Adenocarcinoma, NOS	Rectum_NOS	rectum	rectum	0	0	920
AGA_260_3_031	AGA_260_3_031	AGA_260_3	1	60	1	2	Adenocarcinoma in tubulovillous adenoma	Rectum_NOS	rectum	rectum	0	0	2090
AGA_260_3_032	AGA_260_3_032	AGA_260_3	2	78	1	1	Adenocarcinoma in villous adenoma	Colon_Sigmoid	left_colon	colon	0	0	2639
AGA_260_3_033	AGA_260_3_033	AGA_260_3	1	68	1	2	Adenocarcinoma, NOS	Colon_Cecum	right_colon	colon_cecum	1	0	3002
AGA_260_3_034	AGA_260_3_034	AGA_260_3	2	73	2	1	Adenocarcinoma in villous adenoma	Colon_Hepatic_Flexure	right_colon	colon	0	0	4081
AGA_260_3_035	AGA_260_3_035	AGA_260_3	1	80	1	2	Adenocarcinoma in villous adenoma	Rectum_NOS	rectum	rectum	0	0	442
AGA_260_3_036	AGA_260_3_036	AGA_260_3	2	74	1	2	Adenocarcinoma, NOS	Rectum_NOS	rectum	rectum	0	0	4400
AGA_260_3_038	AGA_260_3_038	AGA_260_3	1	78	1	2	Adenocarcinoma, NOS	Colon_NOS	NA	NA	1	0	3230
AGA_260_3_039	AGA_260_3_039	AGA_260_3	2	70	1	1	Adenocarcinoma in tubulovillous adenoma	Rectum_NOS	rectum	rectum	0	0	1696
AGA_260_3_040	AGA_260_3_040	AGA_260_3	1	79	1	2	Adenocarcinoma in adenomatous polyp	Colon_Ascending	right_colon	colon	0	0	1616
AGA_260_3_041	AGA_260_3_041	AGA_260_3	1	73	1	1	Adenocarcinoma in tubulovillous adenoma	Colon_Ascending	right_colon	colon	0	0	1663
AGA_260_3_042	AGA_260_3_042	AGA_260_3	2	40	1	2	Adenocarcinoma in tubulovillous adenoma	Rectum_NOS	rectum	rectum	1	0	1162
AGA_260_3_043	AGA_260_3_043	AGA_260_3	2	77	1	2	Adenocarcinoma, NOS	Colon_Cecum	right_colon	colon_cecum	0	0	2030
AGA_260_3_044	AGA_260_3_044	AGA_260_3	2	65	1	2	Adenocarcinoma, NOS	Colon_Ascending	right_colon	colon	0	0	3489
AGA_260_3_045	AGA_260_3_045	AGA_260_3	2	69	1	2	Adenocarcinoma, NOS	Colon_Descending	left_colon	colon	0	0	973
AGA_260_3_046	AGA_260_3_046	AGA_260_3	2	81	1	2	Adenocarcinoma, NOS	Colon_Sigmoid	left_colon	colon	1	0	2978
AGA_260_3_047	AGA_260_3_047	AGA_260_3	1	49	1	2	Adenocarcinoma in adenomatous polyp	Colon_Sigmoid	left_colon	colon	0	0	949
AGA_260_3_048	AGA_260_3_048	AGA_260_3	1	62	1	2	Adenocarcinoma, NOS	Rectum_NOS	rectum	rectum	0	0	3596
AGA_260_3_049	AGA_260_3_049	AGA_260_3	1	57	1	2	Adenocarcinoma, NOS	Colon_Sigmoid	left_colon	colon	0	0	4117
AGA_260_3_050	AGA_260_3_050	AGA_260_3	1	77	1	1	Adenocarcinoma, NOS	Colon_Cecum	right_colon	colon_cecum	0	0	2848
AGA_260_3_051	AGA_260_3_051	AGA_260_3	2	54	1	2	Adenocarcinoma in tubulovillous adenoma	Rectum_NOS	rectum	rectum	0	0	2432
AGA_260_3_052	AGA_260_3_052	AGA_260_3	2	69	1	2	Adenocarcinoma, NOS	Colon_Sigmoid	left_colon	colon	0	0	1872
AGA_260_3_053	AGA_260_3_053	AGA_260_3	2	62	1	1	Adenocarcinoma, NOS	Colon_Sigmoid	left_colon	colon	0	0	4169
AGA_260_3_054	AGA_260_3_054	AGA_260_3	2	77	1	1	Adenocarcinoma, NOS	Colon_Sigmoid	left_colon	colon	0	0	1363
AGA_260_3_055	AGA_260_3_055	AGA_260_3	2	81	1	2	Adenocarcinoma, NOS	Colon_Ascending	right_colon	colon	0	0	32
AGA_260_3_056	AGA_260_3_056	AGA_260_3	2	58	1	2	Adenocarcinoma, NOS	Colon_Splenic_Flexure	left_colon	colon	0	0	917
AGA_260_3_057	AGA_260_3_057	AGA_260_3	1	55	1	2	Adenocarcinoma, NOS	Colon_Ascending	right_colon	colon	0	0	3700
AGA_260_3_060	AGA_260_3_060	AGA_260_3	2	70	1	2	Adenocarcinoma, NOS	Colon_Cecum	right_colon	colon_cecum	1	0	1035
AGA_260_3_061	AGA_260_3_061	AGA_260_3	1	60	1	2	Adenocarcinoma, NOS	Rectum_NOS	rectum	rectum	1	0	3142
AGA_260_3_062	AGA_260_3_062	AGA_260_3	1	66	1	2	Adenocarcinoma, NOS	Colon_Descending	left_colon	colon	0	0	985
AGA_260_3_063	AGA_260_3_063	AGA_260_3	2	55	1	2	Adenocarcinoma in tubulovillous adenoma	Rectum_NOS	rectum	rectum	0	1	805
AGA_260_3_064	AGA_260_3_064	AGA_260_3	1	77	1	2	Adenocarcinoma, NOS	Rectum_NOS	rectum	rectum	0	1	1256
AGA_260_3_065	AGA_260_3_065	AGA_260_3	2	53	1	1	Adenocarcinoma, NOS	Colon_Transverse	colon_transverse	colon	1	1	2201
AGA_260_3_066	AGA_260_3_066	AGA_260_3	2	54	1	2	Adenocarcinoma, NOS	Rectosigmoid_Junction	rectum	rectum	0	1	427
AGA_260_3_067	AGA_260_3_067	AGA_260_3	2	72	1	1	Mucinous adenocarcinoma	Rectum_NOS	rectum	rectum	0	0	1430
AGA_260_3_068	AGA_260_3_068	AGA_260_3	2	76	1	1	Adenocarcinoma in tubulovillous adenoma	Colon_Cecum	right_colon	colon_cecum	0	0	470
AGA_260_3_069	AGA_260_3_069	AGA_260_3	2	59	1	2	Adenocarcinoma, NOS	Colon_Sigmoid	left_colon	colon	0	0	1799
AGA_260_3_070	AGA_260_3_070	AGA_260_3	2	65	1	3	Adenocarcinoma, NOS	Colon_Overlapping	NA	NA	0	0	1162
AGA_260_3_071	AGA_260_3_071	AGA_260_3	1	49	1	2	Adenocarcinoma, NOS	Colon_Sigmoid	left_colon	colon	0	0	3611
AGA_260_3_072	AGA_260_3_072	AGA_260_3	1	60	1	3	Adenocarcinoma, NOS	Colon_Cecum	right_colon	colon_cecum	1	0	1043
AGA_260_3_073	AGA_260_3_073	AGA_260_3	1	72	1	3	Adenocarcinoma, NOS	Rectum_NOS	rectum	rectum	0	0	1618
AGA_260_3_074	AGA_260_3_074	AGA_260_3	2	67	1	1	Adenocarcinoma, NOS	Colon_Hepatic_Flexure	right_colon	colon	0	0	2321
AGA_260_3_075	AGA_260_3_075	AGA_260_3	1	72	1	2	Adenocarcinoma in adenomatous polyp	Rectum_NOS	rectum	rectum	1	0	1869
AGA_260_3_076	AGA_260_3_076	AGA_260_3	1	77	1	1	Adenocarcinoma in villous adenoma	Rectum_NOS	rectum	rectum	0	0	1848
AGA_260_3_077	AGA_260_3_077	AGA_260_3	1	80	1	2	Adenocarcinoma, NOS	Rectum_NOS	rectum	rectum	1	0	839
AGA_260_3_078	AGA_260_3_078	AGA_260_3	1	68	1	1	Adenocarcinoma in adenomatous polyp	Colon_Ascending	right_colon	colon	0	0	2293
AGA_260_3_079	AGA_260_3_079	AGA_260_3	2	70	2	3	Adenocarcinoma, NOS	Colon_Cecum	right_colon	colon_cecum	0	0	1877
AGA_260_3_081	AGA_260_3_081	AGA_260_3	2	74	1	2	Adenocarcinoma, NOS	Colon_Sigmoid	left_colon	colon	0	1	515
AGA_260_3_082	AGA_260_3_082	AGA_260_3	1	59	1	2	Adenocarcinoma, NOS	Rectum_NOS	rectum	rectum	0	0	232
AGA_260_3_083	AGA_260_3_083	AGA_260_3	1	60	1	2	Adenocarcinoma, NOS	Colon_Sigmoid	left_colon	colon	1	0	1053
AGA_260_3_084	AGA_260_3_084	AGA_260_3	1	67	1	3	Adenocarcinoma, NOS	Colon_Ascending	right_colon	colon	0	0	2304
AGA_260_3_085	AGA_260_3_085	AGA_260_3	2	54	1	2	Adenocarcinoma, NOS	Colon_Transverse	colon_transverse	colon	0	0	3034
AGA_260_3_086	AGA_260_3_086	AGA_260_3	2	72	1	2	Adenocarcinoma, NOS	Colon_Splenic_Flexure	left_colon	colon	0	0	2267
AGA_260_3_087	AGA_260_3_087	AGA_260_3	2	27	1	2	Adenocarcinoma, NOS	Colon_Descending	left_colon	colon	0	0	4184
AGA_260_3_088	AGA_260_3_088	AGA_260_3	2	62	1	2	Adenocarcinoma, NOS	Colon_Ascending	right_colon	colon	0	0	2611
AGA_260_3_089	AGA_260_3_089	AGA_260_3	1	64	1	2	Adenocarcinoma in adenomatous polyp	Colon_Cecum	right_colon	colon_cecum	0	0	1899
AGA_260_3_090	AGA_260_3_090	AGA_260_3	1	46	1	1	Adenocarcinoma, NOS	Colon_Transverse	colon_transverse	colon	0	0	3899
AGA_260_3_091	AGA_260_3_091	AGA_260_3	2	66	1	2	Mucinous adenocarcinoma	Rectum_NOS	rectum	rectum	1	0	3293
AGA_260_3_092	AGA_260_3_092	AGA_260_3	2	74	1	3	Adenocarcinoma, NOS	Rectum_NOS	rectum	rectum	1	0	2001
AGA_260_3_093	AGA_260_3_093	AGA_260_3	2	73	1	2	Adenocarcinoma, NOS	Colon_Sigmoid	left_colon	colon	1	1	1672
AGA_260_3_094	AGA_260_3_094	AGA_260_3	1	66	1	2	Adenocarcinoma, NOS	Colon_Sigmoid	left_colon	colon	0	0	3701
AGA_260_3_095	AGA_260_3_095	AGA_260_3	2	50	1	2	Adenocarcinoma, NOS	Colon_Ascending	right_colon	colon	0	0	1028
AGA_260_3_096	AGA_260_3_096	AGA_260_3	1	65	1	2	Adenocarcinoma, NOS	Rectum_NOS	rectum	rectum	0	0	1176
AGA_260_3_097	AGA_260_3_097	AGA_260_3	1	58	1	1	Adenocarcinoma in tubulovillous adenoma	Colon_Descending	left_colon	colon	0	0	1069
AGA_260_3_098	AGA_260_3_098	AGA_260_3	1	68	1	2	Adenocarcinoma, NOS	Rectum_NOS	rectum	rectum	0	0	124
AGA_260_3_099	AGA_260_3_099	AGA_260_3	1	56	1	2	Adenocarcinoma, NOS	Colon_Sigmoid	left_colon	colon	0	0	1947
AGA_260_3_100	AGA_260_3_100	AGA_260_3	2	89	1	2	Adenocarcinoma, NOS	Colon_Ascending	right_colon	colon	0	0	1245
AGA_260_3_101	AGA_260_3_101	AGA_260_3	1	77	1	1	Adenocarcinoma, NOS	Colon_Ascending	right_colon	colon	1	1	1286
AGA_260_3_102	AGA_260_3_102	AGA_260_3	1	71	1	2	Adenocarcinoma, NOS	Colon_Cecum	right_colon	colon_cecum	0	0	1468
AGA_260_3_104	AGA_260_3_104	AGA_260_3	1	64	1	2	Adenocarcinoma, NOS	Colon_Transverse	colon_transverse	colon	1	0	2689
AGA_260_3_105	AGA_260_3_105	AGA_260_3	1	71	1	2	Adenocarcinoma, NOS	Rectum_NOS	rectum	rectum	0	0	1361
AGA_260_3_106	AGA_260_3_106	AGA_260_3	2	66	1	2	Adenocarcinoma, NOS	Colon_Sigmoid	left_colon	colon	0	0	2179
AGA_260_3_107	AGA_260_3_107	AGA_260_3	1	63	1	2	Adenocarcinoma, NOS	Colon_Cecum	right_colon	colon_cecum	0	0	780
AGA_260_3_108	AGA_260_3_108	AGA_260_3	2	48	1	2	Adenocarcinoma, NOS	Colon_Sigmoid	left_colon	colon	1	0	3011
AGA_260_3_109	AGA_260_3_109	AGA_260_3	2	48	1	2	Adenocarcinoma, NOS	Rectum_NOS	rectum	rectum	0	0	2751
AGA_260_3_110	AGA_260_3_110	AGA_260_3	2	65	1	1	Adenocarcinoma, NOS	Colon_Sigmoid	left_colon	colon	1	0	1868
AGA_260_3_111	AGA_260_3_111	AGA_260_3	1	59	1	2	Adenocarcinoma, NOS	Rectosigmoid_Junction	rectum	rectum	0	0	3758
AGA_260_3_112	AGA_260_3_112	AGA_260_3	1	80	1	3	Adenocarcinoma, NOS	Colon_Hepatic_Flexure	right_colon	colon	0	0	1900
AGA_260_3_113	AGA_260_3_113	AGA_260_3	1	78	1	1	Adenocarcinoma, NOS	Rectum_NOS	rectum	rectum	1	0	1204
AGA_260_3_114	AGA_260_3_114	AGA_260_3	1	79	1	1	Adenocarcinoma, NOS	Colon_Transverse	colon_transverse	colon	0	0	460
AGA_260_3_115	AGA_260_3_115	AGA_260_3	1	67	1	1	Adenocarcinoma, NOS	Colon_Ascending	right_colon	colon	0	0	999
AGA_260_3_116	AGA_260_3_116	AGA_260_3	2	84	1	2	Adenocarcinoma in adenomatous polyp	Colon_Sigmoid	left_colon	colon	0	0	2119
AGA_260_3_117	AGA_260_3_117	AGA_260_3	1	63	1	1	Adenocarcinoma in villous adenoma	Rectum_NOS	rectum	rectum	0	0	3219
AGA_260_3_118	AGA_260_3_118	AGA_260_3	2	63	1	2	Adenocarcinoma, NOS	Colon_Hepatic_Flexure	right_colon	colon	0	0	2129
AGA_260_3_119	AGA_260_3_119	AGA_260_3	2	82	1	1	Adenocarcinoma, NOS	Colon_Cecum	right_colon	colon_cecum	1	0	1205
AGA_260_3_120	AGA_260_3_120	AGA_260_3	2	84	1	1	Adenocarcinoma, NOS	Rectum_NOS	rectum	rectum	0	0	182
AGA_260_3_121	AGA_260_3_121	AGA_260_3	2	75	1	2	Adenocarcinoma in tubulovillous adenoma	Colon_Splenic_Flexure	left_colon	colon	0	0	1135
AGA_260_3_122	AGA_260_3_122	AGA_260_3	2	53	1	1	Adenocarcinoma, NOS	Colon_Transverse	colon_transverse	colon	0	0	3787
AGA_260_3_123	AGA_260_3_123	AGA_260_3	2	50	1	2	Adenocarcinoma, NOS	Rectosigmoid_Junction	rectum	rectum	0	0	2908
AGA_260_3_124	AGA_260_3_124	AGA_260_3	2	57	1	2	Adenocarcinoma, NOS	Colon_Sigmoid	left_colon	colon	0	0	1155
AGA_260_3_125	AGA_260_3_125	AGA_260_3	2	58	1	2	Adenocarcinoma, NOS	Colon_Ascending	right_colon	colon	0	1	1177
AGA_260_3_126	AGA_260_3_126	AGA_260_3	2	59	1	2	Adenocarcinoma, NOS	Rectum_NOS	rectum	rectum	0	0	243
AGA_260_3_127	AGA_260_3_127	AGA_260_3	1	84	1	2	Adenocarcinoma, NOS	Colon_Ascending	right_colon	colon	0	0	868
AGA_260_3_129	AGA_260_3_129	AGA_260_3	1	63	1	2	Adenocarcinoma, NOS	Rectum_NOS	rectum	rectum	0	0	3492
AGA_260_3_130	AGA_260_3_130	AGA_260_3	2	77	1	2	Adenocarcinoma, NOS	Colon_Sigmoid	left_colon	colon	0	0	296
AGA_260_3_131	AGA_260_3_131	AGA_260_3	1	74	1	1	Adenocarcinoma in villous adenoma	Colon_Hepatic_Flexure	right_colon	colon	0	0	2057
AGA_260_3_132	AGA_260_3_132	AGA_260_3	1	72	1	2	Adenocarcinoma, NOS	Rectum_NOS	rectum	rectum	0	0	2674
AGA_260_3_133	AGA_260_3_133	AGA_260_3	2	78	1	3	Mucin-producing adenocarcinoma	Colon_Ascending	right_colon	colon	0	0	1373
AGA_260_3_134	AGA_260_3_134	AGA_260_3	1	76	1	2	Adenocarcinoma, NOS	Colon_Sigmoid	left_colon	colon	0	0	1966
AGA_260_3_135	AGA_260_3_135	AGA_260_3	1	73	1	2	Adenocarcinoma, NOS	Colon_Hepatic_Flexure	right_colon	colon	0	0	979
AGA_260_3_136	AGA_260_3_136	AGA_260_3	1	78	1	2	Adenocarcinoma, NOS	Rectum_NOS	rectum	rectum	0	1	1179
AGA_260_3_137	AGA_260_3_137	AGA_260_3	2	82	1	1	Adenocarcinoma, NOS	Rectum_NOS	rectum	rectum	0	0	2920
AGA_260_3_138	AGA_260_3_138	AGA_260_3	2	68	1	2	Adenocarcinoma, NOS	Rectum_NOS	rectum	rectum	0	0	4400
AGA_260_3_139	AGA_260_3_139	AGA_260_3	2	72	1	2	Adenocarcinoma, NOS	Colon_Sigmoid	left_colon	colon	0	0	3264
AGA_260_3_140	AGA_260_3_140	AGA_260_3	1	89	1	2	Adenocarcinoma, NOS	Rectum_NOS	rectum	rectum	0	0	1666
AGA_260_3_141	AGA_260_3_141	AGA_260_3	2	62	1	1	Adenocarcinoma, NOS	Rectosigmoid_Junction	rectum	rectum	0	0	1622
AGA_260_3_142	AGA_260_3_142	AGA_260_3	2	54	1	2	Adenocarcinoma in villous adenoma	Colon_Sigmoid	left_colon	colon	0	0	2569
AGA_260_3_143	AGA_260_3_143	AGA_260_3	1	56	1	2	Adenocarcinoma in villous adenoma	Rectum_NOS	rectum	rectum	0	0	3268
AGA_260_3_144	AGA_260_3_144	AGA_260_3	1	88	1	2	Adenocarcinoma, NOS	Colon_Ascending	right_colon	colon	1	0	321
AGA_260_3_145	AGA_260_3_145	AGA_260_3	1	59	1	2	Adenocarcinoma, NOS	Colon_Ascending	right_colon	colon	0	0	1636
AGA_260_3_146	AGA_260_3_146	AGA_260_3	2	36	1	2	Adenocarcinoma, NOS	Rectum_NOS	rectum	rectum	0	0	1839
AGA_260_3_147	AGA_260_3_147	AGA_260_3	2	70	2	1	Adenocarcinoma, NOS	Colon_Hepatic_Flexure	right_colon	colon	0	0	3821
AGA_260_3_148	AGA_260_3_148	AGA_260_3	1	69	2	2	Adenocarcinoma, NOS	Rectosigmoid_Junction	rectum	rectum	1	0	3073
AGA_260_3_149	AGA_260_3_149	AGA_260_3	1	70	2	2	Adenocarcinoma, NOS	Colon_Hepatic_Flexure	right_colon	colon	1	0	2195
AGA_260_3_151	AGA_260_3_151	AGA_260_3	1	53	2	2	Adenocarcinoma, NOS	Rectum_NOS	rectum	rectum	1	0	3434
AGA_260_3_152	AGA_260_3_152	AGA_260_3	1	68	2	2	Adenocarcinoma, NOS	Colon_Descending	left_colon	colon	0	0	1190
AGA_260_3_153	AGA_260_3_153	AGA_260_3	2	69	2	2	Adenocarcinoma, NOS	Rectum_NOS	rectum	rectum	1	0	2861
AGA_260_3_154	AGA_260_3_154	AGA_260_3	2	59	1	2	Adenocarcinoma, NOS	Rectum_NOS	rectum	rectum	0	0	3207
AGA_260_3_155	AGA_260_3_155	AGA_260_3	2	59	1	3	Signet ring cell carcinoma	Colon_Transverse	colon_transverse	colon	1	0	2686
AGA_260_3_156	AGA_260_3_156	AGA_260_3	2	81	2	2	Mucinous adenocarcinoma	Colon_Transverse	colon_transverse	colon	0	1	147
AGA_260_3_158	AGA_260_3_158	AGA_260_3	2	56	1	2	Adenocarcinoma, NOS	Rectum_NOS	rectum	rectum	0	0	2389
AGA_260_3_159	AGA_260_3_159	AGA_260_3	2	75	1	2	Adenocarcinoma, NOS	Rectum_NOS	rectum	rectum	0	0	1525
AGA_260_3_160	AGA_260_3_160	AGA_260_3	2	70	1	2	Adenocarcinoma, NOS	Colon_Ascending	right_colon	colon	0	0	2377
AGA_260_3_161	AGA_260_3_161	AGA_260_3	2	72	1	2	Adenocarcinoma, NOS	Colon_Cecum	right_colon	colon_cecum	0	0	2250
AGA_260_3_162	AGA_260_3_162	AGA_260_3	2	82	1	1	Adenocarcinoma, NOS	Colon_Ascending	right_colon	colon	0	1	1163
AGA_260_3_164	AGA_260_3_164	AGA_260_3	1	59	1	2	Adenocarcinoma, NOS	Colon_Transverse	colon_transverse	colon	0	0	1603
AGA_260_3_165	AGA_260_3_165	AGA_260_3	1	68	1	1	Adenocarcinoma in adenomatous polyp	Colon_Sigmoid	left_colon	colon	0	0	1420
AGA_260_3_166	AGA_260_3_166	AGA_260_3	2	67	1	2	Adenocarcinoma in adenomatous polyp	Colon_Ascending	right_colon	colon	0	0	1513
AGA_260_3_168	AGA_260_3_168	AGA_260_3	1	89	1	2	Mucinous adenocarcinoma	Colon_Cecum	right_colon	colon_cecum	0	0	618
AGA_260_3_169	AGA_260_3_169	AGA_260_3	2	82	1	3	Adenocarcinoma, NOS	Colon_Hepatic_Flexure	right_colon	colon	0	0	1326
AGA_260_3_170	AGA_260_3_170	AGA_260_3	1	57	1	2	Mucinous adenocarcinoma	Rectosigmoid_Junction	rectum	rectum	1	0	1132
AGA_260_3_171	AGA_260_3_171	AGA_260_3	2	67	1	1	Adenocarcinoma, NOS	Colon_Transverse	colon_transverse	colon	0	0	4357
AGA_260_3_172	AGA_260_3_172	AGA_260_3	1	56	1	2	Adenocarcinoma in adenomatous polyp	Colon_Sigmoid	left_colon	colon	1	0	3339
AGA_260_3_173	AGA_260_3_173	AGA_260_3	1	64	1	2	Adenocarcinoma in adenomatous polyp	Colon_Ascending	right_colon	colon	0	0	1899
AGA_260_3_174	AGA_260_3_174	AGA_260_3	1	72	1	2	Adenocarcinoma, NOS	Rectum_NOS	rectum	rectum	0	0	990
AGA_260_3_176	AGA_260_3_176	AGA_260_3	1	83	2	3	Adenocarcinoma, NOS	Rectum_NOS	rectum	rectum	0	1	82
AGA_260_3_177	AGA_260_3_177	AGA_260_3	2	72	2	2	Adenocarcinoma, NOS	Colon_Sigmoid	left_colon	colon	1	0	2470
AGA_260_3_178	AGA_260_3_178	AGA_260_3	2	58	2	1	Mucinous adenocarcinoma	Colon_Cecum	right_colon	colon_cecum	1	0	1582
AGA_260_3_179	AGA_260_3_179	AGA_260_3	1	87	2	2	Adenocarcinoma, NOS	Colon_Sigmoid	left_colon	colon	0	0	1226
AGA_260_3_180	AGA_260_3_180	AGA_260_3	2	62	2	2	Adenocarcinoma, NOS	Rectum_NOS	rectum	rectum	1	0	937
AGA_260_3_181	AGA_260_3_181	AGA_260_3	2	84	2	2	Adenocarcinoma, NOS	Colon_Hepatic_Flexure	right_colon	colon	0	1	585
AGA_260_3_182	AGA_260_3_182	AGA_260_3	1	68	2	3	Adenocarcinoma in tubulovillous adenoma	Colon_Ascending	right_colon	colon	1	0	1242
AGA_260_3_183	AGA_260_3_183	AGA_260_3	2	54	2	2	Adenocarcinoma, NOS	Colon_Sigmoid	left_colon	colon	1	0	707
AGA_260_3_184	AGA_260_3_184	AGA_260_3	2	84	2	2	Adenocarcinoma, NOS	Rectum_NOS	rectum	rectum	0	0	1324
AGA_260_3_185	AGA_260_3_185	AGA_260_3	1	86	2	2	Adenocarcinoma, NOS	Colon_Cecum	right_colon	colon_cecum	0	1	326
AGA_260_3_186	AGA_260_3_186	AGA_260_3	2	75	1	2	Adenocarcinoma in tubulovillous adenoma	Colon_Transverse	colon_transverse	colon	0	0	839
AGA_260_3_187	AGA_260_3_187	AGA_260_3	2	66	1	2	Adenocarcinoma, NOS	Colon_Descending	left_colon	colon	0	0	2781
AGA_260_3_188	AGA_260_3_188	AGA_260_3	1	77	1	2	Adenocarcinoma, NOS	Colon_Sigmoid	left_colon	colon	1	0	2369
AGA_260_3_189	AGA_260_3_189	AGA_260_3	1	70	1	1	Adenocarcinoma, NOS	Colon_Descending	left_colon	colon	1	0	22
AGA_260_3_190	AGA_260_3_190	AGA_260_3	2	74	1	2	Adenocarcinoma in tubulovillous adenoma	Colon_Cecum	right_colon	colon_cecum	0	0	3132
AGA_260_3_191	AGA_260_3_191	AGA_260_3	1	61	1	1	Adenocarcinoma in tubulovillous adenoma	Colon_Ascending	right_colon	colon	0	0	1857
AGA_260_3_192	AGA_260_3_192	AGA_260_3	1	69	1	2	Adenocarcinoma, NOS	Colon_Ascending	right_colon	colon	0	0	1186
AGA_260_3_193	AGA_260_3_193	AGA_260_3	1	36	1	2	Adenocarcinoma, NOS	Rectosigmoid_Junction	rectum	rectum	0	0	2630
AGA_260_3_194	AGA_260_3_194	AGA_260_3	1	59	1	2	Adenocarcinoma in tubulovillous adenoma	Colon_Sigmoid	left_colon	colon	0	0	117
AGA_260_3_195	AGA_260_3_195	AGA_260_3	2	72	1	2	Adenocarcinoma, NOS	Rectum_NOS	rectum	rectum	1	1	414
AGA_260_3_196	AGA_260_3_196	AGA_260_3	1	73	2	2	Adenocarcinoma, NOS	Colon_Descending	left_colon	colon	0	0	624
AGA_260_3_197	AGA_260_3_197	AGA_260_3	2	83	2	2	Adenocarcinoma, NOS	Rectum_NOS	rectum	rectum	0	0	57
AGA_260_3_198	AGA_260_3_198	AGA_260_3	1	79	2	3	Adenocarcinoma, NOS	Colon_Cecum	right_colon	colon_cecum	1	0	2067
AGA_260_3_199	AGA_260_3_199	AGA_260_3	1	75	2	2	Adenocarcinoma, NOS	Colon_Hepatic_Flexure	right_colon	colon	1	1	1752
AGA_260_3_200	AGA_260_3_200	AGA_260_3	2	86	2	2	Adenocarcinoma, NOS	Colon_Cecum	right_colon	colon_cecum	0	0	433
AGA_260_3_201	AGA_260_3_201	AGA_260_3	2	85	2	2	Adenocarcinoma, NOS	Colon_Ascending	right_colon	colon	1	0	947
AGA_260_3_202	AGA_260_3_202	AGA_260_3	2	87	2	1	Adenocarcinoma, NOS	Colon_Transverse	colon_transverse	colon	0	0	1147
AGA_260_3_203	AGA_260_3_203	AGA_260_3	2	87	2	2	Adenocarcinoma, NOS	Colon_Cecum	right_colon	colon_cecum	1	0	1662
AGA_260_3_204	AGA_260_3_204	AGA_260_3	1	57	2	2	Adenocarcinoma, NOS	Colon_Sigmoid	left_colon	colon	0	0	3402
AGA_260_3_205	AGA_260_3_205	AGA_260_3	2	89	2	3	Adenocarcinoma, NOS	Colon_Transverse	colon_transverse	colon	0	0	1881
AGA_260_3_206	AGA_260_3_206	AGA_260_3	2	72	1	2	Adenocarcinoma, NOS	Colon_Ascending	right_colon	colon	0	0	1202
AGA_260_3_207	AGA_260_3_207	AGA_260_3	1	75	1	2	Adenocarcinoma, NOS	Colon_Appendix	right_colon	colon	1	0	2339
AGA_260_3_208	AGA_260_3_208	AGA_260_3	1	63	1	2	Adenocarcinoma, NOS	Colon_Ascending	right_colon	colon	0	0	2989
AGA_260_3_209	AGA_260_3_209	AGA_260_3	2	61	1	1	Mucinous adenocarcinoma	Rectum_NOS	rectum	rectum	1	0	1810
AGA_260_3_210	AGA_260_3_210	AGA_260_3	1	75	1	2	Adenocarcinoma, NOS	Colon_Hepatic_Flexure	right_colon	colon	0	0	1963
AGA_260_3_211	AGA_260_3_211	AGA_260_3	2	70	1	1	Adenocarcinoma, NOS	Rectum_NOS	rectum	rectum	1	0	1453
AGA_260_3_212	AGA_260_3_212	AGA_260_3	2	56	1	2	Adenocarcinoma, NOS	Rectum_NOS	rectum	rectum	0	0	1984
AGA_260_3_213	AGA_260_3_213	AGA_260_3	2	46	1	2	Adenocarcinoma, NOS	Rectum_NOS	rectum	rectum	0	0	3468
AGA_260_3_214	AGA_260_3_214	AGA_260_3	1	46	1	2	Adenocarcinoma, NOS	Colon_Sigmoid	left_colon	colon	0	0	1421
AGA_260_3_215	AGA_260_3_215	AGA_260_3	1	62	1	2	Adenocarcinoma in adenomatous polyp	Rectosigmoid_Junction	rectum	rectum	0	0	2128
AGA_260_3_216	AGA_260_3_216	AGA_260_3	1	92	2	2	Adenocarcinoma, NOS	Colon_Ascending	right_colon	colon	1	1	580
AGA_260_3_217	AGA_260_3_217	AGA_260_3	2	69	2	2	Mucinous adenocarcinoma	Colon_Sigmoid	left_colon	colon	0	0	2689
AGA_260_3_218	AGA_260_3_218	AGA_260_3	2	77	2	2	Adenocarcinoma, NOS	Colon_Ascending	right_colon	colon	0	1	1433
AGA_260_3_219	AGA_260_3_219	AGA_260_3	1	46	2	2	Adenocarcinoma, NOS	Colon_Sigmoid	left_colon	colon	1	1	1586
AGA_260_3_220	AGA_260_3_220	AGA_260_3	1	76	2	2	Adenocarcinoma, NOS	Colon_Sigmoid	left_colon	colon	0	0	3451
AGA_260_3_221	AGA_260_3_221	AGA_260_3	1	59	2	3	Adenocarcinoma, NOS	Colon_Cecum	right_colon	colon_cecum	0	1	377
AGA_260_3_222	AGA_260_3_222	AGA_260_3	2	52	2	2	Adenocarcinoma in villous adenoma	Colon_Ascending	right_colon	colon	1	0	1370
AGA_260_3_223	AGA_260_3_223	AGA_260_3	2	66	3	2	Adenocarcinoma, NOS	Colon_Ascending	right_colon	colon	0	1	1426
AGA_260_3_224	AGA_260_3_224	AGA_260_3	1	90	2	2	Adenocarcinoma, NOS	Colon_Ascending	right_colon	colon	0	1	407
AGA_260_3_225	AGA_260_3_225	AGA_260_3	2	78	2	2	Adenocarcinoma, NOS	Rectum_NOS	rectum	rectum	0	0	3219
AGA_260_3_226	AGA_260_3_226	AGA_260_3	1	65	1	2	Adenocarcinoma in adenomatous polyp	Rectum_NOS	rectum	rectum	0	0	2851
AGA_260_3_227	AGA_260_3_227	AGA_260_3	1	84	1	2	Adenocarcinoma, NOS	Colon_Cecum	right_colon	colon_cecum	0	0	1435
AGA_260_3_228	AGA_260_3_228	AGA_260_3	1	77	1	1	Adenocarcinoma, NOS	Colon_Ascending	right_colon	colon	0	0	268
AGA_260_3_231	AGA_260_3_231	AGA_260_3	1	58	1	2	Adenocarcinoma, NOS	Colon_Hepatic_Flexure	right_colon	colon	0	0	3336
AGA_260_3_232	AGA_260_3_232	AGA_260_3	2	66	1	1	Adenocarcinoma, NOS	Colon_Ascending	right_colon	colon	0	0	1184
AGA_260_3_234	AGA_260_3_234	AGA_260_3	1	66	1	1	Adenocarcinoma, NOS	Colon_Sigmoid	left_colon	colon	0	0	2557
AGA_260_3_235	AGA_260_3_235	AGA_260_3	2	77	1	2	Adenosquamous carcinoma	Colon_Ascending	right_colon	colon	0	0	2588
AGA_260_3_236	AGA_260_3_236	AGA_260_3	2	85	2	2	Adenocarcinoma, NOS	Rectosigmoid_Junction	rectum	rectum	0	0	2444
AGA_260_3_237	AGA_260_3_237	AGA_260_3	1	59	2	2	Adenocarcinoma, NOS	Colon_Overlapping	NA	NA	0	0	2961
AGA_260_3_238	AGA_260_3_238	AGA_260_3	1	59	2	2	Adenocarcinoma, NOS	Rectum_NOS	rectum	rectum	1	0	2544
AGA_260_3_239	AGA_260_3_239	AGA_260_3	1	79	2	2	Adenocarcinoma, NOS	Rectum_NOS	rectum	rectum	0	0	222
AGA_260_3_240	AGA_260_3_240	AGA_260_3	1	65	2	1	Adenocarcinoma, NOS	Colon_Sigmoid	left_colon	colon	1	0	2994
AGA_260_3_242	AGA_260_3_242	AGA_260_3	1	56	2	2	Adenocarcinoma, NOS	Colon_Ascending	right_colon	colon	1	0	1059
AGA_260_3_243	AGA_260_3_243	AGA_260_3	1	63	2	1	Adenocarcinoma, NOS	Colon_Sigmoid	left_colon	colon	0	0	3934
AGA_260_3_244	AGA_260_3_244	AGA_260_3	2	70	2	2	Adenocarcinoma, NOS	Rectosigmoid_Junction	rectum	rectum	0	0	213
AGA_260_3_245	AGA_260_3_245	AGA_260_3	2	61	2	2	Adenocarcinoma, NOS	Rectum_NOS	rectum	rectum	1	0	2086
AGA_260_3_246	AGA_260_3_246	AGA_260_3	2	43	1	1	Adenocarcinoma in villous adenoma	Colon_Sigmoid	left_colon	colon	0	0	2573
AGA_260_3_247	AGA_260_3_247	AGA_260_3	2	67	1	1	Adenocarcinoma in tubulovillous adenoma	Colon_Descending	left_colon	colon	1	0	1172
AGA_260_3_248	AGA_260_3_248	AGA_260_3	1	71	1	2	Adenocarcinoma, NOS	Rectum_NOS	rectum	rectum	0	0	691
AGA_260_3_249	AGA_260_3_249	AGA_260_3	1	53	1	2	Adenocarcinoma in villous adenoma	Rectosigmoid_Junction	rectum	rectum	0	0	2292
AGA_260_3_250	AGA_260_3_250	AGA_260_3	1	52	1	1	Adenocarcinoma, NOS	Rectum_NOS	rectum	rectum	0	0	4025
AGA_260_3_251	AGA_260_3_251	AGA_260_3	2	82	1	2	Adenocarcinoma in villous adenoma	Colon_Cecum	right_colon	colon_cecum	0	0	1767
AGA_260_3_253	AGA_260_3_253	AGA_260_3	1	88	1	2	Adenocarcinoma, NOS	Colon_Sigmoid	left_colon	colon	0	0	950
AGA_260_3_255	AGA_260_3_255	AGA_260_3	2	51	1	2	Adenocarcinoma, NOS	Colon_Cecum	right_colon	colon_cecum	0	0	1778
AGA_260_3_256	AGA_260_3_256	AGA_260_3	1	70	2	2	Adenocarcinoma, NOS	Rectum_NOS	rectum	rectum	0	0	3723
AGA_260_3_258	AGA_260_3_258	AGA_260_3	2	80	2	3	Adenocarcinoma, NOS	Colon_Ascending	right_colon	colon	0	0	253
AGA_260_3_259	AGA_260_3_259	AGA_260_3	2	60	2	2	Adenocarcinoma, NOS	Colon_Cecum	right_colon	colon_cecum	0	0	2225
AGA_260_3_260	AGA_260_3_260	AGA_260_3	1	81	2	2	Adenocarcinoma, NOS	Colon_Transverse	colon_transverse	colon	0	0	38
AGA_260_3_261	AGA_260_3_261	AGA_260_3	2	73	2	2	Adenocarcinoma, NOS	Colon_Sigmoid	left_colon	colon	1	0	1569
AGA_260_3_263	AGA_260_3_263	AGA_260_3	1	76	2	2	Adenocarcinoma, NOS	Rectum_NOS	rectum	rectum	1	0	544
AGA_260_3_264	AGA_260_3_264	AGA_260_3	2	43	2	2	Adenocarcinoma, NOS	Rectum_NOS	rectum	rectum	1	1	882
AGA_260_3_265	AGA_260_3_265	AGA_260_3	1	72	2	2	Adenocarcinoma, NOS	Rectosigmoid_Junction	rectum	rectum	0	0	4
AGA_260_3_270	AGA_260_3_270	AGA_260_3	1	50	1	2	Adenocarcinoma, NOS	Colon_Sigmoid	left_colon	colon	0	0	870
AGA_260_3_271	AGA_260_3_271	AGA_260_3	2	44	1	2	Adenocarcinoma, NOS	Colon_Cecum	right_colon	colon_cecum	0	0	2773
AGA_260_3_272	AGA_260_3_272	AGA_260_3	2	64	1	2	Adenocarcinoma, NOS	Colon_Transverse	colon_transverse	colon	1	0	3813
AGA_260_3_273	AGA_260_3_273	AGA_260_3	1	59	1	1	Adenocarcinoma in tubulovillous adenoma	Colon_Ascending	right_colon	colon	0	0	2775
AGA_260_3_274	AGA_260_3_274	AGA_260_3	1	75	1	1	Adenocarcinoma, NOS	Colon_Sigmoid	left_colon	colon	1	0	2381
AGA_260_3_275	AGA_260_3_275	AGA_260_3	2	79	1	1	Adenocarcinoma, NOS	Rectum_NOS	rectum	rectum	0	0	2269
AGTA_264_3_001	AGTA_264_3_001	AGTA_264_3	1	73	3	2	Adenocarcinoma, NOS	Colon_Overlapping	NA	NA	1	0	1696
AGTA_264_3_002	AGTA_264_3_002	AGTA_264_3	2	82	3	2	Adenocarcinoma in tubulovillous adenoma	Colon_Cecum	right_colon	colon_cecum	0	1	567
AGTA_264_3_003	AGTA_264_3_003	AGTA_264_3	1	39	3	2	Adenocarcinoma, NOS	Rectosigmoid_Junction	rectum	rectum	1	1	542
AGTA_264_3_005	AGTA_264_3_005	AGTA_264_3	1	55	3	2	Adenocarcinoma, NOS	Colon_Sigmoid	left_colon	colon	1	1	1177
AGTA_264_3_006	AGTA_264_3_006	AGTA_264_3	1	72	3	2	Mucinous adenocarcinoma	Colon_Cecum	right_colon	colon_cecum	0	1	523
AGTA_264_3_007	AGTA_264_3_007	AGTA_264_3	1	59	3	3	Signet ring cell carcinoma	Colon_Cecum	right_colon	colon_cecum	0	1	734
AGTA_264_3_008	AGTA_264_3_008	AGTA_264_3	1	36	3	2	Adenocarcinoma, NOS	Colon_Sigmoid	left_colon	colon	1	0	3300
AGTA_264_3_009	AGTA_264_3_009	AGTA_264_3	1	61	3	1	Adenocarcinoma, NOS	Colon_Cecum	right_colon	colon_cecum	1	0	2731
AGTA_264_3_010	AGTA_264_3_010	AGTA_264_3	1	58	2	1	Adenocarcinoma, NOS	Rectosigmoid_Junction	rectum	rectum	0	0	4197
AGTA_264_3_011	AGTA_264_3_011	AGTA_264_3	1	71	2	2	Adenocarcinoma, NOS	Rectum_NOS	rectum	rectum	1	0	431
AGTA_264_3_012	AGTA_264_3_012	AGTA_264_3	1	49	2	2	Adenocarcinoma, NOS	Rectum_NOS	rectum	rectum	0	0	3179
AGTA_264_3_013	AGTA_264_3_013	AGTA_264_3	1	94	2	2	Adenocarcinoma, NOS	Colon_Cecum	right_colon	colon_cecum	1	0	1113
AGTA_264_3_014	AGTA_264_3_014	AGTA_264_3	1	71	2	1	Adenocarcinoma, NOS	Colon_Sigmoid	left_colon	colon	1	0	3478
AGTA_264_3_015	AGTA_264_3_015	AGTA_264_3	2	86	2	2	Adenocarcinoma, NOS	Colon_Ascending	right_colon	colon	0	0	1580
AGTA_264_3_016	AGTA_264_3_016	AGTA_264_3	2	81	2	2	Adenocarcinoma, NOS	Colon_Cecum	right_colon	colon_cecum	0	0	132
AGTA_264_3_017	AGTA_264_3_017	AGTA_264_3	1	58	2	2	Adenocarcinoma, NOS	Rectum_NOS	rectum	rectum	1	0	2119
AGTA_264_3_018	AGTA_264_3_018	AGTA_264_3	1	69	2	2	Adenocarcinoma, NOS	Rectosigmoid_Junction	rectum	rectum	0	0	2637
AGTA_264_3_019	AGTA_264_3_019	AGTA_264_3	1	62	2	2	Adenocarcinoma, NOS	Rectosigmoid_Junction	rectum	rectum	0	0	4742
AGTA_264_3_020	AGTA_264_3_020	AGTA_264_3	2	75	3	2	Adenocarcinoma, NOS	Rectum_NOS	rectum	rectum	1	1	35
AGTA_264_3_021	AGTA_264_3_021	AGTA_264_3	2	83	3	2	Adenocarcinoma, NOS	Colon_Descending	left_colon	colon	0	0	1539
AGTA_264_3_022	AGTA_264_3_022	AGTA_264_3	2	74	3	2	Adenocarcinoma, NOS	Colon_Cecum	right_colon	colon_cecum	0	0	2006
AGTA_264_3_023	AGTA_264_3_023	AGTA_264_3	1	49	3	2	Adenocarcinoma, NOS	Colon_Ascending	right_colon	colon	1	0	2288
AGTA_264_3_024	AGTA_264_3_024	AGTA_264_3	1	89	3	2	Adenocarcinoma, NOS	Rectum_NOS	rectum	rectum	0	0	127
AGTA_264_3_025	AGTA_264_3_025	AGTA_264_3	1	54	3	2	Adenocarcinoma, NOS	Rectum_NOS	rectum	rectum	1	1	749
AGTA_264_3_026	AGTA_264_3_026	AGTA_264_3	2	50	3	2	Adenocarcinoma in villous adenoma	Rectum_NOS	rectum	rectum	1	0	3891
AGTA_264_3_027	AGTA_264_3_027	AGTA_264_3	1	62	3	2	Adenocarcinoma, NOS	Colon_Sigmoid	left_colon	colon	0	0	1504
AGTA_264_3_028	AGTA_264_3_028	AGTA_264_3	2	32	3	3	Adenocarcinoma, NOS	Colon_Cecum	right_colon	colon_cecum	0	0	3207
AGTA_264_3_029	AGTA_264_3_029	AGTA_264_3	2	72	3	2	Adenocarcinoma, NOS	Colon_Cecum	right_colon	colon_cecum	1	1	1043
AGTA_264_3_030	AGTA_264_3_030	AGTA_264_3	2	70	2	2	Adenocarcinoma, NOS	Rectum_NOS	rectum	rectum	0	0	3782
AGTA_264_3_031	AGTA_264_3_031	AGTA_264_3	1	72	2	1	Adenocarcinoma, NOS	Colon_Sigmoid	left_colon	colon	1	0	18
AGTA_264_3_032	AGTA_264_3_032	AGTA_264_3	1	74	2	2	Adenocarcinoma, NOS	Colon_Ascending	right_colon	colon	1	0	1554
AGTA_264_3_034	AGTA_264_3_034	AGTA_264_3	2	52	2	2	Adenocarcinoma, NOS	Colon_Cecum	right_colon	colon_cecum	1	0	2566
AGTA_264_3_035	AGTA_264_3_035	AGTA_264_3	2	75	2	2	Adenocarcinoma, NOS	Colon_Sigmoid	left_colon	colon	0	0	2175
AGTA_264_3_036	AGTA_264_3_036	AGTA_264_3	2	70	2	2	Adenocarcinoma, NOS	Colon_Ascending	right_colon	colon	0	0	3880
AGTA_264_3_037	AGTA_264_3_037	AGTA_264_3	2	78	2	2	Adenocarcinoma, NOS	Rectosigmoid_Junction	rectum	rectum	0	0	3074
AGTA_264_3_038	AGTA_264_3_038	AGTA_264_3	1	59	2	2	Mucinous adenocarcinoma	Rectum_NOS	rectum	rectum	1	1	1480
AGTA_264_3_039	AGTA_264_3_039	AGTA_264_3	1	59	2	1	Adenocarcinoma, NOS	Colon_Descending	left_colon	colon	0	0	1009
AGTA_264_3_040	AGTA_264_3_040	AGTA_264_3	1	55	2	2	Adenocarcinoma, NOS	Colon_Transverse	colon_transverse	colon	1	0	4367
AGTA_264_3_041	AGTA_264_3_041	AGTA_264_3	2	51	2	3	Adenocarcinoma, NOS	Colon_Hepatic_Flexure	right_colon	colon	0	0	1778
AGTA_264_3_042	AGTA_264_3_042	AGTA_264_3	1	58	2	3	Adenocarcinoma, NOS	Colon_Cecum	right_colon	colon_cecum	0	1	101
AGTA_264_3_043	AGTA_264_3_043	AGTA_264_3	2	62	2	2	Adenocarcinoma, NOS	Colon_Ascending	right_colon	colon	1	0	2562
AGTA_264_3_044	AGTA_264_3_044	AGTA_264_3	2	74	2	3	Signet ring cell carcinoma	Colon_Overlapping	NA	NA	1	0	1913
AGTA_264_3_045	AGTA_264_3_045	AGTA_264_3	1	69	2	2	Adenocarcinoma, NOS	Colon_Splenic_Flexure	left_colon	colon	0	1	3222
AGTA_264_3_046	AGTA_264_3_046	AGTA_264_3	2	61	3	2	Adenocarcinoma, NOS	Colon_Ascending	right_colon	colon	1	0	1698
AGTA_264_3_047	AGTA_264_3_047	AGTA_264_3	2	74	3	1	Adenocarcinoma, NOS	Colon_Sigmoid	left_colon	colon	1	0	3111
AGTA_264_3_049	AGTA_264_3_049	AGTA_264_3	2	72	3	1	Adenocarcinoma, NOS	Rectum_NOS	rectum	rectum	0	1	373
AGTA_264_3_050	AGTA_264_3_050	AGTA_264_3	1	75	2	2	Adenocarcinoma, NOS	Colon_Ascending	right_colon	colon	1	1	967
AGTA_264_3_052	AGTA_264_3_052	AGTA_264_3	2	76	2	2	Adenocarcinoma, NOS	Colon_Sigmoid	left_colon	colon	0	0	2270
AGTA_264_3_053	AGTA_264_3_053	AGTA_264_3	1	67	2	2	Adenocarcinoma, NOS	Colon_Ascending	right_colon	colon	0	0	2915
AGTA_264_3_054	AGTA_264_3_054	AGTA_264_3	1	80	2	1	Adenocarcinoma in tubulovillous adenoma	Colon_Descending	left_colon	colon	1	0	957
AGTA_264_3_055	AGTA_264_3_055	AGTA_264_3	1	73	2	2	Adenocarcinoma, NOS	Colon_Splenic_Flexure	left_colon	colon	0	0	1548
AGTA_264_3_056	AGTA_264_3_056	AGTA_264_3	1	54	1	2	Adenocarcinoma, NOS	Colon_Hepatic_Flexure	right_colon	colon	0	0	1360
AGTA_264_3_057	AGTA_264_3_057	AGTA_264_3	1	68	2	2	Adenocarcinoma, NOS	Colon_Cecum	right_colon	colon_cecum	1	0	1574
AGTA_264_3_058	AGTA_264_3_058	AGTA_264_3	2	70	2	1	Adenocarcinoma in tubulovillous adenoma	Colon_Splenic_Flexure	left_colon	colon	1	0	2591
AGTA_264_3_060	AGTA_264_3_060	AGTA_264_3	1	78	2	2	Adenocarcinoma, NOS	Colon_Sigmoid	left_colon	colon	0	0	471
AGTA_264_3_061	AGTA_264_3_061	AGTA_264_3	2	64	2	2	Adenocarcinoma, NOS	Colon_Transverse	colon_transverse	colon	0	0	3117
AGTA_264_3_062	AGTA_264_3_062	AGTA_264_3	1	87	2	1	Adenocarcinoma, NOS	Colon_Ascending	right_colon	colon	0	0	1063
AGTA_264_3_063	AGTA_264_3_063	AGTA_264_3	1	84	2	3	Adenocarcinoma, NOS	Colon_Sigmoid	left_colon	colon	0	0	3166
AGTA_264_3_064	AGTA_264_3_064	AGTA_264_3	2	66	2	2	Adenocarcinoma in villous adenoma	Colon_Ascending	right_colon	colon	1	1	822
AGTA_264_3_065	AGTA_264_3_065	AGTA_264_3	1	82	2	2	Adenocarcinoma, NOS	Colon_Sigmoid	left_colon	colon	0	0	2827
AGTA_264_3_066	AGTA_264_3_066	AGTA_264_3	2	75	2	2	Adenocarcinoma, NOS	Colon_Splenic_Flexure	left_colon	colon	1	0	2913
AGTA_264_3_067	AGTA_264_3_067	AGTA_264_3	2	73	2	2	Adenocarcinoma, NOS	Colon_Sigmoid	left_colon	colon	0	0	2485
AGTA_264_3_069	AGTA_264_3_069	AGTA_264_3	2	46	2	2	Adenocarcinoma, NOS	Rectum_NOS	rectum	rectum	1	0	1457
AGTA_264_3_070	AGTA_264_3_070	AGTA_264_3	2	69	2	1	Adenocarcinoma, NOS	Colon_Sigmoid	left_colon	colon	0	0	51
AGTA_264_3_071	AGTA_264_3_071	AGTA_264_3	1	73	2	2	Adenocarcinoma, NOS	Colon_Sigmoid	left_colon	colon	0	0	1547
AGTA_264_3_072	AGTA_264_3_072	AGTA_264_3	2	55	2	1	Adenocarcinoma, NOS	Colon_Cecum	right_colon	colon_cecum	0	0	2685
AGTA_264_3_073	AGTA_264_3_073	AGTA_264_3	2	86	2	3	Adenocarcinoma, NOS	Colon_Transverse	colon_transverse	colon	0	0	651
AGTA_264_3_074	AGTA_264_3_074	AGTA_264_3	1	35	2	2	Mucinous adenocarcinoma	Rectum_NOS	rectum	rectum	0	0	1041
AGTA_264_3_075	AGTA_264_3_075	AGTA_264_3	2	83	2	2	Mucinous adenocarcinoma	Colon_Descending	left_colon	colon	1	0	2074
AGTA_264_3_076	AGTA_264_3_076	AGTA_264_3	1	68	2	2	Adenocarcinoma, NOS	Colon_Descending	left_colon	colon	0	0	42
AGTA_264_3_077	AGTA_264_3_077	AGTA_264_3	1	52	2	2	Adenocarcinoma, NOS	Colon_Splenic_Flexure	left_colon	colon	1	0	1671
AGTA_264_3_078	AGTA_264_3_078	AGTA_264_3	2	73	2	2	Adenocarcinoma, NOS	Rectum_NOS	rectum	rectum	0	0	2935
AGTA_264_3_079	AGTA_264_3_079	AGTA_264_3	2	55	2	1	Adenocarcinoma, NOS	Colon_Ascending	right_colon	colon	1	0	2069
AGTA_264_3_080	AGTA_264_3_080	AGTA_264_3	1	67	2	2	Adenocarcinoma, NOS	Colon_Transverse	colon_transverse	colon	0	0	3007
AGTA_264_3_081	AGTA_264_3_081	AGTA_264_3	1	60	2	2	Adenocarcinoma, NOS	Colon_Sigmoid	left_colon	colon	0	0	2428
AGTA_264_3_082	AGTA_264_3_082	AGTA_264_3	2	80	2	2	Adenocarcinoma, NOS	Colon_Sigmoid	left_colon	colon	1	1	2240
AGTA_264_3_083	AGTA_264_3_083	AGTA_264_3	2	83	2	2	Adenocarcinoma, NOS	Colon_Sigmoid	left_colon	colon	0	0	805
AGTA_264_3_084	AGTA_264_3_084	AGTA_264_3	2	47	2	2	Adenocarcinoma, NOS	Colon_Transverse	colon_transverse	colon	1	0	3240
AGTA_264_3_085	AGTA_264_3_085	AGTA_264_3	2	48	2	2	Adenocarcinoma, NOS	Colon_Cecum	right_colon	colon_cecum	1	0	2001
AGTA_264_3_086	AGTA_264_3_086	AGTA_264_3	1	61	2	2	Adenocarcinoma, NOS	Rectum_NOS	rectum	rectum	1	1	834
AGTA_264_3_087	AGTA_264_3_087	AGTA_264_3	2	79	2	1	Mucinous adenocarcinoma	Colon_Ascending	right_colon	colon	1	1	375
AGTA_264_3_088	AGTA_264_3_088	AGTA_264_3	2	74	2	2	Mucinous adenocarcinoma	Colon_Ascending	right_colon	colon	0	0	1085
AGTA_264_3_089	AGTA_264_3_089	AGTA_264_3	2	75	2	2	Adenocarcinoma, NOS	Colon_Cecum	right_colon	colon_cecum	1	0	3328
AGTA_264_3_090	AGTA_264_3_090	AGTA_264_3	1	67	2	2	Mucinous adenocarcinoma	Colon_Cecum	right_colon	colon_cecum	1	1	2112
AGTA_264_3_091	AGTA_264_3_091	AGTA_264_3	1	45	2	2	Adenocarcinoma, NOS	Colon_Hepatic_Flexure	right_colon	colon	1	0	2989
AGTA_264_3_092	AGTA_264_3_092	AGTA_264_3	1	75	2	2	Adenocarcinoma, NOS	Colon_Sigmoid	left_colon	colon	1	1	1706
AGTA_264_3_093	AGTA_264_3_093	AGTA_264_3	1	91	2	2	Adenocarcinoma, NOS	Colon_Splenic_Flexure	left_colon	colon	0	1	729
AGTA_264_3_094	AGTA_264_3_094	AGTA_264_3	2	77	2	2	Adenocarcinoma, NOS	Colon_Sigmoid	left_colon	colon	0	0	1814
AGTA_264_3_095	AGTA_264_3_095	AGTA_264_3	1	65	2	2	Adenocarcinoma, NOS	Colon_Cecum	right_colon	colon_cecum	1	0	1138
AGTA_264_3_096	AGTA_264_3_096	AGTA_264_3	1	60	2	2	Adenocarcinoma, NOS	Rectosigmoid_Junction	rectum	rectum	0	0	1162
AGTA_264_3_097	AGTA_264_3_097	AGTA_264_3	1	67	2	2	Adenocarcinoma, NOS	Colon_Sigmoid	left_colon	colon	0	0	2529
AGTA_264_3_098	AGTA_264_3_098	AGTA_264_3	2	78	2	3	Adenocarcinoma in villous adenoma	Rectum_NOS	rectum	rectum	1	0	2590
AGTA_264_3_100	AGTA_264_3_100	AGTA_264_3	1	68	2	2	Adenocarcinoma, NOS	Colon_Ascending	right_colon	colon	0	0	2686
AGTA_264_3_101	AGTA_264_3_101	AGTA_264_3	1	74	2	1	Adenocarcinoma, NOS	Colon_Ascending	right_colon	colon	1	0	2836
AGTA_264_3_102	AGTA_264_3_102	AGTA_264_3	2	70	2	2	Mucinous adenocarcinoma	Colon_Appendix	right_colon	colon	1	1	744
AGTA_264_3_103	AGTA_264_3_103	AGTA_264_3	1	83	2	2	Adenocarcinoma, NOS	Rectosigmoid_Junction	rectum	rectum	1	0	3499
AGTA_264_3_104	AGTA_264_3_104	AGTA_264_3	1	69	2	2	Adenocarcinoma, NOS	Colon_Hepatic_Flexure	right_colon	colon	0	0	842
AGTA_264_3_105	AGTA_264_3_105	AGTA_264_3	2	62	2	1	Adenocarcinoma, NOS	Colon_Ascending	right_colon	colon	1	0	3806
AGTA_264_3_106	AGTA_264_3_106	AGTA_264_3	1	48	2	1	Adenocarcinoma, NOS	Rectosigmoid_Junction	rectum	rectum	0	0	2693
AGTA_264_3_107	AGTA_264_3_107	AGTA_264_3	2	80	2	2	Adenocarcinoma, NOS	Colon_Sigmoid	left_colon	colon	0	1	7
AGTA_264_3_108	AGTA_264_3_108	AGTA_264_3	1	78	2	2	Adenocarcinoma, NOS	Colon_Splenic_Flexure	left_colon	colon	0	0	3777
AGTA_264_3_109	AGTA_264_3_109	AGTA_264_3	1	50	2	2	Adenocarcinoma, NOS	Rectosigmoid_Junction	rectum	rectum	1	1	783
AGTA_264_3_110	AGTA_264_3_110	AGTA_264_3	2	47	2	3	Adenocarcinoma, NOS	Rectum_NOS	rectum	rectum	1	0	3767
AGTA_264_3_111	AGTA_264_3_111	AGTA_264_3	2	85	2	2	Adenocarcinoma, NOS	Colon_Splenic_Flexure	left_colon	colon	0	0	495
AGTA_264_3_112	AGTA_264_3_112	AGTA_264_3	1	82	2	1	Adenocarcinoma, NOS	Colon_Sigmoid	left_colon	colon	0	0	763
AGTA_264_3_113	AGTA_264_3_113	AGTA_264_3	2	64	2	2	Adenocarcinoma, NOS	Colon_Ascending	right_colon	colon	1	1	530
AGTA_264_3_114	AGTA_264_3_114	AGTA_264_3	2	69	2	2	Adenocarcinoma, NOS	Colon_Hepatic_Flexure	right_colon	colon	1	0	2787
AGTA_264_3_115	AGTA_264_3_115	AGTA_264_3	1	70	2	2	Adenocarcinoma, NOS	Colon_Splenic_Flexure	left_colon	colon	0	0	1770
AGTA_264_3_116	AGTA_264_3_116	AGTA_264_3	2	78	2	2	Adenocarcinoma, NOS	Colon_Cecum	right_colon	colon_cecum	1	0	1077
AGTA_264_3_117	AGTA_264_3_117	AGTA_264_3	1	56	2	1	Adenocarcinoma, NOS	Colon_Ascending	right_colon	colon	0	0	4411
AGTA_264_3_118	AGTA_264_3_118	AGTA_264_3	1	75	2	2	Adenocarcinoma, NOS	Colon_Transverse	colon_transverse	colon	1	0	2370
AGTA_264_3_119	AGTA_264_3_119	AGTA_264_3	2	62	2	2	Mucinous adenocarcinoma	Colon_Descending	left_colon	colon	1	1	2160
AGTA_264_3_120	AGTA_264_3_120	AGTA_264_3	1	75	2	2	Adenocarcinoma, NOS	Colon_Cecum	right_colon	colon_cecum	1	1	118
AGTA_264_3_121	AGTA_264_3_121	AGTA_264_3	2	51	2	2	Adenocarcinoma, NOS	Colon_Sigmoid	left_colon	colon	0	0	1485
AGTA_264_3_123	AGTA_264_3_123	AGTA_264_3	2	37	2	2	Mucinous adenocarcinoma	Colon_Transverse	colon_transverse	colon	1	0	1287
AGTA_264_3_124	AGTA_264_3_124	AGTA_264_3	1	55	2	2	Adenocarcinoma, NOS	Colon_Sigmoid	left_colon	colon	1	0	277
AGTA_264_3_125	AGTA_264_3_125	AGTA_264_3	1	82	2	2	Mucinous adenocarcinoma	Colon_Appendix	right_colon	colon	0	0	1485
AGTA_264_3_126	AGTA_264_3_126	AGTA_264_3	1	52	2	2	Adenocarcinoma, NOS	Colon_Transverse	colon_transverse	colon	1	0	1576
AGTA_264_3_127	AGTA_264_3_127	AGTA_264_3	2	72	2	2	Adenocarcinoma, NOS	Colon_Transverse	colon_transverse	colon	1	0	1216
AGTA_264_3_128	AGTA_264_3_128	AGTA_264_3	2	77	2	2	Adenocarcinoma, NOS	Colon_Hepatic_Flexure	right_colon	colon	0	0	3137
AGTA_264_3_129	AGTA_264_3_129	AGTA_264_3	1	59	2	2	Adenocarcinoma, NOS	Rectum_NOS	rectum	rectum	1	0	1467
AGTA_264_3_130	AGTA_264_3_130	AGTA_264_3	2	53	2	2	Adenocarcinoma, NOS	Colon_Cecum	right_colon	colon_cecum	1	0	1695
AGTA_264_3_131	AGTA_264_3_131	AGTA_264_3	1	62	2	2	Adenocarcinoma, NOS	Colon_Sigmoid	left_colon	colon	0	1	1615
AGTA_264_3_132	AGTA_264_3_132	AGTA_264_3	2	81	2	2	Adenocarcinoma, NOS	Colon_Ascending	right_colon	colon	0	0	2727
AGTA_264_3_133	AGTA_264_3_133	AGTA_264_3	2	77	2	1	Adenocarcinoma, NOS	Colon_Ascending	right_colon	colon	0	1	1768
AGTA_264_3_134	AGTA_264_3_134	AGTA_264_3	1	56	2	3	Adenocarcinoma, NOS	Colon_Cecum	right_colon	colon_cecum	0	0	1551
AGTA_264_3_135	AGTA_264_3_135	AGTA_264_3	1	66	2	2	Adenocarcinoma, NOS	Colon_Descending	left_colon	colon	0	0	2911
AGTA_264_3_136	AGTA_264_3_136	AGTA_264_3	2	74	2	2	Adenocarcinoma, NOS	Colon_Sigmoid	left_colon	colon	1	0	2007
AGTA_264_3_137	AGTA_264_3_137	AGTA_264_3	2	75	2	3	Adenocarcinoma, NOS	Colon_Sigmoid	left_colon	colon	0	0	1263
AGTA_264_3_138	AGTA_264_3_138	AGTA_264_3	2	56	2	2	Adenocarcinoma, NOS	Colon_Transverse	colon_transverse	colon	1	0	707
AGTA_264_3_139	AGTA_264_3_139	AGTA_264_3	2	60	2	2	Adenocarcinoma, NOS	Rectum_NOS	rectum	rectum	1	1	1827
AGTA_264_3_140	AGTA_264_3_140	AGTA_264_3	1	78	2	2	Adenocarcinoma, NOS	Colon_Sigmoid	left_colon	colon	0	0	2270
AGTA_264_3_141	AGTA_264_3_141	AGTA_264_3	2	62	2	1	Adenocarcinoma, NOS	Colon_Splenic_Flexure	left_colon	colon	1	1	63
AGTA_264_3_142	AGTA_264_3_142	AGTA_264_3	1	86	2	2	Adenocarcinoma, NOS	Colon_Sigmoid	left_colon	colon	0	0	1518
AGTA_264_3_143	AGTA_264_3_143	AGTA_264_3	1	64	2	2	Adenocarcinoma, NOS	Colon_Sigmoid	left_colon	colon	0	0	349
AGTA_264_3_144	AGTA_264_3_144	AGTA_264_3	1	67	1	2	Adenocarcinoma, NOS	Colon_Ascending	right_colon	colon	1	0	2649
AGTA_264_3_146	AGTA_264_3_146	AGTA_264_3	2	82	2	2	Mucinous adenocarcinoma	Colon_Transverse	colon_transverse	colon	0	0	2147
AGTA_264_3_147	AGTA_264_3_147	AGTA_264_3	1	67	1	3	Carcinoma, NOS	Colon_NOS	NA	NA	1	1	61
AGTA_264_3_148	AGTA_264_3_148	AGTA_264_3	2	68	2	2	Adenocarcinoma, NOS	Colon_Ascending	right_colon	colon	0	0	2281
AGTA_264_3_149	AGTA_264_3_149	AGTA_264_3	1	57	2	2	Adenocarcinoma, NOS	Colon_Splenic_Flexure	left_colon	colon	0	0	1347
AGTA_264_3_150	AGTA_264_3_150	AGTA_264_3	2	77	2	2	Adenocarcinoma, NOS	Colon_Sigmoid	left_colon	colon	0	1	297
AGTA_264_3_151	AGTA_264_3_151	AGTA_264_3	2	82	2	2	Adenocarcinoma, NOS	Colon_Ascending	right_colon	colon	0	0	1304
AGTA_264_3_152	AGTA_264_3_152	AGTA_264_3	2	67	2	2	Adenocarcinoma, NOS	Rectum_NOS	rectum	rectum	1	0	3775
AGTA_264_3_153	AGTA_264_3_153	AGTA_264_3	2	65	2	1	Mucinous adenocarcinoma	Colon_Cecum	right_colon	colon_cecum	1	0	3013
AGTA_264_3_154	AGTA_264_3_154	AGTA_264_3	1	77	2	2	Adenocarcinoma, NOS	Colon_Sigmoid	left_colon	colon	0	0	280
AGTA_264_3_155	AGTA_264_3_155	AGTA_264_3	1	75	2	2	Adenocarcinoma, NOS	Colon_Ascending	right_colon	colon	0	0	895
AGTA_264_3_156	AGTA_264_3_156	AGTA_264_3	2	65	2	2	Adenocarcinoma, NOS	Colon_Descending	left_colon	colon	0	0	671
AGTA_264_3_157	AGTA_264_3_157	AGTA_264_3	1	64	2	2	Adenocarcinoma, NOS	Colon_Ascending	right_colon	colon	1	0	3470
AGTA_264_3_158	AGTA_264_3_158	AGTA_264_3	2	87	2	2	Adenocarcinoma, NOS	Colon_Hepatic_Flexure	right_colon	colon	1	0	264
AGTA_264_3_159	AGTA_264_3_159	AGTA_264_3	1	69	2	2	Adenocarcinoma, NOS	Colon_Cecum	right_colon	colon_cecum	0	0	2926
AGTA_264_3_160	AGTA_264_3_160	AGTA_264_3	1	70	2	2	Adenocarcinoma, NOS	Colon_Ascending	right_colon	colon	1	0	2320
AGTA_264_3_161	AGTA_264_3_161	AGTA_264_3	1	57	2	2	Mucinous adenocarcinoma	Colon_Hepatic_Flexure	right_colon	colon	1	0	2611
AGTA_264_3_162	AGTA_264_3_162	AGTA_264_3	1	53	2	2	Adenocarcinoma, NOS	Colon_Descending	left_colon	colon	1	0	1486
AGTA_264_3_164	AGTA_264_3_164	AGTA_264_3	2	77	2	1	Adenocarcinoma, NOS	Colon_Ascending	right_colon	colon	1	0	1349
AGTA_264_3_165	AGTA_264_3_165	AGTA_264_3	1	58	2	2	Adenocarcinoma, NOS	Colon_Sigmoid	left_colon	colon	0	0	3038
AGTA_264_3_166	AGTA_264_3_166	AGTA_264_3	2	94	2	2	Adenocarcinoma, NOS	Rectum_NOS	rectum	rectum	0	0	0
AGTA_264_3_167	AGTA_264_3_167	AGTA_264_3	2	61	2	2	Adenocarcinoma, NOS	Colon_Ascending	right_colon	colon	1	0	2189
AGTA_264_3_168	AGTA_264_3_168	AGTA_264_3	2	69	2	2	Adenocarcinoma, NOS	Rectosigmoid_Junction	rectum	rectum	0	0	2810
AGTA_264_3_169	AGTA_264_3_169	AGTA_264_3	1	78	2	3	Adenocarcinoma, NOS	Colon_Ascending	right_colon	colon	0	1	326
AGTA_264_3_170	AGTA_264_3_170	AGTA_264_3	2	84	2	2	Adenocarcinoma, NOS	Rectosigmoid_Junction	rectum	rectum	0	0	1528
AGTA_264_3_171	AGTA_264_3_171	AGTA_264_3	2	83	2	3	Adenocarcinoma, NOS	Colon_Hepatic_Flexure	right_colon	colon	1	0	2610
AGTA_264_3_173	AGTA_264_3_173	AGTA_264_3	2	86	2	2	Adenocarcinoma, NOS	Colon_Descending	left_colon	colon	0	0	53
AGTA_264_3_174	AGTA_264_3_174	AGTA_264_3	2	60	2	2	Adenocarcinoma, NOS	Colon_Transverse	colon_transverse	colon	1	0	1309
AGTA_264_3_175	AGTA_264_3_175	AGTA_264_3	2	72	2	2	Mucinous adenocarcinoma	Rectum_NOS	rectum	rectum	1	1	326
AGTA_264_3_176	AGTA_264_3_176	AGTA_264_3	1	50	2	2	Adenocarcinoma, NOS	Colon_Ascending	right_colon	colon	1	0	1534
AGTA_264_3_177	AGTA_264_3_177	AGTA_264_3	2	73	2	2	Adenocarcinoma, NOS	Rectum_NOS	rectum	rectum	1	0	2015
AGTA_264_3_178	AGTA_264_3_178	AGTA_264_3	1	75	2	2	Adenocarcinoma, NOS	Colon_Transverse	colon_transverse	colon	0	0	613
AGTA_264_3_179	AGTA_264_3_179	AGTA_264_3	2	81	2	2	Adenocarcinoma, NOS	Colon_Sigmoid	left_colon	colon	0	0	3710
AGTA_264_3_180	AGTA_264_3_180	AGTA_264_3	1	77	2	2	Adenocarcinoma, NOS	Colon_Splenic_Flexure	left_colon	colon	0	0	2476
AGTA_264_3_181	AGTA_264_3_181	AGTA_264_3	2	79	2	2	Adenocarcinoma, NOS	Colon_Ascending	right_colon	colon	0	0	2262
AGTA_264_3_182	AGTA_264_3_182	AGTA_264_3	1	60	2	2	Mucinous adenocarcinoma	Colon_Transverse	colon_transverse	colon	1	0	2955
AGTA_264_3_183	AGTA_264_3_183	AGTA_264_3	1	75	2	2	Adenocarcinoma, NOS	Rectum_NOS	rectum	rectum	0	0	2620
AGTA_264_3_184	AGTA_264_3_184	AGTA_264_3	2	69	2	2	Adenocarcinoma, NOS	Colon_Sigmoid	left_colon	colon	0	0	606
AGTA_264_3_185	AGTA_264_3_185	AGTA_264_3	1	55	2	2	Mucinous adenocarcinoma	Colon_Cecum	right_colon	colon_cecum	1	1	545
AGTA_264_3_186	AGTA_264_3_186	AGTA_264_3	2	54	2	2	Adenocarcinoma, NOS	Colon_Transverse	colon_transverse	colon	1	1	316
AGTA_264_3_187	AGTA_264_3_187	AGTA_264_3	2	62	2	2	Adenocarcinoma, NOS	Colon_Sigmoid	left_colon	colon	0	0	2906
AGTA_264_3_188	AGTA_264_3_188	AGTA_264_3	1	76	2	2	Adenocarcinoma, NOS	Colon_Ascending	right_colon	colon	1	1	1424
AGTA_264_3_189	AGTA_264_3_189	AGTA_264_3	2	74	2	2	Adenocarcinoma, NOS	Colon_Sigmoid	left_colon	colon	0	0	17
AGTA_264_3_190	AGTA_264_3_190	AGTA_264_3	2	70	2	2	Adenocarcinoma, NOS	Rectum_NOS	rectum	rectum	1	1	479
AGTA_264_3_191	AGTA_264_3_191	AGTA_264_3	2	53	2	1	Adenocarcinoma, NOS	Colon_Sigmoid	left_colon	colon	0	0	1654
AGTA_264_3_192	AGTA_264_3_192	AGTA_264_3	1	56	2	2	Mucinous adenocarcinoma	Colon_Transverse	colon_transverse	colon	1	0	1795
AGTA_264_3_193	AGTA_264_3_193	AGTA_264_3	2	81	2	2	Adenocarcinoma, NOS	Colon_Sigmoid	left_colon	colon	1	0	1033
AGTA_264_3_194	AGTA_264_3_194	AGTA_264_3	2	73	2	2	Adenocarcinoma, NOS	Colon_Ascending	right_colon	colon	1	0	944
AGTA_264_3_195	AGTA_264_3_195	AGTA_264_3	2	57	2	2	Adenocarcinoma, NOS	Colon_Sigmoid	left_colon	colon	0	0	1422
AGTA_264_3_196	AGTA_264_3_196	AGTA_264_3	1	74	2	2	Adenocarcinoma, NOS	Colon_Descending	left_colon	colon	1	0	2150
AGTA_264_3_197	AGTA_264_3_197	AGTA_264_3	1	80	2	2	Adenocarcinoma, NOS	Colon_Sigmoid	left_colon	colon	0	0	2696
AGTA_264_3_198	AGTA_264_3_198	AGTA_264_3	1	59	2	2	Adenocarcinoma, NOS	Rectosigmoid_Junction	rectum	rectum	1	1	78
AGTA_264_3_199	AGTA_264_3_199	AGTA_264_3	2	92	2	2	Adenocarcinoma, NOS	Colon_Cecum	right_colon	colon_cecum	0	0	1574
AGTA_264_3_200	AGTA_264_3_200	AGTA_264_3	1	69	2	1	Adenocarcinoma in villous adenoma	Colon_Sigmoid	left_colon	colon	0	0	3456
AGTA_264_3_201	AGTA_264_3_201	AGTA_264_3	1	72	2	2	Adenocarcinoma, NOS	Colon_Sigmoid	left_colon	colon	1	0	2281
AGTA_264_3_202	AGTA_264_3_202	AGTA_264_3	2	87	2	2	Adenocarcinoma, NOS	Colon_Sigmoid	left_colon	colon	1	0	2959
AGTA_264_3_203	AGTA_264_3_203	AGTA_264_3	1	54	2	2	Adenocarcinoma, NOS	Rectum_NOS	rectum	rectum	1	0	3043
AGTA_264_3_204	AGTA_264_3_204	AGTA_264_3	2	80	2	1	Adenocarcinoma, NOS	Colon_Overlapping	NA	NA	0	1	0
AGTA_264_3_205	AGTA_264_3_205	AGTA_264_3	1	76	2	2	Adenocarcinoma, NOS	Colon_Sigmoid	left_colon	colon	0	0	844
AGTA_264_3_206	AGTA_264_3_206	AGTA_264_3	2	58	2	1	Mucinous adenocarcinoma	Colon_Cecum	right_colon	colon_cecum	1	0	1374
AGTA_264_3_207	AGTA_264_3_207	AGTA_264_3	1	61	2	1	Adenocarcinoma, NOS	Colon_Cecum	right_colon	colon_cecum	0	0	1478
AGTA_264_3_208	AGTA_264_3_208	AGTA_264_3	1	47	2	2	Adenocarcinoma, NOS	Colon_Ascending	right_colon	colon	1	0	3381
AGTA_264_3_209	AGTA_264_3_209	AGTA_264_3	1	93	2	2	Adenocarcinoma, NOS	Colon_Cecum	right_colon	colon_cecum	0	0	38
AGTA_264_3_210	AGTA_264_3_210	AGTA_264_3	2	65	2	2	Adenocarcinoma, NOS	Rectum_NOS	rectum	rectum	1	0	1086
AGTA_264_3_211	AGTA_264_3_211	AGTA_264_3	2	87	2	2	Adenocarcinoma, NOS	Colon_Transverse	colon_transverse	colon	0	0	2499
AGTA_264_3_212	AGTA_264_3_212	AGTA_264_3	2	73	2	2	Adenocarcinoma, NOS	Rectum_NOS	rectum	rectum	1	0	1652
AGTA_264_3_213	AGTA_264_3_213	AGTA_264_3	1	79	2	2	Adenocarcinoma, NOS	Colon_Cecum	right_colon	colon_cecum	0	0	84
AGTA_264_3_215	AGTA_264_3_215	AGTA_264_3	1	74	2	1	Adenocarcinoma, NOS	Colon_Ascending	right_colon	colon	0	0	18
AGTA_264_3_216	AGTA_264_3_216	AGTA_264_3	2	46	2	2	Adenocarcinoma, NOS	Colon_Hepatic_Flexure	right_colon	colon	1	0	1365
AGTA_264_3_217	AGTA_264_3_217	AGTA_264_3	2	77	2	2	Adenocarcinoma, NOS	Colon_Cecum	right_colon	colon_cecum	0	0	870
AGTA_264_3_218	AGTA_264_3_218	AGTA_264_3	1	84	2	2	Adenocarcinoma, NOS	Colon_Sigmoid	left_colon	colon	0	0	1825
AGTA_264_3_220	AGTA_264_3_220	AGTA_264_3	1	74	2	3	Adenocarcinoma, NOS	Colon_Sigmoid	left_colon	colon	1	1	834
AGTA_264_3_222	AGTA_264_3_222	AGTA_264_3	1	59	2	2	Adenocarcinoma, NOS	Colon_Ascending	right_colon	colon	0	0	754
AGTA_264_3_223	AGTA_264_3_223	AGTA_264_3	2	76	2	2	Adenocarcinoma, NOS	Colon_Ascending	right_colon	colon	1	0	3155
AGTA_264_3_224	AGTA_264_3_224	AGTA_264_3	1	66	2	2	Adenocarcinoma, NOS	Colon_Transverse	colon_transverse	colon	0	0	82
AGTA_264_3_225	AGTA_264_3_225	AGTA_264_3	2	71	2	1	Adenocarcinoma, NOS	Colon_Hepatic_Flexure	right_colon	colon	0	0	2583
AGTA_264_3_226	AGTA_264_3_226	AGTA_264_3	2	76	2	2	Adenocarcinoma, NOS	Colon_Sigmoid	left_colon	colon	1	0	1213
AGTA_264_3_227	AGTA_264_3_227	AGTA_264_3	1	78	2	2	Adenocarcinoma, NOS	Rectum_NOS	rectum	rectum	0	0	283
AGTA_264_3_228	AGTA_264_3_228	AGTA_264_3	2	48	2	2	Adenocarcinoma, NOS	Colon_Ascending	right_colon	colon	1	0	2001
AGTA_264_3_229	AGTA_264_3_229	AGTA_264_3	2	71	2	2	Adenocarcinoma, NOS	Colon_Sigmoid	left_colon	colon	1	0	2846
AGTA_264_3_230	AGTA_264_3_230	AGTA_264_3	1	79	2	2	Adenocarcinoma, NOS	Colon_Sigmoid	left_colon	colon	1	0	38
AGTA_264_3_231	AGTA_264_3_231	AGTA_264_3	1	52	2	1	Adenocarcinoma, NOS	Colon_Ascending	right_colon	colon	0	0	3999
AGTA_264_3_232	AGTA_264_3_232	AGTA_264_3	2	38	3	2	Adenocarcinoma, NOS	Colon_Descending	left_colon	colon	1	0	1299
AGTA_264_3_233	AGTA_264_3_233	AGTA_264_3	2	83	2	2	Adenocarcinoma, NOS	Colon_Ascending	right_colon	colon	0	0	2196
AGTA_264_3_234	AGTA_264_3_234	AGTA_264_3	1	54	2	2	Neoplasm, malignant	Colon_Descending	left_colon	colon	1	0	3110
AGTA_264_3_235	AGTA_264_3_235	AGTA_264_3	1	74	2	2	Adenocarcinoma, NOS	Colon_Sigmoid	left_colon	colon	0	0	4310
AGTA_264_3_236	AGTA_264_3_236	AGTA_264_3	1	62	3	2	Adenocarcinoma, NOS	Colon_Descending	left_colon	colon	1	0	906
AGTA_269_3_001	AGTA_269_3_001	AGTA_269_3	1	82	3	2	Adenocarcinoma, NOS	Colon_Ascending	right_colon	colon	0	0	103
AGTA_269_3_002	AGTA_269_3_002	AGTA_269_3	1	48	3	1	Mucinous adenocarcinoma	Colon_Sigmoid	left_colon	colon	1	1	408
AGTA_269_3_003	AGTA_269_3_003	AGTA_269_3	1	67	3	3	Adenocarcinoma, NOS	Colon_Sigmoid	left_colon	colon	0	0	212
AGTA_269_3_004	AGTA_269_3_004	AGTA_269_3	1	57	3	2	Adenocarcinoma, NOS	Rectum_NOS	rectum	rectum	1	1	1481
AGTA_269_3_005	AGTA_269_3_005	AGTA_269_3	2	56	3	1	Adenocarcinoma, NOS	Colon_Sigmoid	left_colon	colon	1	0	3100
AGTA_269_3_006	AGTA_269_3_006	AGTA_269_3	2	87	3	2	Mucinous adenocarcinoma	Colon_Cecum	right_colon	colon_cecum	1	0	582
AGTA_269_3_007	AGTA_269_3_007	AGTA_269_3	1	70	3	2	Mucinous adenocarcinoma	Rectosigmoid_Junction	rectum	rectum	1	1	626
AGTA_269_3_008	AGTA_269_3_008	AGTA_269_3	1	71	3	2	Adenocarcinoma, NOS	Rectum_NOS	rectum	rectum	1	1	3178
AGTA_269_3_009	AGTA_269_3_009	AGTA_269_3	1	71	3	2	Adenocarcinoma, NOS	Colon_Sigmoid	left_colon	colon	1	0	1463
AGTA_269_3_010	AGTA_269_3_010	AGTA_269_3	1	67	3	2	Adenocarcinoma, NOS	Rectum_NOS	rectum	rectum	1	0	1079
AGTA_269_3_011	AGTA_269_3_011	AGTA_269_3	1	56	3	3	Adenocarcinoma, NOS	Rectum_NOS	rectum	rectum	1	0	2619
AGTA_269_3_012	AGTA_269_3_012	AGTA_269_3	2	65	3	1	Adenocarcinoma, NOS	Colon_Splenic_Flexure	left_colon	colon	0	0	1098
AGTA_269_3_013	AGTA_269_3_013	AGTA_269_3	2	77	3	2	Adenocarcinoma, NOS	Colon_Cecum	right_colon	colon_cecum	1	1	1231
AGTA_269_3_014	AGTA_269_3_014	AGTA_269_3	1	80	3	2	Adenocarcinoma, NOS	Colon_Cecum	right_colon	colon_cecum	1	0	1547
AGTA_269_3_015	AGTA_269_3_015	AGTA_269_3	2	87	3	1	Adenocarcinoma, NOS	Colon_Ascending	right_colon	colon	0	0	2034
AGTA_269_3_016	AGTA_269_3_016	AGTA_269_3	1	81	3	2	Adenocarcinoma, NOS	Colon_Sigmoid	left_colon	colon	0	1	1383
AGTA_269_3_017	AGTA_269_3_017	AGTA_269_3	2	68	3	3	Adenocarcinoma, NOS	Colon_Cecum	right_colon	colon_cecum	0	1	437
AGTA_269_3_018	AGTA_269_3_018	AGTA_269_3	1	69	3	2	Adenocarcinoma, NOS	Colon_Descending	left_colon	colon	1	0	1743
AGTA_269_3_019	AGTA_269_3_019	AGTA_269_3	1	72	3	3	Mucinous adenocarcinoma	Colon_Sigmoid	left_colon	colon	1	1	1179
AGTA_269_3_020	AGTA_269_3_020	AGTA_269_3	1	74	3	2	Adenocarcinoma, NOS	Colon_Sigmoid	left_colon	colon	0	0	123
AGTA_269_3_022	AGTA_269_3_022	AGTA_269_3	2	63	3	2	Adenocarcinoma, NOS	Colon_Sigmoid	left_colon	colon	1	0	4179
AGTA_269_3_023	AGTA_269_3_023	AGTA_269_3	2	79	3	2	Adenocarcinoma, NOS	Colon_Cecum	right_colon	colon_cecum	1	1	61
AGTA_269_3_024	AGTA_269_3_024	AGTA_269_3	1	80	3	3	Adenocarcinoma, NOS	Colon_Hepatic_Flexure	right_colon	colon	0	0	1503
AGTA_269_3_025	AGTA_269_3_025	AGTA_269_3	2	50	3	2	Adenocarcinoma, NOS	Colon_Transverse	colon_transverse	colon	1	0	1124
AGTA_269_3_026	AGTA_269_3_026	AGTA_269_3	2	75	3	2	Adenocarcinoma, NOS	Colon_Cecum	right_colon	colon_cecum	0	1	292
AGTA_269_3_027	AGTA_269_3_027	AGTA_269_3	1	55	3	1	Carcinoma, NOS	Colon_Cecum	right_colon	colon_cecum	0	0	3253
AGTA_269_3_028	AGTA_269_3_028	AGTA_269_3	2	71	3	3	Mucinous adenocarcinoma	Colon_Cecum	right_colon	colon_cecum	0	0	3544
AGTA_269_3_029	AGTA_269_3_029	AGTA_269_3	1	66	3	2	Adenocarcinoma, NOS	Colon_Sigmoid	left_colon	colon	1	0	1994
AGTA_269_3_030	AGTA_269_3_030	AGTA_269_3	2	82	3	2	Adenocarcinoma, NOS	Colon_Cecum	right_colon	colon_cecum	1	0	66
AGTA_269_3_031	AGTA_269_3_031	AGTA_269_3	2	63	3	2	Adenocarcinoma, NOS	Colon_Cecum	right_colon	colon_cecum	1	1	1085
AGTA_269_3_032	AGTA_269_3_032	AGTA_269_3	2	54	3	2	Adenocarcinoma, NOS	Rectum_NOS	rectum	rectum	0	0	1089
AGTA_269_3_033	AGTA_269_3_033	AGTA_269_3	1	65	3	1	Adenocarcinoma, NOS	Rectosigmoid_Junction	rectum	rectum	1	1	955
AGTA_269_3_034	AGTA_269_3_034	AGTA_269_3	1	64	3	2	Adenocarcinoma, NOS	Colon_Sigmoid	left_colon	colon	1	0	1579
AGTA_269_3_035	AGTA_269_3_035	AGTA_269_3	1	45	3	2	Adenocarcinoma in villous adenoma	Colon_Cecum	right_colon	colon_cecum	1	1	978
AGTA_269_3_036	AGTA_269_3_036	AGTA_269_3	1	76	3	2	Adenocarcinoma, NOS	Colon_Cecum	right_colon	colon_cecum	0	0	546
AGTA_269_3_037	AGTA_269_3_037	AGTA_269_3	2	46	3	1	Adenocarcinoma, NOS	Colon_Hepatic_Flexure	right_colon	colon	1	0	4010
AGTA_269_3_038	AGTA_269_3_038	AGTA_269_3	1	49	3	2	Adenocarcinoma, NOS	Rectum_NOS	rectum	rectum	1	0	1823
AGTA_269_3_039	AGTA_269_3_039	AGTA_269_3	1	81	3	1	Adenocarcinoma, NOS	Colon_Cecum	right_colon	colon_cecum	0	0	521
AGTA_269_3_040	AGTA_269_3_040	AGTA_269_3	2	47	3	2	Adenocarcinoma, NOS	Colon_Sigmoid	left_colon	colon	1	0	4159
AGTA_269_3_041	AGTA_269_3_041	AGTA_269_3	1	55	3	2	Adenocarcinoma, NOS	Rectosigmoid_Junction	rectum	rectum	1	0	1296
AGTA_269_3_042	AGTA_269_3_042	AGTA_269_3	2	82	3	3	Adenocarcinoma, NOS	Colon_Sigmoid	left_colon	colon	1	0	3242
AGTA_269_3_043	AGTA_269_3_043	AGTA_269_3	2	51	3	2	Mucinous adenocarcinoma	Colon_Transverse	colon_transverse	colon	0	0	2954
AGTA_269_3_044	AGTA_269_3_044	AGTA_269_3	2	42	3	2	Adenocarcinoma, NOS	Colon_Sigmoid	left_colon	colon	1	1	1574
AGTA_269_3_045	AGTA_269_3_045	AGTA_269_3	1	63	3	2	Adenocarcinoma, NOS	Rectum_NOS	rectum	rectum	1	0	1701
AGTA_269_3_046	AGTA_269_3_046	AGTA_269_3	1	49	3	2	Adenocarcinoma, NOS	Colon_Splenic_Flexure	left_colon	colon	1	1	1100
AGTA_269_3_047	AGTA_269_3_047	AGTA_269_3	1	71	3	2	Adenocarcinoma, NOS	Colon_Cecum	right_colon	colon_cecum	1	0	2293
AGTA_269_3_048	AGTA_269_3_048	AGTA_269_3	1	64	3	2	Adenocarcinoma, NOS	Colon_Cecum	right_colon	colon_cecum	1	1	1233
AGTA_269_3_049	AGTA_269_3_049	AGTA_269_3	1	50	3	1	Adenocarcinoma in tubulovillous adenoma	Rectum_NOS	rectum	rectum	1	1	572
AGTA_269_3_050	AGTA_269_3_050	AGTA_269_3	2	63	3	2	Adenocarcinoma, NOS	Rectum_NOS	rectum	rectum	1	0	1913
AGTA_269_3_051	AGTA_269_3_051	AGTA_269_3	1	53	3	2	Adenocarcinoma, NOS	Colon_Sigmoid	left_colon	colon	1	0	1328
AGTA_269_3_052	AGTA_269_3_052	AGTA_269_3	1	46	3	2	Adenocarcinoma, NOS	Rectosigmoid_Junction	rectum	rectum	0	0	4233
AGTA_269_3_053	AGTA_269_3_053	AGTA_269_3	1	68	3	3	Adenocarcinoma, NOS	Colon_Ascending	right_colon	colon	1	1	332
AGTA_269_3_054	AGTA_269_3_054	AGTA_269_3	2	47	3	3	Adenocarcinoma, NOS	Colon_Ascending	right_colon	colon	1	0	4059
AGTA_269_3_055	AGTA_269_3_055	AGTA_269_3	1	76	3	2	Adenocarcinoma, NOS	Rectosigmoid_Junction	rectum	rectum	0	0	6
AGTA_269_3_056	AGTA_269_3_056	AGTA_269_3	2	67	3	2	Adenocarcinoma, NOS	Colon_Sigmoid	left_colon	colon	1	0	798
AGTA_269_3_057	AGTA_269_3_057	AGTA_269_3	1	73	3	2	Adenocarcinoma, NOS	Rectum_NOS	rectum	rectum	1	0	1070
AGTA_269_3_058	AGTA_269_3_058	AGTA_269_3	1	71	3	2	Adenocarcinoma in tubulovillous adenoma	Rectum_NOS	rectum	rectum	1	0	1035
AGTA_269_3_059	AGTA_269_3_059	AGTA_269_3	1	75	3	2	Adenocarcinoma, NOS	Rectum_NOS	rectum	rectum	1	1	921
AGTA_269_3_060	AGTA_269_3_060	AGTA_269_3	2	65	3	3	Mucinous adenocarcinoma	Colon_Cecum	right_colon	colon_cecum	1	1	530
AGTA_269_3_061	AGTA_269_3_061	AGTA_269_3	2	72	3	3	Adenocarcinoma, NOS	Colon_Cecum	right_colon	colon_cecum	0	1	270
AGTA_269_3_062	AGTA_269_3_062	AGTA_269_3	1	37	3	2	Adenocarcinoma, NOS	Rectum_NOS	rectum	rectum	1	0	2096
AGTA_269_3_063	AGTA_269_3_063	AGTA_269_3	2	54	3	2	Adenocarcinoma, NOS	Rectum_NOS	rectum	rectum	1	1	1038
AGTA_269_3_064	AGTA_269_3_064	AGTA_269_3	2	75	3	3	Adenocarcinoma, NOS	Colon_Hepatic_Flexure	right_colon	colon	1	0	1450
AGTA_269_3_065	AGTA_269_3_065	AGTA_269_3	1	72	3	2	Adenocarcinoma, NOS	Colon_Transverse	colon_transverse	colon	1	0	1481
AGTA_269_3_066	AGTA_269_3_066	AGTA_269_3	1	72	3	3	Adenocarcinoma, NOS	Colon_Cecum	right_colon	colon_cecum	1	1	293
AGTA_269_3_067	AGTA_269_3_067	AGTA_269_3	2	37	3	2	Adenocarcinoma, NOS	Colon_Ascending	right_colon	colon	1	0	1432
AGTA_269_3_068	AGTA_269_3_068	AGTA_269_3	2	48	3	2	Adenocarcinoma, NOS	Colon_Sigmoid	left_colon	colon	1	1	434
AGTA_269_3_070	AGTA_269_3_070	AGTA_269_3	2	62	3	2	Adenocarcinoma, NOS	Rectum_NOS	rectum	rectum	1	1	666
AGTA_269_3_071	AGTA_269_3_071	AGTA_269_3	2	75	3	2	Adenocarcinoma, NOS	Colon_Splenic_Flexure	left_colon	colon	1	1	824
AGTA_269_3_072	AGTA_269_3_072	AGTA_269_3	1	80	3	3	Adenocarcinoma, NOS	Colon_Ascending	right_colon	colon	1	0	1034
AGTA_269_3_073	AGTA_269_3_073	AGTA_269_3	2	72	3	2	Adenocarcinoma, NOS	Rectosigmoid_Junction	rectum	rectum	0	0	1859
AGTA_269_3_075	AGTA_269_3_075	AGTA_269_3	2	68	3	2	Adenocarcinoma, NOS	Colon_Sigmoid	left_colon	colon	1	0	3509
AGTA_269_3_077	AGTA_269_3_077	AGTA_269_3	2	56	3	2	Adenocarcinoma, NOS	Colon_Descending	left_colon	colon	1	0	408
AGTA_269_3_078	AGTA_269_3_078	AGTA_269_3	1	91	3	2	Adenocarcinoma, NOS	Colon_Descending	left_colon	colon	0	0	621
AGTA_269_3_079	AGTA_269_3_079	AGTA_269_3	1	37	3	2	Adenocarcinoma, NOS	Colon_Descending	left_colon	colon	1	0	646
AGTA_269_3_080	AGTA_269_3_080	AGTA_269_3	1	58	3	2	Adenocarcinoma, NOS	Rectum_NOS	rectum	rectum	1	0	2340
AGTA_269_3_081	AGTA_269_3_081	AGTA_269_3	2	74	2	2	Adenocarcinoma, NOS	Colon_Ascending	right_colon	colon	1	1	1399
AGTA_269_3_082	AGTA_269_3_082	AGTA_269_3	1	64	3	3	Adenocarcinoma, NOS	Colon_Ascending	right_colon	colon	1	0	3290
AGTA_269_3_083	AGTA_269_3_083	AGTA_269_3	2	72	3	3	Adenocarcinoma, NOS	Colon_Hepatic_Flexure	right_colon	colon	1	1	578
AGTA_269_3_084	AGTA_269_3_084	AGTA_269_3	2	84	3	3	Adenocarcinoma, NOS	Rectum_NOS	rectum	rectum	0	0	2148
AGTA_269_3_085	AGTA_269_3_085	AGTA_269_3	2	54	3	2	Adenocarcinoma, NOS	Rectosigmoid_Junction	rectum	rectum	1	0	2690
AGTA_269_3_086	AGTA_269_3_086	AGTA_269_3	2	74	3	3	Mucinous adenocarcinoma	Colon_Ascending	right_colon	colon	0	1	213
AGTA_269_3_087	AGTA_269_3_087	AGTA_269_3	2	86	3	3	Adenocarcinoma, NOS	Colon_Cecum	right_colon	colon_cecum	0	1	504
AGTA_269_3_088	AGTA_269_3_088	AGTA_269_3	2	76	3	2	Adenocarcinoma, NOS	Colon_Cecum	right_colon	colon_cecum	1	0	3288
AGTA_269_3_089	AGTA_269_3_089	AGTA_269_3	1	75	3	2	Adenocarcinoma, NOS	Colon_Sigmoid	left_colon	colon	1	0	1882
AGTA_269_3_090	AGTA_269_3_090	AGTA_269_3	1	49	3	2	Adenocarcinoma, NOS	Colon_Sigmoid	left_colon	colon	1	0	1187
AGTA_269_3_091	AGTA_269_3_091	AGTA_269_3	1	66	3	1	Adenocarcinoma, NOS	Colon_Cecum	right_colon	colon_cecum	1	0	2506
AGTA_269_3_092	AGTA_269_3_092	AGTA_269_3	2	60	3	2	Adenocarcinoma, NOS	Rectosigmoid_Junction	rectum	rectum	1	1	416
AGTA_269_3_093	AGTA_269_3_093	AGTA_269_3	2	74	3	2	Adenocarcinoma, NOS	Colon_Cecum	right_colon	colon_cecum	1	0	463
AGTA_269_3_095	AGTA_269_3_095	AGTA_269_3	1	69	3	2	Adenocarcinoma, NOS	Rectosigmoid_Junction	rectum	rectum	1	0	1280
AGTA_269_3_097	AGTA_269_3_097	AGTA_269_3	1	61	3	3	Adenocarcinoma, NOS	Colon_Sigmoid	left_colon	colon	1	1	1589
AGTA_269_3_098	AGTA_269_3_098	AGTA_269_3	2	55	3	3	Adenocarcinoma, NOS	Rectum_NOS	rectum	rectum	1	1	1262
AGTA_269_3_099	AGTA_269_3_099	AGTA_269_3	1	48	3	2	Adenocarcinoma, NOS	Rectosigmoid_Junction	rectum	rectum	1	0	2189
AGTA_269_3_100	AGTA_269_3_100	AGTA_269_3	2	63	3	2	Adenocarcinoma, NOS	Colon_Sigmoid	left_colon	colon	1	0	1124
AGTA_269_3_101	AGTA_269_3_101	AGTA_269_3	1	78	3	2	Adenocarcinoma, NOS	Rectum_NOS	rectum	rectum	0	0	305
AGTA_269_3_102	AGTA_269_3_102	AGTA_269_3	1	61	3	2	Adenocarcinoma, NOS	Colon_Sigmoid	left_colon	colon	1	0	2161
AGTA_269_3_103	AGTA_269_3_103	AGTA_269_3	1	59	3	2	Mucinous adenocarcinoma	Rectum_NOS	rectum	rectum	0	1	426
AGTA_269_3_104	AGTA_269_3_104	AGTA_269_3	1	53	3	2	Adenocarcinoma, NOS	Rectum_NOS	rectum	rectum	1	0	2654
AGTA_269_3_105	AGTA_269_3_105	AGTA_269_3	2	63	3	2	Adenocarcinoma, NOS	Colon_Transverse	colon_transverse	colon	1	1	70
AGTA_269_3_106	AGTA_269_3_106	AGTA_269_3	2	54	3	2	Adenocarcinoma, NOS	Colon_Sigmoid	left_colon	colon	1	0	2485
AGTA_269_3_107	AGTA_269_3_107	AGTA_269_3	2	74	3	2	Mucinous adenocarcinoma	Rectum_NOS	rectum	rectum	0	1	675
AGTA_269_3_108	AGTA_269_3_108	AGTA_269_3	2	77	3	2	Adenocarcinoma, NOS	Rectum_NOS	rectum	rectum	1	0	448
AGTA_269_3_109	AGTA_269_3_109	AGTA_269_3	1	70	3	3	Adenocarcinoma, NOS	Colon_Ascending	right_colon	colon	1	0	553
AGTA_269_3_110	AGTA_269_3_110	AGTA_269_3	1	74	3	2	Adenocarcinoma, NOS	Rectosigmoid_Junction	rectum	rectum	1	0	2108
AGTA_269_3_111	AGTA_269_3_111	AGTA_269_3	2	76	3	3	Adenocarcinoma, NOS	Colon_Ascending	right_colon	colon	0	1	359
AGTA_269_3_112	AGTA_269_3_112	AGTA_269_3	2	85	3	2	Adenocarcinoma, NOS	Rectosigmoid_Junction	rectum	rectum	0	0	2977
AGTA_269_3_113	AGTA_269_3_113	AGTA_269_3	2	45	3	3	Adenocarcinoma, NOS	Colon_Descending	left_colon	colon	1	0	1060
AGTA_269_3_114	AGTA_269_3_114	AGTA_269_3	1	81	3	2	Adenocarcinoma, NOS	Colon_Splenic_Flexure	left_colon	colon	1	1	734
AGTA_269_3_115	AGTA_269_3_115	AGTA_269_3	2	45	3	2	Adenocarcinoma, NOS	Rectum_NOS	rectum	rectum	1	0	2274
AGTA_269_3_116	AGTA_269_3_116	AGTA_269_3	1	78	3	2	Adenocarcinoma, NOS	Colon_Sigmoid	left_colon	colon	1	0	2190
AGTA_269_3_117	AGTA_269_3_117	AGTA_269_3	1	58	3	2	Adenocarcinoma, NOS	Colon_Cecum	right_colon	colon_cecum	1	1	1216
AGTA_269_3_118	AGTA_269_3_118	AGTA_269_3	2	62	3	3	Adenocarcinoma, NOS	Rectum_NOS	rectum	rectum	1	1	399
AGTA_269_3_119	AGTA_269_3_119	AGTA_269_3	2	44	3	2	Adenocarcinoma in tubulovillous adenoma	Colon_Sigmoid	left_colon	colon	1	0	2284
AGTA_269_3_120	AGTA_269_3_120	AGTA_269_3	2	53	3	2	Adenocarcinoma, NOS	Colon_Ascending	right_colon	colon	1	0	4272
AGTA_269_3_121	AGTA_269_3_121	AGTA_269_3	1	56	3	1	Adenocarcinoma, NOS	Colon_Ascending	right_colon	colon	0	0	5
AGTA_269_3_122	AGTA_269_3_122	AGTA_269_3	1	75	3	2	Mucinous adenocarcinoma	Colon_Cecum	right_colon	colon_cecum	1	0	1702
AGTA_269_3_123	AGTA_269_3_123	AGTA_269_3	1	55	3	3	Adenocarcinoma, NOS	Colon_Sigmoid	left_colon	colon	1	1	147
AGTA_269_3_124	AGTA_269_3_124	AGTA_269_3	1	70	3	2	Adenocarcinoma, NOS	Rectosigmoid_Junction	rectum	rectum	1	0	3697
AGTA_269_3_125	AGTA_269_3_125	AGTA_269_3	2	69	3	2	Mucinous adenocarcinoma	Colon_Sigmoid	left_colon	colon	1	0	3473
AGTA_269_3_126	AGTA_269_3_126	AGTA_269_3	2	87	3	2	Adenocarcinoma, NOS	Colon_Cecum	right_colon	colon_cecum	0	0	1315
AGTA_269_3_127	AGTA_269_3_127	AGTA_269_3	1	60	3	2	Adenocarcinoma, NOS	Colon_Descending	left_colon	colon	0	0	2117
AGTA_269_3_128	AGTA_269_3_128	AGTA_269_3	1	39	3	2	Adenocarcinoma, NOS	Colon_Splenic_Flexure	left_colon	colon	0	0	1337
AGTA_269_3_129	AGTA_269_3_129	AGTA_269_3	1	81	3	2	Adenocarcinoma, NOS	Rectum_NOS	rectum	rectum	1	1	601
AGTA_269_3_131	AGTA_269_3_131	AGTA_269_3	1	65	3	2	Adenocarcinoma, NOS	Colon_Cecum	right_colon	colon_cecum	1	0	1195
AGTA_269_3_132	AGTA_269_3_132	AGTA_269_3	1	70	3	2	Adenocarcinoma, NOS	Colon_Cecum	right_colon	colon_cecum	1	1	416
AGTA_269_3_133	AGTA_269_3_133	AGTA_269_3	2	62	3	3	Adenocarcinoma, NOS	Colon_Sigmoid	left_colon	colon	1	1	829
AGTA_269_3_134	AGTA_269_3_134	AGTA_269_3	1	53	3	3	Adenocarcinoma, NOS	Colon_Sigmoid	left_colon	colon	1	0	946
AGTA_269_3_135	AGTA_269_3_135	AGTA_269_3	1	65	3	2	Adenocarcinoma, NOS	Colon_Ascending	right_colon	colon	1	0	1731
AGTA_269_3_136	AGTA_269_3_136	AGTA_269_3	1	80	3	2	Adenocarcinoma in tubulovillous adenoma	Rectum_NOS	rectum	rectum	1	1	879
AGTA_269_3_137	AGTA_269_3_137	AGTA_269_3	1	59	3	2	Adenocarcinoma in villous adenoma	Rectosigmoid_Junction	rectum	rectum	1	1	789
AGTA_269_3_138	AGTA_269_3_138	AGTA_269_3	2	62	3	3	Adenocarcinoma, NOS	Colon_Sigmoid	left_colon	colon	1	0	1586
AGTA_269_3_139	AGTA_269_3_139	AGTA_269_3	1	61	3	3	Signet ring cell carcinoma	Colon_Sigmoid	left_colon	colon	1	1	264
AGTA_269_3_140	AGTA_269_3_140	AGTA_269_3	2	63	3	3	Adenocarcinoma, NOS	Colon_Cecum	right_colon	colon_cecum	0	0	585
AGTA_269_3_141	AGTA_269_3_141	AGTA_269_3	2	72	3	3	Adenocarcinoma, NOS	Colon_Ascending	right_colon	colon	0	1	560
AGTA_269_3_143	AGTA_269_3_143	AGTA_269_3	1	45	3	1	Mucinous adenocarcinoma	Colon_Sigmoid	left_colon	colon	1	1	1871
AGTA_269_3_144	AGTA_269_3_144	AGTA_269_3	1	43	3	2	Adenocarcinoma, NOS	Colon_Sigmoid	left_colon	colon	1	1	1479
AGTA_269_3_145	AGTA_269_3_145	AGTA_269_3	1	76	3	2	Adenocarcinoma, NOS	Colon_Ascending	right_colon	colon	1	1	1139
AGTA_269_3_146	AGTA_269_3_146	AGTA_269_3	2	62	3	2	Adenocarcinoma, NOS	Colon_Sigmoid	left_colon	colon	1	1	1852
AGTA_269_3_147	AGTA_269_3_147	AGTA_269_3	1	48	3	3	Adenocarcinoma, NOS	Colon_Cecum	right_colon	colon_cecum	1	0	1294
AGTA_269_3_148	AGTA_269_3_148	AGTA_269_3	2	77	3	1	Adenocarcinoma in villous adenoma	Colon_Cecum	right_colon	colon_cecum	1	1	799
AGTA_269_3_149	AGTA_269_3_149	AGTA_269_3	1	65	3	2	Adenocarcinoma, NOS	Rectum_NOS	rectum	rectum	1	1	245
AGTA_269_3_150	AGTA_269_3_150	AGTA_269_3	2	57	3	2	Adenocarcinoma, NOS	Colon_Transverse	colon_transverse	colon	1	1	335
AGTA_269_3_151	AGTA_269_3_151	AGTA_269_3	2	78	3	2	Adenocarcinoma, NOS	Rectum_NOS	rectum	rectum	0	0	14
AGTA_269_3_152	AGTA_269_3_152	AGTA_269_3	1	39	3	1	Adenocarcinoma in tubulovillous adenoma	Colon_Sigmoid	left_colon	colon	1	1	482
AGTA_269_3_153	AGTA_269_3_153	AGTA_269_3	1	78	3	2	Adenocarcinoma, NOS	Rectum_NOS	rectum	rectum	1	0	726
AGTA_269_3_154	AGTA_269_3_154	AGTA_269_3	1	57	3	2	Adenocarcinoma, NOS	Colon_Sigmoid	left_colon	colon	0	0	234
AGTA_269_3_155	AGTA_269_3_155	AGTA_269_3	2	86	3	2	Adenocarcinoma, NOS	Colon_Ascending	right_colon	colon	0	0	2432
AGTA_269_3_157	AGTA_269_3_157	AGTA_269_3	1	71	3	2	Adenocarcinoma, NOS	Rectosigmoid_Junction	rectum	rectum	1	0	1002
AGTA_269_3_158	AGTA_269_3_158	AGTA_269_3	1	67	3	3	Adenocarcinoma, NOS	Rectum_NOS	rectum	rectum	1	0	1025
AGTA_269_3_159	AGTA_269_3_159	AGTA_269_3	2	85	3	2	Adenocarcinoma, NOS	Rectosigmoid_Junction	rectum	rectum	0	0	180
AGTA_269_3_160	AGTA_269_3_160	AGTA_269_3	1	68	3	2	Adenocarcinoma, NOS	Rectosigmoid_Junction	rectum	rectum	1	1	1668
AGTA_269_3_162	AGTA_269_3_162	AGTA_269_3	2	42	3	2	Adenocarcinoma, NOS	Rectum_NOS	rectum	rectum	1	1	536
AGTA_269_3_163	AGTA_269_3_163	AGTA_269_3	2	66	3	2	Mucinous adenocarcinoma	Rectum_NOS	rectum	rectum	1	0	2491
AGTA_269_3_164	AGTA_269_3_164	AGTA_269_3	2	70	3	3	Adenocarcinoma, NOS	Rectum_NOS	rectum	rectum	1	0	458
AGTA_269_3_165	AGTA_269_3_165	AGTA_269_3	1	75	3	3	Adenocarcinoma, NOS	Colon_Sigmoid	left_colon	colon	1	0	1322
AGTA_269_3_166	AGTA_269_3_166	AGTA_269_3	2	71	3	3	Adenocarcinoma, NOS	Colon_Transverse	colon_transverse	colon	0	0	2274
AGTA_269_3_167	AGTA_269_3_167	AGTA_269_3	1	77	3	2	Adenocarcinoma, NOS	Colon_Sigmoid	left_colon	colon	1	1	3240
AGTA_269_3_168	AGTA_269_3_168	AGTA_269_3	2	65	3	2	Adenocarcinoma, NOS	Rectum_NOS	rectum	rectum	1	1	304
AGTA_269_3_169	AGTA_269_3_169	AGTA_269_3	2	65	3	2	Adenocarcinoma, NOS	Colon_Sigmoid	left_colon	colon	1	1	494
AGTA_269_3_170	AGTA_269_3_170	AGTA_269_3	2	52	3	3	Adenocarcinoma, NOS	Colon_Splenic_Flexure	left_colon	colon	0	1	297
AGTA_269_3_171	AGTA_269_3_171	AGTA_269_3	1	66	3	2	Adenocarcinoma, NOS	Colon_Sigmoid	left_colon	colon	1	0	285
AGTA_269_3_172	AGTA_269_3_172	AGTA_269_3	1	83	3	2	Adenocarcinoma, NOS	Colon_Ascending	right_colon	colon	1	1	561
AGTA_269_3_173	AGTA_269_3_173	AGTA_269_3	1	76	3	3	Adenocarcinoma, NOS	Colon_Cecum	right_colon	colon_cecum	0	0	2747
AGTA_269_3_174	AGTA_269_3_174	AGTA_269_3	1	65	3	2	Adenocarcinoma, NOS	Colon_Transverse	colon_transverse	colon	1	0	1212
AGTA_269_3_175	AGTA_269_3_175	AGTA_269_3	2	52	3	2	Mucin-producing adenocarcinoma	Colon_Ascending	right_colon	colon	1	0	2820
AGTA_269_3_176	AGTA_269_3_176	AGTA_269_3	1	54	3	2	Adenocarcinoma, NOS	Colon_Sigmoid	left_colon	colon	1	0	2566
AGTA_269_3_177	AGTA_269_3_177	AGTA_269_3	2	53	3	3	Adenocarcinoma, NOS	Rectum_NOS	rectum	rectum	1	0	328
AGTA_269_3_178	AGTA_269_3_178	AGTA_269_3	2	63	3	1	Adenocarcinoma, NOS	Colon_Sigmoid	left_colon	colon	0	0	2551
AGTA_269_3_179	AGTA_269_3_179	AGTA_269_3	1	75	3	2	Adenocarcinoma, NOS	Colon_Sigmoid	left_colon	colon	1	0	1465
AGTA_269_3_180	AGTA_269_3_180	AGTA_269_3	2	64	3	2	Adenocarcinoma in tubulovillous adenoma	Colon_Cecum	right_colon	colon_cecum	1	0	1241
AGTA_269_3_181	AGTA_269_3_181	AGTA_269_3	1	69	3	2	Adenocarcinoma, NOS	Colon_Hepatic_Flexure	right_colon	colon	0	1	478
AGTA_269_3_182	AGTA_269_3_182	AGTA_269_3	2	46	3	1	Adenocarcinoma, NOS	Colon_Cecum	right_colon	colon_cecum	1	1	513
AGTA_269_3_183	AGTA_269_3_183	AGTA_269_3	2	63	3	3	Adenocarcinoma, NOS	Colon_Ascending	right_colon	colon	1	1	44
AGTA_269_3_184	AGTA_269_3_184	AGTA_269_3	1	50	3	2	Adenocarcinoma, NOS	Colon_Ascending	right_colon	colon	1	0	1447
AGTA_269_3_185	AGTA_269_3_185	AGTA_269_3	1	49	3	1	Adenocarcinoma, NOS	Colon_Sigmoid	left_colon	colon	1	1	378
AGTA_269_3_187	AGTA_269_3_187	AGTA_269_3	2	53	3	2	Adenocarcinoma, NOS	Rectum_NOS	rectum	rectum	0	0	1548
AGTA_269_3_188	AGTA_269_3_188	AGTA_269_3	1	62	3	3	Mucinous adenocarcinoma	Colon_Ascending	right_colon	colon	1	0	2342
AGTA_269_3_189	AGTA_269_3_189	AGTA_269_3	2	58	3	1	Adenocarcinoma, NOS	Colon_Sigmoid	left_colon	colon	1	0	1004
AGTA_269_3_190	AGTA_269_3_190	AGTA_269_3	2	70	3	2	Adenocarcinoma, NOS	Rectum_NOS	rectum	rectum	1	0	3290
AGTA_269_3_191	AGTA_269_3_191	AGTA_269_3	2	59	3	2	Adenocarcinoma, NOS	Rectum_NOS	rectum	rectum	1	0	2155
AGTA_269_3_192	AGTA_269_3_192	AGTA_269_3	2	49	3	2	Adenocarcinoma, NOS	Rectum_NOS	rectum	rectum	1	1	973
AGTA_269_3_193	AGTA_269_3_193	AGTA_269_3	2	72	3	2	Adenocarcinoma, NOS	Rectosigmoid_Junction	rectum	rectum	1	0	820
AGTA_269_3_194	AGTA_269_3_194	AGTA_269_3	1	68	3	2	Adenocarcinoma, NOS	Colon_Sigmoid	left_colon	colon	0	1	1003
AGTA_269_3_195	AGTA_269_3_195	AGTA_269_3	1	73	3	3	Adenocarcinoma, NOS	Rectum_NOS	rectum	rectum	1	0	895
AGTA_269_3_196	AGTA_269_3_196	AGTA_269_3	2	42	3	2	Adenocarcinoma, NOS	Rectosigmoid_Junction	rectum	rectum	0	0	1629
AGTA_269_3_197	AGTA_269_3_197	AGTA_269_3	2	82	3	2	Adenocarcinoma, NOS	Rectum_NOS	rectum	rectum	1	0	2891
AGTA_269_3_198	AGTA_269_3_198	AGTA_269_3	2	72	3	2	Mucinous adenocarcinoma	Colon_Cecum	right_colon	colon_cecum	1	1	1146
AGTA_269_3_199	AGTA_269_3_199	AGTA_269_3	2	68	3	2	Adenocarcinoma, NOS	Colon_Overlapping	NA	NA	1	1	612
AGTA_269_3_200	AGTA_269_3_200	AGTA_269_3	2	79	3	2	Adenocarcinoma, NOS	Colon_Cecum	right_colon	colon_cecum	1	1	291
AGTA_269_3_201	AGTA_269_3_201	AGTA_269_3	2	72	3	2	Adenocarcinoma in tubulovillous adenoma	Colon_Cecum	right_colon	colon_cecum	1	0	1286
AGTA_269_3_203	AGTA_269_3_203	AGTA_269_3	2	75	3	2	Adenocarcinoma, NOS	Colon_Sigmoid	left_colon	colon	1	0	808
AGTA_269_3_204	AGTA_269_3_204	AGTA_269_3	1	63	3	3	Adenocarcinoma, NOS	Colon_Hepatic_Flexure	right_colon	colon	1	0	114
AGTA_269_3_205	AGTA_269_3_205	AGTA_269_3	1	69	3	2	Adenocarcinoma, NOS	Colon_Ascending	right_colon	colon	1	0	670
AGTA_269_3_207	AGTA_269_3_207	AGTA_269_3	1	60	3	2	Adenocarcinoma in villous adenoma	Rectum_NOS	rectum	rectum	0	0	2437
AGTA_269_3_208	AGTA_269_3_208	AGTA_269_3	2	65	3	2	Adenocarcinoma, NOS	Colon_Ascending	right_colon	colon	1	0	1236
AGTA_269_3_209	AGTA_269_3_209	AGTA_269_3	1	74	3	2	Adenocarcinoma, NOS	Rectosigmoid_Junction	rectum	rectum	1	1	363
AGTA_269_3_210	AGTA_269_3_210	AGTA_269_3	1	71	3	2	Adenocarcinoma, NOS	Colon_Ascending	right_colon	colon	1	0	4311
AGTA_269_3_211	AGTA_269_3_211	AGTA_269_3	2	77	3	2	Mucinous adenocarcinoma	Colon_Descending	left_colon	colon	1	0	1706
AGTA_269_3_212	AGTA_269_3_212	AGTA_269_3	2	59	3	2	Adenocarcinoma, NOS	Rectum_NOS	rectum	rectum	1	0	4043
AGTA_269_3_213	AGTA_269_3_213	AGTA_269_3	1	63	3	2	Adenocarcinoma, NOS	Colon_Sigmoid	left_colon	colon	1	0	3704
AGTA_269_3_214	AGTA_269_3_214	AGTA_269_3	1	62	3	3	Adenocarcinoma, NOS	Colon_Transverse	colon_transverse	colon	1	1	690
AGTA_269_3_215	AGTA_269_3_215	AGTA_269_3	1	74	3	2	Adenocarcinoma, NOS	Rectum_NOS	rectum	rectum	1	1	152
AGTA_269_3_216	AGTA_269_3_216	AGTA_269_3	2	60	3	2	Adenocarcinoma, NOS	Colon_Cecum	right_colon	colon_cecum	1	1	640
AGTA_269_3_217	AGTA_269_3_217	AGTA_269_3	2	85	3	2	Adenocarcinoma, NOS	Colon_Hepatic_Flexure	right_colon	colon	1	1	494
AGTA_269_3_218	AGTA_269_3_218	AGTA_269_3	1	61	3	2	Adenocarcinoma, NOS	Rectum_NOS	rectum	rectum	1	0	2446
AGTA_269_3_219	AGTA_269_3_219	AGTA_269_3	2	73	3	3	Adenocarcinoma, NOS	Colon_Transverse	colon_transverse	colon	0	0	17
AGTA_269_3_220	AGTA_269_3_220	AGTA_269_3	1	83	3	2	Adenocarcinoma, NOS	Colon_Cecum	right_colon	colon_cecum	0	1	1799
AGTA_269_3_221	AGTA_269_3_221	AGTA_269_3	1	58	3	2	Adenocarcinoma, NOS	Rectum_NOS	rectum	rectum	1	1	387
AGTA_269_3_222	AGTA_269_3_222	AGTA_269_3	1	68	3	2	Adenocarcinoma, NOS	Colon_Transverse	colon_transverse	colon	1	0	885
AGTA_269_3_223	AGTA_269_3_223	AGTA_269_3	2	40	3	2	Adenocarcinoma, NOS	Colon_Sigmoid	left_colon	colon	0	1	93
AGTA_269_3_224	AGTA_269_3_224	AGTA_269_3	2	35	3	2	Adenocarcinoma, NOS	Colon_Sigmoid	left_colon	colon	1	0	3978
AGTA_269_3_225	AGTA_269_3_225	AGTA_269_3	1	76	3	2	Adenocarcinoma, NOS	Colon_Sigmoid	left_colon	colon	1	0	2815
AGTA_269_3_226	AGTA_269_3_226	AGTA_269_3	1	80	3	2	Adenocarcinoma, NOS	Rectum_NOS	rectum	rectum	0	0	1823
AGTA_269_3_227	AGTA_269_3_227	AGTA_269_3	1	68	3	2	Adenocarcinoma, NOS	Colon_Transverse	colon_transverse	colon	1	0	2456
AGTA_269_3_228	AGTA_269_3_228	AGTA_269_3	2	52	3	1	Mucinous adenocarcinoma	Colon_Cecum	right_colon	colon_cecum	1	0	1428
AGTA_269_3_229	AGTA_269_3_229	AGTA_269_3	2	83	3	2	Adenocarcinoma, NOS	Rectum_NOS	rectum	rectum	1	0	2774
AGTA_269_3_230	AGTA_269_3_230	AGTA_269_3	2	66	3	3	Adenocarcinoma, NOS	Colon_Ascending	right_colon	colon	1	0	1964
AGTA_269_3_231	AGTA_269_3_231	AGTA_269_3	1	44	3	2	Adenocarcinoma, NOS	Rectum_NOS	rectum	rectum	0	0	3681
AGTA_269_3_232	AGTA_269_3_232	AGTA_269_3	1	61	3	2	Adenocarcinoma, NOS	Colon_Cecum	right_colon	colon_cecum	1	0	1173
AGTA_269_3_233	AGTA_269_3_233	AGTA_269_3	1	70	3	3	Adenocarcinoma, NOS	Colon_Cecum	right_colon	colon_cecum	1	0	2500
