# Supplementary material for: Characterizing the heterogeneity of tumor tissues from spatially resolved molecular measures
Source: PLoS One. 2017 Nov 30;12(11):e0188878. doi: 10.1371/journal.pone.0188878 (PMC5708750; doi:10.1371/journal.pone.0188878)
Supplement: S3 File — This zip file (0.5 MB) contains an R script implementation of the MOHA tool and supporting data files to compute MOHA diversity metrics. The README document within this zip file contains instructions on running the R scripts. (ZIP) [file pone.0188878.s003.zip › MOHA_Tool/CRC_MarkerLocation.Index.txt]

MarkerIndx	MarkerName	LocationName	MarkerTargets
0	Beta-Catenin	cell	CTNNB1 cell
1	S6	cell	RPS6 cell
2	Fibronectin	cell	FN1 cell
3	Vimentin_CC	cell	VIM cell
4	Her2	cell	ERBB2 cell
5	EGFR	cell	EGFR cell
6	Wnt5A	cell	WNT5A cell
7	FOXO3a	cell	FOXO3 cell
8	Cadherin-1	cell	CDH1 cell
9	Laminin_A_C	cell	LMNA cell
10	p21	cell	CDKN1A cell
11	IHH	cell	IHH cell
12	CD8	cell	CD8A cell
13	CD79	cell	CD79A cell
14	PTEN	cell	PTEN cell
15	FOXO1	cell	FOXO1 cell
16	Akt	cell	AKT1 cell
17	Caspase-3_cleaved	cell	CASP3 cell
18	Erk1_2	cell	MAPK1 cell:MAPK3 cell
19	CD3	cell	CD3E cell
20	cMet	cell	MET cell
21	PI3K_p110a	cell	PIK3CA cell
22	Cyclin B1	cell	CCNB1 cell
23	PCNA	cell	PCNA cell
24	p53	cell	TP53 cell
25	Beta-Catenin	nuclear	CTNNB1 nuclear
26	p21	nuclear	CDKN1A nuclear
27	p53	nuclear	TP53 nuclear
28	Beta-Catenin	cytosol	CTNNB1 cytosol
29	S6	cytosol	RPS6 cytosol
30	S6_pS235_pS236	cytosol	RPS6 cytosol pS235,pS236
31	4E-BP1_pT37_pT46	cytosol	EIF4EBP1 cytosol pT37,pT46
32	FOXO3a	cytosol	FOXO3 cytosol
33	GSK-3a_pS21	cytosol	GSK3A cytosol pS21
34	GSK-3B_pS9	cytosol	GSK3B cytosol pS9
35	PTEN	cytosol	PTEN cytosol
36	Akt	cytosol	AKT1 cytosol
37	PI3K_p110a	cytosol	PIK3CA cytosol
38	4E-BP1	cytosol	EIF4EBP1 cytosol
