# Supplementary material for: Characterizing the heterogeneity of tumor tissues from spatially resolved molecular measures
Source: PLoS One. 2017 Nov 30;12(11):e0188878. doi: 10.1371/journal.pone.0188878 (PMC5708750; doi:10.1371/journal.pone.0188878)
Supplement: S3 File — This zip file (0.5 MB) contains an R script implementation of the MOHA tool and supporting data files to compute MOHA diversity metrics. The README document within this zip file contains instructions on running the R scripts. (ZIP) [file pone.0188878.s003.zip › MOHA_Tool/CRC_MarkerLocation.States.txt]

SlideID	SpotID	CellID	Centroid_x	Centroid_y	CellArea	MarkerStates
AGA_260_3	222	23	1824	1351	1916	221012122221222021222212122122222222222
AGA_260_3	222	25	635	563	1887	220001222121101022212212022022122222222
AGA_260_3	222	27	1248	1561	1863	222122222222222021222212122122222222222
AGA_260_3	222	28	1321	1518	1785	222112222222222021222212122122222222222
AGA_260_3	222	29	1564	254	1763	220001222121100012102111022122122221222
AGA_260_3	222	30	1876	1406	1735	221012122221222021212212122122222222222
AGA_260_3	222	31	1791	1322	1729	221012122222222022222222222222222222222
AGA_260_3	222	32	1258	511	1690	221112222222212021222222122122222222222
AGA_260_3	222	33	1170	1602	1679	212122222222222022222212122122222222222
AGA_260_3	222	34	1519	882	1666	222112222222222021222212122122222222222
AGA_260_3	222	35	472	1192	1644	212122222222222022222212122222222222222
AGA_260_3	222	36	1396	1695	1633	212122122222222021222212122121222222222
AGA_260_3	222	37	1770	401	1630	222001222221101010201111122122122222222
AGA_260_3	222	38	556	690	1628	222122222222222022222212122122222222222
AGA_260_3	222	39	1205	1258	1623	222122222222222022222222122122222222222
AGA_260_3	222	40	459	579	1588	222112222222222022221212222122222222222
AGA_260_3	222	41	717	823	1532	222112222222222022221212122122222222222
AGA_260_3	222	42	962	1624	1531	212122222222222022222212122121222222222
AGA_260_3	222	43	962	639	1524	222122222222222022222222222222222222222
AGA_260_3	222	44	1900	1446	1516	221012122221212021212112122122222222222
AGA_260_3	222	45	949	437	1494	220002222221102022212222022122122222222
AGA_260_3	222	46	1940	1240	1493	222012122222222022222222222222222222222
AGA_260_3	222	47	1103	445	1482	221112222222222021222222122122222222222
AGA_260_3	222	48	1465	1602	1479	222122122222222022222212122122222222222
AGA_260_3	222	49	1660	1432	1462	222112122222222022222222122122222222222
AGA_260_3	222	50	812	1026	1448	222112222222222022222222222222222222222
AGA_260_3	222	51	918	497	1439	222122222222222022222222222222222222222
AGA_260_3	222	53	1253	1462	1414	222122222222222021222212122122222222222
AGA_260_3	222	54	929	555	1411	221222222222212022222222122222222222222
AGA_260_3	222	55	1184	1043	1407	222112222222222022222222122122122222222
AGA_260_3	222	56	454	620	1400	222122222222222022222212222122222222222
AGA_260_3	222	58	1136	378	1374	221112222222212021221222122222222222222
AGA_260_3	222	59	1307	967	1368	222112222222222022222222122122222222222
AGA_260_3	222	60	1561	163	1366	222012222221111021212212122122222222222
AGA_260_3	222	61	1177	1316	1345	222122222222222022222212122122222222222
AGA_260_3	222	62	952	735	1339	222112222222212022222222122122122122222
AGA_260_3	222	64	1315	484	1332	221002222221212021211212122122222222222
AGA_260_3	222	65	939	514	1321	221122222222222022222222222222222222222
AGA_260_3	222	67	994	1315	1310	221122222222222022222222222222222222222
AGA_260_3	222	68	563	1438	1296	211012222222202022212212022121222222222
AGA_260_3	222	69	1302	1318	1284	222112222222222021222212122122222222222
AGA_260_3	222	70	1567	191	1281	222112222222211021211212122122222222222
AGA_260_3	222	72	933	657	1272	222122222222222022222222222222222222222
AGA_260_3	222	73	613	291	1271	220012222122202022222222122122222222222
AGA_260_3	222	74	1710	1000	1260	222112222222222021222XX21221222222222X2
AGA_260_3	222	75	1150	1381	1259	222122222222222021222212122122222222222
AGA_260_3	222	76	694	1562	1258	212122122222222021222212122121222222222
AGA_260_3	222	77	536	923	1254	222122222222222021221212122222222222222
AGA_260_3	222	78	1015	1305	1248	221112222222222021222222222222222222222
AGA_260_3	222	79	1391	751	1246	221022222222212021222212122122222222222
AGA_260_3	222	80	1851	1545	1243	211012122221222022212222122122222222222
AGA_260_3	222	82	1380	1489	1217	222112222222212021222212122122222222222
AGA_260_3	222	83	1703	906	1200	222112222222222021222XXXX22X222222222X2
AGA_260_3	222	84	481	1302	1187	212122222222222021212212122121222222222
AGA_260_3	222	85	1120	492	1185	220012222222212022222222122122222222222
AGA_260_3	222	86	326	861	1170	212122122222222122222222222222222222222
AGA_260_3	222	87	1928	1376	1169	222112122222222021222212222122222222222
AGA_260_3	222	88	1815	1403	1161	221012122221222021222212222122222222222
AGA_260_3	222	89	439	1054	1157	212122222222222022222212222222222222222
AGA_260_3	222	90	554	630	1154	222112222222222022222212222222222222222
AGA_260_3	222	91	727	846	1154	222112222222222021221212122122222222222
AGA_260_3	222	92	1019	1201	1144	222112222222222022222222222222222222222
AGA_260_3	222	93	846	1380	1144	222122222222222021221212122122222222222
AGA_260_3	222	94	713	1092	1136	222122222222222022222222222222222222222
AGA_260_3	222	95	260	939	1120	212112222222222022222222122122222222222
AGA_260_3	222	96	1484	1300	1116	222112222221222022222212122122222222222
AGA_260_3	222	97	595	727	1110	222112222222222021221212122122222222222
AGA_260_3	222	98	1172	1084	1110	222112222222222021222222122122222222222
AGA_260_3	222	99	1302	882	1108	222112222222222021222212222122222222222
AGA_260_3	222	100	1198	506	1101	221012222222202022212212122122222222222
AGA_260_3	222	101	618	959	1099	222122222222222022222222222222222222222
AGA_260_3	222	102	1157	1349	1099	222122222222222121222212122122222222222
AGA_260_3	222	103	607	346	1093	222112222222222022222222222222222222222
AGA_260_3	222	104	423	1031	1092	222122222222222021221212222222222222222
AGA_260_3	222	105	1635	281	1089	222112222222211021211212122122222222222
AGA_260_3	222	107	425	426	1082	222112222222222022222222122122222222222
AGA_260_3	222	108	432	725	1074	222112222222222021221212122122222222222
AGA_260_3	222	109	1087	512	1061	221022222222222022222222122122122222222
AGA_260_3	222	111	1307	794	1052	222122222222222021222222222222222222222
AGA_260_3	222	112	1437	277	1045	221112222222211021211212122122222222222
AGA_260_3	222	114	1138	1469	1042	222122222222212021222212122122222222222
AGA_260_3	222	115	1759	1597	1041	211012122221222021212112122121222222222
AGA_260_3	222	116	963	1503	1037	222122222222222021222212122122222222222
AGA_260_3	222	117	1054	1176	1035	222122222222222022222222222222222222222
AGA_260_3	222	118	1161	1407	1035	222122222222222122222212122122222222222
AGA_260_3	222	119	428	831	1028	221002222222202022222222022122122222222
AGA_260_3	222	120	1735	1395	1028	221012122222222021222222222122222222222
AGA_260_3	222	122	543	1472	1014	212112122222222021211212122122222222222
AGA_260_3	222	123	465	908	1013	222122222222222121221212122122222222222
AGA_260_3	222	124	1570	309	1010	222112222221111021211212122122222222222
AGA_260_3	222	125	509	1359	1010	212112222222212021211112122121222222222
AGA_260_3	222	126	903	1740	1010	210012122222222021212222022021222222222
AGA_260_3	222	128	1642	1534	1001	221012122221212021212112122122222122222
AGA_260_3	222	129	1180	1288	995	222112222222222021222212122122222222222
AGA_260_3	222	130	652	1523	986	212122122222222022221212122121222222222
AGA_260_3	222	131	617	1067	985	222112222222222021221212122122222222222
AGA_260_3	222	132	865	1403	984	222122222222222022222212122122222222222
AGA_260_3	222	133	858	1323	982	222112222222222021222212122122222222222
AGA_260_3	222	135	579	1508	980	211112122222212022212212022121222222222
AGA_260_3	222	136	891	481	977	222112222222211021211212122122222222222
AGA_260_3	222	137	1122	669	976	222122222222222022222222222222222222222
AGA_260_3	222	139	1062	1052	971	220002222222201022212222022122222222222
AGA_260_3	222	140	1161	501	968	220012222222202022212222022022222222222
AGA_260_3	222	141	1497	1554	967	222112122222222021222212222122222222222
AGA_260_3	222	142	1148	465	964	221112222221222021221222122122222222222
AGA_260_3	222	143	1595	848	964	222112222222222021222212122122222222222
AGA_260_3	222	144	1105	1680	963	212122122222222021222212122121222222222
AGA_260_3	222	145	684	1028	954	222122222222222022222222222222222222222
AGA_260_3	222	146	319	811	953	212122222222222022222212222222222222222
AGA_260_3	222	147	1387	974	950	222112222222222022222212222122222222222
AGA_260_3	222	148	1485	310	946	221012222221111020211212122122222222222
AGA_260_3	222	149	574	963	942	221122222222222022221212122122222222222
AGA_260_3	222	150	1735	1617	940	211012122221211021212112122122222222222
AGA_260_3	222	151	1303	1537	939	222112122222222022222212122122222222222
AGA_260_3	222	152	1293	500	938	220002222222212022212222122122222222222
AGA_260_3	222	153	621	650	931	220001222122201022212222022022122222222
AGA_260_3	222	154	1695	1429	929	222012122221222021222222122122222222222
AGA_260_3	222	155	1484	727	926	220012222222202022222212022022222222222
AGA_260_3	222	156	1629	1746	924	221012222221111021202121122122222222212
AGA_260_3	222	157	627	706	923	220002222221212022212212022122222222222
AGA_260_3	222	158	951	1524	919	222122222222122021222212122122222222222
AGA_260_3	222	159	447	1123	916	212122222222222022222212222222222222222
AGA_260_3	222	160	412	950	914	222112222222222022221212122122222222222
AGA_260_3	222	161	1965	1259	914	222012122221222022222222222122222222222
AGA_260_3	222	163	1208	1421	910	222122222222212022222222122122222222222
AGA_260_3	222	165	977	905	886	222112222222222022222222222222222222222
AGA_260_3	222	166	734	1367	885	21000122212220102221XXXXX22X221222222XX
AGA_260_3	222	167	1020	1223	883	222112222222222021222212122122222222222
AGA_260_3	222	168	429	375	882	222122222222112022222222222222222222222
AGA_260_3	222	169	1459	1726	880	222022222222222022222222222222222222222
AGA_260_3	222	170	593	1420	879	212122122222222022221212222221222222222
AGA_260_3	222	171	548	661	875	222112222222222022222212222222222222222
AGA_260_3	222	172	564	594	874	222112222222222022221212222222222222222
AGA_260_3	222	173	651	1650	871	000021002220100001012121022021222222222
AGA_260_3	222	174	1132	1000	870	222112222222222021222222222222222222222
AGA_260_3	222	175	775	1393	870	110001121122201022212211022021122222222
AGA_260_3	222	176	1768	1043	867	222112222222222022222222222222222222222
AGA_260_3	222	178	1592	197	863	222112222222212021211212122122222222222
AGA_260_3	222	179	920	1559	858	212122222222222022222212122122222222222
AGA_260_3	222	180	645	1500	857	212122122222222121221212122122222222222
AGA_260_3	222	182	1781	1003	852	220002222221212021212212122122222222222
AGA_260_3	222	183	1019	1250	850	222112222222222022222212222222222222222
AGA_260_3	222	184	288	1073	848	212122122222222122222222122122222222222
AGA_260_3	222	185	580	1476	848	210012122122202022211212022021222222222
AGA_260_3	222	186	663	1351	843	222122222222222022222222122222222222222
AGA_260_3	222	187	620	739	842	220002222222202022212212022122222222222
AGA_260_3	222	188	1196	566	840	221122222222222022221222222222222222222
AGA_260_3	222	191	1490	1731	834	211012122221112022212XXXX22X222222222XX
AGA_260_3	222	192	456	599	832	222122222222222022221212122122222222222
AGA_260_3	222	194	1780	764	831	222112222222212021221212122122222222222
AGA_260_3	222	195	990	548	830	221112222222212021222222122122222222222
AGA_260_3	222	196	385	1025	829	212112222222222022222222222222222222222
AGA_260_3	222	197	1857	1371	829	221012122221222021222212122122222222222
AGA_260_3	222	198	1458	121	827	222002222221111021211112122122222222222
AGA_260_3	222	199	1759	1356	826	221012122221222021222212222222222222222
AGA_260_3	222	200	730	587	820	222112222222222021221212122122222222222
AGA_260_3	222	201	1351	717	816	222122222222222022222222222222222222222
AGA_260_3	222	202	1003	662	814	222122222221212010121222122122222222222
AGA_260_3	222	203	1447	182	812	220001222120201010121212122122122122222
AGA_260_3	222	204	501	1396	811	211112122222222022222212222221222222222
AGA_260_3	222	205	1848	1583	807	21100212222121202220XXXXX22X222222222XX
AGA_260_3	222	206	1099	424	806	220002222221101021211222122122222122222
AGA_260_3	222	207	483	1000	805	221012222221222022222222122122222222222
AGA_260_3	222	208	1260	1761	803	222122122222222022222212222222222222222
AGA_260_3	222	210	452	649	799	222112222222222022221212222222222222222
AGA_260_3	222	212	1628	935	796	222112222222222021222212122122222222222
AGA_260_3	222	214	1018	1266	794	222112222222222022222212222222222222222
AGA_260_3	222	215	1470	901	793	222112222222222022222212122122222222222
AGA_260_3	222	216	653	1585	793	212122122222222121221202122121222222222
AGA_260_3	222	217	1498	1767	789	210001122221212021222XXXX22X212222222XX
AGA_260_3	222	218	1652	319	786	222012222222111021212212122122222222222
AGA_260_3	222	220	508	304	785	221012222222212022222222122222222222222
AGA_260_3	222	221	1250	847	784	222112222222222022222222222122222222222
AGA_260_3	222	222	463	958	782	211012122222212022222222022122222222222
AGA_260_3	222	223	1384	1795	778	212112122222222022212122122122222222222
AGA_260_3	222	224	1133	1763	774	211122122222212022222222122121222222222
AGA_260_3	222	225	246	854	773	211112222221212122212221022021222222222
AGA_260_3	222	226	985	1162	772	222112222222222022222222222222222222222
AGA_260_3	222	227	1045	461	770	220001222222202022212222122122222222222
AGA_260_3	222	228	494	917	769	222122222222222021221212222122222222222
AGA_260_3	222	229	1168	1024	768	222112222222222022222222222122222222222
AGA_260_3	222	230	1347	1328	768	222112222222222021222212122122222222222
AGA_260_3	222	231	534	317	766	222122222222222021222222222222222222222
AGA_260_3	222	232	563	917	766	222122222222222022222222222222222222222
AGA_260_3	222	234	671	485	763	221112222222222021221222222222222222222
AGA_260_3	222	235	1033	572	762	220102222221201022212222022122122122222
AGA_260_3	222	236	561	1003	761	222122222222222122221212122122222222222
AGA_260_3	222	237	1501	144	760	222112222221111021212222122122222222222
AGA_260_3	222	238	801	1358	760	221122222222222021211212122122222222222
AGA_260_3	222	239	1771	1388	760	221012122221222021222212122122222222222
AGA_260_3	222	240	1070	696	759	222112222222222021221212122122222222222
AGA_260_3	222	241	484	1239	758	212112222222222021221212222222222222222
AGA_260_3	222	242	548	1403	755	211012122222000001222222122121222221122
AGA_260_3	222	243	989	1430	755	222122222222222021222222222222222222222
AGA_260_3	222	244	941	1613	750	212122122222222021221212222121222222222
AGA_260_3	222	245	958	518	742	221122222222222122222222222222222222222
AGA_260_3	222	246	928	942	738	222112222222212021222222122122222222222
AGA_260_3	222	247	1772	947	736	222012222221212020212212122122222222222
AGA_260_3	222	248	1528	1728	735	21101212222121202221222XX22X22222222222
AGA_260_3	222	249	1880	1237	734	222112122222222022222222122122222222222
AGA_260_3	222	250	1794	806	733	222012222221212221222222222222122222222
AGA_260_3	222	251	809	1056	733	222112222222222022222222222222222222222
AGA_260_3	222	252	830	1201	732	222122222222222122222222222222222222222
AGA_260_3	222	253	550	279	730	222122222222222022222222222222222222222
AGA_260_3	222	254	1263	448	729	222112222221222020221222122122222222222
AGA_260_3	222	255	633	1007	728	222122222222222022222222222222222222222
AGA_260_3	222	256	1778	841	727	222112222221212221222222222222222222222
AGA_260_3	222	258	1860	1271	725	222112122222222022222222122122222222222
AGA_260_3	222	259	1556	1491	725	222112122221222021222212122122222222222
AGA_260_3	222	260	1731	1364	724	221012122222222022222222222222222222222
AGA_260_3	222	263	279	981	717	212112222222212022211212122121222222222
AGA_260_3	222	264	400	671	713	222122222222212021211212122122222222222
AGA_260_3	222	265	761	1662	713	212112122222222021212212122122222222222
AGA_260_3	222	266	516	437	712	222112222222222022221212222222222222222
AGA_260_3	222	267	1504	1293	712	222112222222212021222212122122222222222
AGA_260_3	222	268	1132	1794	712	211112122222212022222212122121222222222
AGA_260_3	222	269	580	340	709	222022222222222022222222222222222222222
AGA_260_3	222	270	604	1523	709	212122122222222022222212122121222222222
AGA_260_3	222	271	546	477	708	222112222222222021221212122122222222222
AGA_260_3	222	273	505	1270	707	212122222222222021211212122121222222222
AGA_260_3	222	274	788	1427	707	210001122122102022212211022021122222222
AGA_260_3	222	275	511	989	706	220012222222212022212212022122222222222
AGA_260_3	222	276	593	1312	705	222112222222212021211212122122222222222
AGA_260_3	222	277	1319	895	697	222122222222222021222212222222222222222
AGA_260_3	222	278	1035	547	696	222112222222222021221222122122222222222
AGA_260_3	222	279	650	1164	693	221012222221212121211212122122222222222
AGA_260_3	222	280	955	1370	693	222112222222222022222222222222222222222
AGA_260_3	222	282	722	1546	692	212112222222222021221202122122222222222
AGA_260_3	222	283	301	648	690	211012222221212022222221122121122222222
AGA_260_3	222	284	751	1629	690	212122122222222022222212122121222222222
AGA_260_3	222	285	640	512	688	220002222122101022212222022022122222222
AGA_260_3	222	287	1528	1668	686	222122222221212021212222122122222222222
AGA_260_3	222	288	1833	1311	683	222012122221222021212212122122222222222
AGA_260_3	222	289	1931	1429	683	222112122222212021212212122122222222222
AGA_260_3	222	291	1020	968	682	220002222222202022212222022022222222222
AGA_260_3	222	292	1504	1521	679	222122222222222022222222122122222222222
AGA_260_3	222	293	1651	1697	678	22101212222221202221222XX22X22222222222
AGA_260_3	222	294	1583	711	677	222112222222212021221222122122222222222
AGA_260_3	222	295	1738	403	676	222012222221211021212111122122222222222
AGA_260_3	222	296	853	1287	675	222112222222222022222222222222222222222
AGA_260_3	222	297	535	1198	673	211012222221212022212212022022222222222
AGA_260_3	222	298	1433	1577	671	222122222222222022222222122122222222222
AGA_260_3	222	299	587	926	669	222122222222222022222222222222222222222
AGA_260_3	222	300	1355	1668	669	212122122222222022222222122122222222222
AGA_260_3	222	301	381	956	667	222122222222222022222212122122222222222
AGA_260_3	222	302	1240	1111	665	222112222222222122222222222122222222222
AGA_260_3	222	303	1305	1280	665	220002222221112020211222122122122222222
AGA_260_3	222	304	1437	1652	664	212112122222222021222222122122222222222
AGA_260_3	222	305	1003	981	662	220001222221201012212222022022222222222
AGA_260_3	222	306	378	543	661	220021222122101022212211022022122222222
AGA_260_3	222	307	760	1370	661	11000022112210102220X21XX12X2112222222X
AGA_260_3	222	308	1255	940	659	221222222222212122222222122122222222222
AGA_260_3	222	309	332	880	658	212122122222222022222222222221221222222
AGA_260_3	222	310	614	1396	658	212122222222222021221212122122222222222
AGA_260_3	222	311	1049	493	656	221012222221211022212222122122222222222
AGA_260_3	222	312	343	904	654	212122122222222022222222222222222222222
AGA_260_3	222	313	1611	1507	654	222112122221222021212212122122222222222
AGA_260_3	222	314	1960	962	652	221112222222212022222222122122222222222
AGA_260_3	222	315	355	1246	652	212112122221212022222121122121222222212
AGA_260_3	222	316	1782	1404	652	221012122221222021222212122122222222222
AGA_260_3	222	318	1671	1402	646	222112222222222022222222122122222222222
AGA_260_3	222	319	1234	476	644	221112222222212021221212222122222222222
AGA_260_3	222	320	1791	970	644	220012222221212021212212022122222222222
AGA_260_3	222	321	1057	1201	644	220012222221212021212222122122222222222
AGA_260_3	222	322	1179	532	643	222122222222222021221222122122222222222
AGA_260_3	222	323	1154	1803	642	210122122222212022222212022021222222222
AGA_260_3	222	324	1449	136	641	222002222221111021211112122122222222222
AGA_260_3	222	325	1272	1486	641	221012222221212021212212022022222222222
AGA_260_3	222	326	1038	1280	640	222112222222222021222212122122222222222
AGA_260_3	222	327	1356	1385	640	222112222222212021222212122122122222222
AGA_260_3	222	328	1121	564	637	221122222222222022222222222222222222222
AGA_260_3	222	329	861	814	634	221112222222222022221222122122222222222
AGA_260_3	222	330	1228	1208	634	222122222222222022222222222222222222222
AGA_260_3	222	331	907	1698	634	212112122222222021222212122121222222222
AGA_260_3	222	332	877	970	633	222112222222222021221222122122222222222
AGA_260_3	222	333	1731	884	631	222112222222222221222222222122222222222
AGA_260_3	222	334	1207	1049	631	222112222222222022222222222222222222222
AGA_260_3	222	335	1030	1020	630	220101222122202022212212022022222122222
AGA_260_3	222	337	1462	1751	628	211012122221212021212XXXX22X222222222XX
AGA_260_3	222	338	990	1020	625	221112222222222022222222222222222222222
AGA_260_3	222	339	1665	1555	625	211012122221222021212212122122222222222
AGA_260_3	222	340	715	645	624	222122222222222022222222222222222222222
AGA_260_3	222	341	1899	1493	624	222012122221212022212212122122222222222
AGA_260_3	222	342	823	1505	624	212122222222222021221212122122222222222
AGA_260_3	222	343	1049	430	623	221112222222212021222222122122222222222
AGA_260_3	222	344	1129	648	623	222122222222222022222222222222222222222
AGA_260_3	222	345	1272	780	621	222112222222212021222222122122222222222
AGA_260_3	222	347	777	1660	620	212122222222222022212212122122222222222
AGA_260_3	222	348	936	700	619	222112222222222021221212222222222222222
AGA_260_3	222	349	1169	1474	618	222122222222212021212212122122222222222
AGA_260_3	222	350	690	601	617	222122222222222021222212222122222222222
AGA_260_3	222	351	681	1627	617	211122122222222122222212122122222222222
AGA_260_3	222	352	531	1019	614	220012222222202022212222022122122222222
AGA_260_3	222	353	1530	146	607	222112222221111021211212122122122221212
AGA_260_3	222	354	1444	241	606	221002222221111021211212122122222222222
AGA_260_3	222	355	887	691	606	221112222222222022222222222222222222222
AGA_260_3	222	356	1214	1172	606	222112222222222022222222222222222222222
AGA_260_3	222	357	897	532	605	221122222222202022222222122122222222222
AGA_260_3	222	358	454	552	605	222112222222222022222212122122222222222
AGA_260_3	222	359	1020	1102	604	220012222221212022212222122122222222222
AGA_260_3	222	360	880	1653	602	212122122222222021222222222221222222222
AGA_260_3	222	361	1477	234	601	220001222221101021202212022022122222222
AGA_260_3	222	362	1025	487	601	222112222221212022221212122122222222222
AGA_260_3	222	363	1118	1125	601	220001222221202011212211022022222122222
AGA_260_3	222	365	588	754	600	220002222222212022222222122122222222222
AGA_260_3	222	366	820	808	597	220012222222212022222222122122222222222
AGA_260_3	222	367	462	839	597	220012222222211022212212022022222222222
AGA_260_3	222	368	1151	911	597	222112222222222022222222122122222222222
AGA_260_3	222	370	506	925	596	222112222222222021221212122122222222222
AGA_260_3	222	371	750	1184	595	222122222222222022222212222222222222222
AGA_260_3	222	372	269	661	594	212112222222222022221222122122222222222
AGA_260_3	222	373	1020	999	594	220001222222202022212222022022222222222
AGA_260_3	222	374	560	1246	594	21000122212120202XXXXXXXX22X221222222XX
AGA_260_3	222	375	436	1248	594	212112122222222022222222122121222222222
AGA_260_3	222	377	1020	1352	592	2200122222212XX02XXXXXXXX22X2222222X2XX
AGA_260_3	222	378	987	712	591	222112222222222022222222122122222222222
AGA_260_3	222	379	1132	1365	591	222122222222222121222212122122222222222
AGA_260_3	222	380	606	938	590	222122222222222022222222222222222222222
AGA_260_3	222	381	981	1396	590	222122222222222022222222122122222222222
AGA_260_3	222	382	919	1093	589	222112222222222021222212222222222222222
AGA_260_3	222	383	1655	217	588	221112222222222022222212122122222222222
AGA_260_3	222	384	1789	932	588	222012222221212021212212122122222222222
AGA_260_3	222	385	382	416	587	220001222121201011222222122022122222222
AGA_260_3	222	386	1719	1455	587	221012122222222021222212222222222222222
AGA_260_3	222	387	1875	1535	584	222122222222222022222222122122222222222
AGA_260_3	222	388	816	928	583	222112222222222022222212122122222222222
AGA_260_3	222	389	1316	1729	583	212122122222222022222212222222222222222
AGA_260_3	222	390	1290	1753	582	212112122222222021212112122122222222222
AGA_260_3	222	391	1163	891	581	222112222222212022222222122122222222222
AGA_260_3	222	392	739	1149	580	222122222222222022221212222122222222222
AGA_260_3	222	393	1549	1689	580	222022222222222022222222122122222222222
AGA_260_3	222	394	1381	1657	579	212122122222222022222212222122222222222
AGA_260_3	222	395	503	327	577	222122222222222022222222222222222222222
AGA_260_3	222	398	568	519	574	222112222222222022222212122122222222222
AGA_260_3	222	399	840	833	574	220012222222202022222222022022222222222
AGA_260_3	222	401	1202	1635	574	222122222222212022222212122122222222222
AGA_260_3	222	402	427	398	573	222122222222222022222222222222222222222
AGA_260_3	222	403	1650	660	573	222112222222222020221212122122222222222
AGA_260_3	222	404	1192	473	572	221112222222222021221222122122222222222
AGA_260_3	222	406	1100	1660	570	211122122222222021222212122122222222222
AGA_260_3	222	408	555	766	568	222112222222222022222222222222222222222
AGA_260_3	222	409	457	791	568	221122222222222022221222222222222222222
AGA_260_3	222	410	576	1064	567	222112222222222021211212122122222222222
AGA_260_3	222	411	323	1206	567	212112222221212022222121122122222222222
AGA_260_3	222	413	1072	867	566	222112222222222021222222222222222222222
AGA_260_3	222	414	500	370	565	222112222222212021211212122122222222222
AGA_260_3	222	416	871	709	564	222112222222222022222222222222222222222
AGA_260_3	222	418	1403	216	562	221112222222211020211112222222222222222
AGA_260_3	222	419	1303	1791	562	212012122221112022212112122121222222222
AGA_260_3	222	420	1614	238	561	221012222221101020211212122122222222222
AGA_260_3	222	421	1401	170	560	222012222222121021211222122122222222222
AGA_260_3	222	423	998	416	559	222112222222222021221222122122222222222
AGA_260_3	222	424	1577	1717	559	211122122222212021212222222222222222222
AGA_260_3	222	425	1419	140	557	222012222222111021211212122122222222222
AGA_260_3	222	426	880	1746	557	210002122222102020222222022022222222222
AGA_260_3	222	427	678	1598	556	211122122222222021211212122121222222222
AGA_260_3	222	428	1003	375	555	220022122222222022222222222222222222222
AGA_260_3	222	429	905	1082	555	222112222222212021222212122122222222222
AGA_260_3	222	430	1111	1739	555	212122122222222022222212122122222222222
AGA_260_3	222	431	1615	207	554	221012222222212021211212122122222222222
AGA_260_3	222	432	504	874	554	221112222222222021221212122122222222222
AGA_260_3	222	433	1943	904	554	221112222222202022222222122122222222222
AGA_260_3	222	434	640	605	553	220002222222202022212212122222122222222
AGA_260_3	222	435	993	898	553	221112222222222022222222222222222222222
AGA_260_3	222	436	639	311	552	222122222222222020221222222222222222222
AGA_260_3	222	437	1109	1402	551	110000122121101011202221022122222222222
AGA_260_3	222	438	1575	795	550	222112222222222021222212122122222222222
AGA_260_3	222	439	599	1025	550	222112222222212021211212122122222222222
AGA_260_3	222	441	576	488	549	220001222121101010201211022022222222222
AGA_260_3	222	442	497	1052	549	221012222221111021211212022122222222222
AGA_260_3	222	443	1507	309	548	220002222221101010211212022122222222222
AGA_260_3	222	444	1809	436	548	222002222221101010201111122122222222212
AGA_260_3	222	445	957	913	548	222112222222222021222222222222222222222
AGA_260_3	222	448	296	1030	542	212122222222222122222222222122222222222
AGA_260_3	222	450	774	1533	542	212122122222222022221212122121222222222
AGA_260_3	222	451	336	714	541	212012222221212021221212122122222222222
AGA_260_3	222	452	517	419	540	222112222222222022222222222222222222222
AGA_260_3	222	453	1505	829	540	222112222222222021222212222122222222222
AGA_260_3	222	454	1078	388	538	222112222221212021211212122222222222222
AGA_260_3	222	456	567	1030	537	221112222222222022221222122122222222222
AGA_260_3	222	457	1527	253	535	120000211111100011101111022022122121222
AGA_260_3	222	458	756	1218	535	222012222221222020211212122122222222222
AGA_260_3	222	459	1993	1267	534	210002122221222021212122122122222122222
AGA_260_3	222	460	622	522	532	220001222121101022212211022022122222222
AGA_260_3	222	461	551	573	532	222122222222222022222212222222222222222
AGA_260_3	222	462	1469	1325	532	222112222221222021212212222222222222222
AGA_260_3	222	463	610	378	531	222122222222222022221212222222222222222
AGA_260_3	222	465	1828	1591	531	21100222222011102120XXXXX22X222221222XX
AGA_260_3	222	466	1467	1650	531	222122122221222021222212122122222222222
AGA_260_3	222	467	878	1702	531	211022122222222020222222122122222222222
AGA_260_3	222	469	1118	1719	530	212122122222222021222212122121222222222
AGA_260_3	222	470	1141	1571	528	212122222222222021222222122122222222222
AGA_260_3	222	471	1632	1612	528	211012122221211020212112122122222222222
AGA_260_3	222	472	1598	956	527	221112222222211021222212022122222222222
AGA_260_3	222	473	969	535	526	222122222222222022222222222222222222222
AGA_260_3	222	474	1508	1662	526	210001122220111010202111022122222122222
AGA_260_3	222	476	1058	624	525	222122222222212022222222122222222222222
AGA_260_3	222	477	1197	1361	524	222122222222212021222212122122222222222
AGA_260_3	222	478	697	1181	523	222112222222222021221222122122222222222
AGA_260_3	222	479	1841	1468	522	221012122221212021212112122122222122222
AGA_260_3	222	480	1736	1483	522	221012222221212021212212122122222122222
AGA_260_3	222	481	726	1663	522	211112222222212022212212122122222222222
AGA_260_3	222	482	1439	1772	522	211012122221122021212122122122222222222
AGA_260_3	222	483	930	377	521	220002222221101021211212022222222222222
AGA_260_3	222	484	721	1645	521	211122122222222022212212122122222222222
AGA_260_3	222	485	1403	1709	521	212122122222222021222212122221222222222
AGA_260_3	222	486	1578	1477	520	222112222222222021222212122122222222222
AGA_260_3	222	488	1140	839	519	222112222222222122222222222222222222222
AGA_260_3	222	489	329	1110	519	212122222222222022222222122122222222222
AGA_260_3	222	490	958	1733	519	211002122222101021222211022021222222222
AGA_260_3	222	491	1356	1690	518	212112122222222022222212122121222222222
AGA_260_3	222	494	1659	237	516	222112222222222021222212122122222222222
AGA_260_3	222	495	1295	764	516	222122222222222022222222222122222222222
AGA_260_3	222	496	1012	722	515	222112222222222021221212122122222222222
AGA_260_3	222	497	761	1248	515	222122222221222021211212122122222222222
AGA_260_3	222	498	919	600	514	222112222222222022222222122222222222222
AGA_260_3	222	499	1530	1753	514	21101212222122202222222XX22X21222222222
AGA_260_3	222	500	482	815	513	221112222222222022222222222122222222222
AGA_260_3	222	501	715	1581	513	212122122222222022222212122121222222222
AGA_260_3	222	503	703	1053	512	222122222222212022222222122122222222222
AGA_260_3	222	505	870	639	510	222112222222222022222222122122222222222
AGA_260_3	222	506	1920	815	509	220001222121201021202121022122122121212
AGA_260_3	222	507	291	1102	509	222122122222222122222222222122222222222
AGA_260_3	222	508	1277	973	508	222112222222222022222222122122222222222
AGA_260_3	222	509	1857	1301	508	221002222222212021222212122122122222222
AGA_260_3	222	510	1120	372	507	222112222221222021221212122122222222222
AGA_260_3	222	511	720	1197	507	222112222222222021221212222222222222222
AGA_260_3	222	512	784	1694	507	211022222221112022212211022122222222222
AGA_260_3	222	513	1360	1718	507	212112122222222021222212122121222222222
AGA_260_3	222	514	565	541	506	222112222222222021221212222222222222222
AGA_260_3	222	516	399	980	504	222122222222222022221212122122222222222
AGA_260_3	222	517	1822	1532	504	221022222221212021212212122122222222222
AGA_260_3	222	518	956	1541	504	212122222222222022212212122122222222222
AGA_260_3	222	519	942	1590	504	212122122222222022222212122121222222222
AGA_260_3	222	520	909	1622	503	212122122222222021212212122122222221222
AGA_260_3	222	522	696	1536	502	212122122222222021211212122121222222222
AGA_260_3	222	524	632	383	501	221012222221222021221222222222222222222
AGA_260_3	222	525	535	971	501	221122222222222021221212122122222222222
AGA_260_3	222	526	514	1421	500	212112122222212021222222222121222222222
AGA_260_3	222	527	562	417	499	221012222221212022212222122122222222222
AGA_260_3	222	528	768	908	499	222112222222222021221212122122222222222
AGA_260_3	222	529	999	704	498	222122222222222022222222222222222222222
AGA_260_3	222	530	712	870	498	222122222222222022222212222122222222222
AGA_260_3	222	531	1320	1332	498	222112222222222021222212122122222222222
AGA_260_3	222	532	272	634	497	222122222222122022222221122122222222222
AGA_260_3	222	533	649	739	497	222112222222222022221212122122222222222
AGA_260_3	222	535	332	1133	497	212122122222222022222222222221222222222
AGA_260_3	222	536	1734	1429	496	221112122222222022222222222222222222222
AGA_260_3	222	537	1058	556	495	222112222222222022222222122122222222222
AGA_260_3	222	539	875	778	495	222102222222212021221222122122222122222
AGA_260_3	222	540	623	1309	495	222112222222222022221212122122222222222
AGA_260_3	222	541	1504	1366	494	222112222222212021222222122122222222222
AGA_260_3	222	542	1535	1574	494	222112222222212021212212122122222222222
AGA_260_3	222	543	1629	315	493	222012222221111021211212122122222222222
AGA_260_3	222	544	1091	479	493	220001222221101022212222022022122222222
AGA_260_3	222	545	1328	752	493	222122222222222122222222222222222222222
AGA_260_3	222	546	1810	1013	493	221112222222222022222222122122222222222
AGA_260_3	222	547	1137	524	492	221022222221222022221222222222222222222
AGA_260_3	222	548	623	980	492	222122122222222022222222222222222222222
AGA_260_3	222	549	1329	1227	492	222112222221212021212212122122222222222
AGA_260_3	222	550	409	524	491	222122122222212022222222122122222222222
AGA_260_3	222	551	751	932	491	222122222222222021221212222222222222222
AGA_260_3	222	553	770	1471	491	210001122122101022212211022021122222222
AGA_260_3	222	554	1434	1719	491	221022222221222022222222122222222222222
AGA_260_3	222	555	1080	1785	491	212112122221112021212111122121222222222
AGA_260_3	222	556	1722	1531	490	211012122221212021212212122122222222222
AGA_260_3	222	557	1028	710	489	222112222222222021222222122122222222222
AGA_260_3	222	558	964	938	489	221112222222212021221222122122222222222
AGA_260_3	222	559	1420	975	489	222112222222212022222212122122222222222
AGA_260_3	222	560	552	978	489	222122222222222021221212222122222222222
AGA_260_3	222	561	621	607	488	220002222121202022212212022022222222222
AGA_260_3	222	562	1040	967	487	220112222222222021211222122222222222222
AGA_260_3	222	563	709	1600	487	212122222222222022222212122121222222222
AGA_260_3	222	564	305	1008	486	212122122222222122222222122121222222222
AGA_260_3	222	565	1232	1457	485	222122222222222022222222122122222222222
AGA_260_3	222	567	708	529	484	222112222222222021221212122122222222222
AGA_260_3	222	568	1017	1235	484	222112222222222022222212122122222222222
AGA_260_3	222	569	1612	1563	484	221012122221211010211112122122222222222
AGA_260_3	222	570	918	950	483	221112222222212021222222122122222222222
AGA_260_3	222	571	656	1027	483	222112222222222021221212222122222222222
AGA_260_3	222	573	1211	1589	482	212122122222222022222222222222222222222
AGA_260_3	222	574	1788	426	481	222112222221111020211112122122122222222
AGA_260_3	222	575	1190	1097	481	222122222222222022222222222222222222222
AGA_260_3	222	577	401	912	480	220012222222222221221222122022222222222
AGA_260_3	222	578	942	929	480	222112222222222021222222122122222222222
AGA_260_3	222	579	1830	444	479	222012222221111020201112122122122222222
AGA_260_3	222	580	666	654	479	221112222222212122222212122122222222222
AGA_260_3	222	581	944	979	479	220001222122202022212222022022222222222
AGA_260_3	222	582	1535	1534	479	222112222222222021222222222222222222222
AGA_260_3	222	584	402	894	478	221012222222222222222222122122222222222
AGA_260_3	222	585	1705	658	477	221012222221222021221212122122222222222
AGA_260_3	222	586	988	401	476	221022222221222021222222122122222222222
AGA_260_3	222	587	845	1664	476	212122122222222121211202122121222222222
AGA_260_3	222	588	642	1326	475	221122222222222022222222122122222222222
AGA_260_3	222	590	1615	1473	474	222112122222222021222212122122222222222
AGA_260_3	222	591	641	685	473	220002222221201021211212022122222222222
AGA_260_3	222	592	801	1319	473	222122222222222022222212122122222222222
AGA_260_3	222	594	1700	319	472	222012222221111021211112122122222222222
AGA_260_3	222	595	543	886	472	222112222222222021221212122122222222222
AGA_260_3	222	596	985	1270	472	222112222222222022212212222222222222222
AGA_260_3	222	597	992	496	471	221122222222222022222222222222222222222
AGA_260_3	222	598	1653	694	471	220022222222212021212222122122222222222
AGA_260_3	222	601	1121	1145	471	220001222121101010201211022022222122122
AGA_260_3	222	602	956	1758	471	210002122222202021222212022121222222222
AGA_260_3	222	603	847	1006	470	222122222222222022222222222222222222222
AGA_260_3	222	604	1704	1582	470	212022122221212022212222122122222222222
AGA_260_3	222	605	703	1627	470	211122222222222122222212122121222222222
AGA_260_3	222	606	1172	436	469	221112222221222021221222222222222222222
AGA_260_3	222	607	1034	1422	469	2100001121212010122XXXXXX22X222222222XX
AGA_260_3	222	608	891	634	467	222122222222222022222222222222222222222
AGA_260_3	222	609	632	1345	467	221122222222222022222212122122222222222
AGA_260_3	222	611	340	1184	466	212122222222212022212222122122222222222
AGA_260_3	222	612	1210	550	465	221122222222222022221222222122222222222
AGA_260_3	222	613	458	717	465	222112222222222022221212122122222222222
AGA_260_3	222	614	1783	1620	465	222012122221212021212122122122222222222
AGA_260_3	222	616	477	1039	464	221012222221211021211212122122222222222
AGA_260_3	222	617	1484	1533	464	222122222222222022222212122122222222222
AGA_260_3	222	618	1394	185	463	222112222222212021211212122122222222222
AGA_260_3	222	619	1512	268	463	220001222122100022202211022022122221222
AGA_260_3	222	620	531	456	463	222122222222222022222222122122222222222
AGA_260_3	222	621	1120	1100	463	220002222221201022212222022022122222222
AGA_260_3	222	622	947	770	462	221102222121202022212221022022222122222
AGA_260_3	222	623	1249	1800	462	211012122221112022212121122122222222222
AGA_260_3	222	624	624	261	461	220002222221211010121222122122122122222
AGA_260_3	222	625	1232	443	460	222112222222222022222222222222222222222
AGA_260_3	222	626	926	623	460	222122222222222022222222222222222222222
AGA_260_3	222	627	900	1116	460	222112222222222021222212222122222222222
AGA_260_3	222	628	823	1535	460	212122122222222022222212122121222222222
AGA_260_3	222	629	1061	403	459	222112222222212021211212122122222222222
AGA_260_3	222	630	903	585	459	221112222222212022222222222222122222222
AGA_260_3	222	631	1233	508	458	220002222222202022222212122222222222222
AGA_260_3	222	633	1987	937	457	222112222222212022222212122122222222222
AGA_260_3	222	635	1779	1473	457	222122222222222022222212122122222222222
AGA_260_3	222	636	841	1453	456	222112222222222021222212122122222222222
AGA_260_3	222	637	887	1630	455	222122122222222022222222222222222222222
AGA_260_3	222	638	883	372	454	222112222222222021221212122122222222222
AGA_260_3	222	639	796	1656	454	212122122222212021212212122121222222222
AGA_260_3	222	640	1594	1691	454	221022222222212022222222122122222222222
AGA_260_3	222	641	1549	1782	454	221022122221212022212122122122222222222
AGA_260_3	222	642	1036	408	453	222112222222222021222222122122222222222
AGA_260_3	222	643	1010	500	453	221122222222222022222222122122222222222
AGA_260_3	222	645	993	1497	453	211001222221112020211212122121222222222
AGA_260_3	222	646	1659	1588	453	221012122221212021212222022022222222222
AGA_260_3	222	647	614	1479	452	212122222222222021211212122121222222222
AGA_260_3	222	648	1013	1567	452	210012222221112021212212022022222222222
AGA_260_3	222	649	847	1696	452	222122222222222221222222122122222222222
AGA_260_3	222	650	1184	460	451	221122222222222021221222122122222222222
AGA_260_3	222	651	1052	703	451	222112222222222021222222222222222222222
AGA_260_3	222	652	1015	929	451	220112222222212021222222022022222222222
AGA_260_3	222	653	1000	1167	451	222112222222222022222222222222222222222
AGA_260_3	222	654	1907	1238	451	221011222222222021222212122122222222222
AGA_260_3	222	655	662	287	450	222112222222222022222222222222222222222
AGA_260_3	222	656	375	873	450	222122222222222022221222122122222222222
AGA_260_3	222	658	1148	543	449	220022222221222021221222122122222222222
AGA_260_3	222	659	1637	978	449	222112222222222021222212122122222222222
AGA_260_3	222	661	1214	476	448	221022222222212021222222122122222222222
AGA_260_3	222	662	993	1094	447	221012222221112021211212122122222222222
AGA_260_3	222	663	1944	1175	447	222112122222212022212222122122222122222
AGA_260_3	222	664	1209	1609	447	222222222222222122222222222122222222222
AGA_260_3	222	665	402	725	446	222112222222222021221212222122222222222
AGA_260_3	222	666	1740	998	446	222112222222222021222212122122222222222
AGA_260_3	222	667	447	1290	446	212112122222222122222212122121222222222
AGA_260_3	222	668	822	1360	446	222122222222222021221212122122222222222
AGA_260_3	222	669	1082	1641	446	211012122221212021212212122121222222222
AGA_260_3	222	670	1735	1556	445	210001122220101010201112022121122122222
AGA_260_3	222	671	1673	1615	444	221012122221212021212222122122222222222
AGA_260_3	222	673	1142	1126	443	220000212121101012202211022022122122222
AGA_260_3	222	674	1173	1231	443	222122222222222022222222122222222222222
AGA_260_3	222	675	357	552	442	110000221121101022222121122111122121222
AGA_260_3	222	676	1416	687	442	222112222222222021221222222222222222222
AGA_260_3	222	680	909	705	439	222112222222222021221212222222222222222
AGA_260_3	222	681	1467	939	439	222122222222222022222222122122222222222
AGA_260_3	222	682	1208	1069	439	221112222222222022222222222222222222222
AGA_260_3	222	683	639	1277	439	220012222121101022212221022022222222222
AGA_260_3	222	684	1464	301	438	222112222221222020211212122122222222222
AGA_260_3	222	685	429	778	438	222122222222222022222222222222222222222
AGA_260_3	222	686	1136	1283	438	222012222221212121222212122122222222222
AGA_260_3	222	687	827	1665	438	212122122222222022222212122122222222222
AGA_260_3	222	688	1830	992	437	222112222221222021222212122122222222222
AGA_260_3	222	689	538	1055	437	220001222222101022212222022022122222222
AGA_260_3	222	691	1571	1593	437	221012122221111021212112122122222222222
AGA_260_3	222	692	1801	1577	436	211002122220111021202XXXX22X222222222XX
AGA_260_3	222	693	949	405	435	220122222222212022212222122122222222222
AGA_260_3	222	694	1531	747	435	221012222221211020211212022122222222222
AGA_260_3	222	695	1937	1450	435	221012122221212021212212122122222222222
AGA_260_3	222	696	490	343	434	222112222222222022221212122122222222222
AGA_260_3	222	697	852	684	434	221112222222222022222222122122222222222
AGA_260_3	222	698	868	846	434	222112222221212021221222122122222222222
AGA_260_3	222	699	923	1539	434	222122222222122022222212122122222222222
AGA_260_3	222	700	1021	1163	433	222112222222222022222212222122222222222
AGA_260_3	222	701	840	1515	433	211122122222222021222222222222222222222
AGA_260_3	222	702	731	1136	432	221122122222222022222222222222222222222
AGA_260_3	222	703	907	387	431	221122222222212021211222122122222222222
AGA_260_3	222	704	1791	454	431	22101222222111102021111XX22X22222222222
AGA_260_3	222	705	241	738	431	211002222221101021211111122121222222212
AGA_260_3	222	706	1453	693	430	222112222222222021222222122122222222222
AGA_260_3	222	707	1154	865	430	222112222222222022222222222222222222222
AGA_260_3	222	709	302	1153	430	211112122221112022211221122121222222222
AGA_260_3	222	710	852	1264	430	222112222222222022222222222222222222222
AGA_260_3	222	711	1292	1350	430	222112222222222021222212122122222222222
AGA_260_3	222	712	368	572	429	210000222122100022202221022022122121222
AGA_260_3	222	713	589	698	429	222122222222222022222212122122222222222
AGA_260_3	222	714	976	1347	429	221122222222222022222222222222222222222
AGA_260_3	222	717	973	396	428	222122222222222021221222222122222222222
AGA_260_3	222	718	658	437	428	221122122221222022222222222222222222222
AGA_260_3	222	719	979	1583	428	221122222222222022222222122122222222222
AGA_260_3	222	720	1289	531	427	221112222222222021222222122122222222222
AGA_260_3	222	721	276	1012	427	211012222221212022212221122121222222222
AGA_260_3	222	722	560	746	425	221122222222222122222222222222222222222
AGA_260_3	222	723	1042	1139	425	222112222222222022222212122122222222222
AGA_260_3	222	724	560	1361	425	211012122222202022222212022021122222222
AGA_260_3	222	725	590	1435	424	212112222222222022221212122122222222222
AGA_260_3	222	726	853	1493	424	222122222222122021222212122122222222222
AGA_260_3	222	727	1754	1552	424	210002122220111010201112122122222222222
AGA_260_3	222	728	1146	1692	424	212122122222222222222222122121222222222
AGA_260_3	222	729	1578	667	423	222122222222222022222222122122222222222
AGA_260_3	222	731	874	1219	422	222122222222222022222222122122222222222
AGA_260_3	222	732	1836	1283	422	222112222222222021222212122122222222222
AGA_260_3	222	733	652	1450	422	212112222222222021211212122121222222222
AGA_260_3	222	734	1437	728	421	220012222221212021212212022022222222222
AGA_260_3	222	735	1328	821	421	222122222222222021221222122122222222222
AGA_260_3	222	736	1082	959	421	222112222222222021222222122222222222222
AGA_260_3	222	737	471	1263	421	212122222222222021221212122121222222222
AGA_260_3	222	738	607	1330	421	222122222222222022222212122122222222222
AGA_260_3	222	739	923	1641	421	212122122222222022222222122122222222222
AGA_260_3	222	741	1035	515	420	221122222222222022222222122122222222222
AGA_260_3	222	742	501	955	420	222122222222222021222222122122222222222
AGA_260_3	222	743	1743	1459	420	221122122222222021222222222122222222222
AGA_260_3	222	744	831	1691	420	212122222222212021212212122121222222222
AGA_260_3	222	745	1478	260	419	222002222221101020201111122122222222222
AGA_260_3	222	746	1767	727	419	222112222222222021222212122122222222222
AGA_260_3	222	747	472	1125	419	212122222222222021221212122122222222222
AGA_260_3	222	748	756	1348	419	210002122122101022202222022021122222222
AGA_260_3	222	749	750	1652	419	211122122222222022222212122122222222222
AGA_260_3	222	750	1673	1658	419	221012122221212020202112122122222222222
AGA_260_3	222	751	1401	87	418	221012222221201021221111022022222222222
AGA_260_3	222	752	1969	1020	418	220012122222202022222222122122122222222
AGA_260_3	222	754	670	1320	417	221022222222212022212222122122222222222
AGA_260_3	222	755	1335	1712	416	212112122222222021222212122121222222222
AGA_260_3	222	756	1416	1764	416	211022122221212021212212122121222222222
AGA_260_3	222	757	1253	1202	415	222222222222222022222222222222222222222
AGA_260_3	222	758	951	478	414	222022222221222021222222122222222222222
AGA_260_3	222	759	1792	874	414	222012222221212221222222122122222222222
AGA_260_3	222	760	1094	919	414	222112222222222021222212222122222222222
AGA_260_3	222	762	2002	957	414	2211122X2X22X110222XX22XX22X2212X2X2222
AGA_260_3	222	763	1067	997	414	221112222222222021222222122122222222222
AGA_260_3	222	764	1713	1070	414	222112222222222021222212222222222222222
AGA_260_3	222	765	510	1409	414	212122122222222021222222222121222222222
AGA_260_3	222	766	1734	436	413	222012222221201021221212122122122222222
AGA_260_3	222	767	320	834	413	212122122222222022222222222222222222222
AGA_260_3	222	768	1847	947	413	221102222222222021212212122122222222222
AGA_260_3	222	769	967	997	413	220002222222202022212222122122222222222
AGA_260_3	222	771	644	1477	413	212112222222212022211212122121222222222
AGA_260_3	222	772	475	796	412	222122222222222022222222222222222222222
AGA_260_3	222	775	616	1276	412	22001222212210202221XXXXX22X222222222XX
AGA_260_3	222	777	913	1763	412	210002122221111020222112122122222222222
AGA_260_3	222	778	1242	565	411	221122122222222021221222222222222222222
AGA_260_3	222	779	1759	751	410	221112222221212020211212122122222222222
AGA_260_3	222	780	392	760	410	222122222222212022222212122122222222222
AGA_260_3	222	781	1407	843	410	222112222221212020221212122122222222222
AGA_260_3	222	782	1266	1174	410	222122222222222022222222122122222222222
AGA_260_3	222	785	842	903	409	220012222221212021221212022222222222222
AGA_260_3	222	787	1383	1633	409	222122122222222022222222122122222222222
AGA_260_3	222	788	624	680	408	220001222122201022212212022022122222222
AGA_260_3	222	790	1009	1443	408	222112222221112021211112122122222222222
AGA_260_3	222	791	1689	1570	408	221022122221222021212222122122222222222
AGA_260_3	222	792	1529	315	407	222012222222111021212212122122222222222
AGA_260_3	222	793	950	598	407	222122222222222022222222122122222222222
AGA_260_3	222	794	879	862	407	222112222222222021221212122122222222222
AGA_260_3	222	795	1658	1493	407	222112222222222021222212122122222222222
AGA_260_3	222	797	605	545	406	220012222221212022212212122122222222222
AGA_260_3	222	798	591	615	406	222112222222222021222212122122222222222
AGA_260_3	222	799	1040	716	406	222112222222222021221212122122222222222
AGA_260_3	222	800	1238	1092	406	222112222222222022222222222222222222222
AGA_260_3	222	801	591	1349	406	211112222222222022221212222122222222222
AGA_260_3	222	802	993	1573	406	211122222222222022222212122122222222222
AGA_260_3	222	804	1008	534	405	221122222222222022222222222222222222222
AGA_260_3	222	805	1046	889	405	221112222222222022222222122122222222222
AGA_260_3	222	806	686	1003	405	222122222222212022222222122122222222222
AGA_260_3	222	807	655	1144	405	222012222222212121221222122122222222222
AGA_260_3	222	808	668	1476	405	212122222222222022221212122121222222222
AGA_260_3	222	809	572	557	404	222122222222222022222222222222222222222
AGA_260_3	222	810	1746	1028	404	222112222222222022222222222222222222222
AGA_260_3	222	814	261	902	403	210012222222212022222222122121222222222
AGA_260_3	222	815	1770	1563	403	210012122220211020211112122122222122222
AGA_260_3	222	816	383	617	402	210002222221101022202221022122222222222
AGA_260_3	222	817	1461	1296	402	222101222221212021212212122122122222222
AGA_260_3	222	818	273	922	401	221012222222222022222222122122222222222
AGA_260_3	222	819	641	979	401	222122222222222022222222222222222222222
AGA_260_3	222	821	1142	452	400	222122222222222021221212222222222222222
AGA_260_3	222	822	887	590	400	221112222222202022222222122122122222222
AGA_260_3	222	824	615	1368	400	212112122222222021211212122222222222222
AGA_260_3	222	826	409	608	398	221012222221212021212212122122222222222
AGA_260_3	222	827	1515	932	398	222112222222212022222212122122122222222
AGA_260_3	222	828	652	1055	398	222112222222222021221212122122222222222
AGA_260_3	222	831	903	614	397	222122222222222022222222222222222222222
AGA_260_3	222	832	1346	1289	397	220112222222212021222222022022222222222
AGA_260_3	222	833	1465	1544	397	222122222222222022222222122122222222222
AGA_260_3	222	834	486	361	396	222112222222212021211212122122222222222
AGA_260_3	222	835	802	926	396	222122222222222022222212222122222222222
AGA_260_3	222	837	1814	815	395	222112222221222221222222222222222222222
AGA_260_3	222	838	1209	1132	395	222112222222222021222222122122222222222
AGA_260_3	222	839	1569	1544	395	221012222221212021212212022122222222222
AGA_260_3	222	840	427	696	394	222112222222222021221212122122222222222
AGA_260_3	222	841	704	1517	394	211122122222222022221212122121222222222
AGA_260_3	222	842	1362	1643	394	212122122222222022222212122122222222222
AGA_260_3	222	843	1959	1184	393	221002122221201022212221022022222222222
AGA_260_3	222	844	1363	1324	393	222112222222222021222212222222222222222
AGA_260_3	222	845	1731	725	392	220012222221212021212212022022222222222
AGA_260_3	222	846	320	782	392	212222222222222022221212222222222222222
AGA_260_3	222	848	848	1245	392	222112222222222022222222222222222222222
AGA_260_3	222	849	1482	1662	392	210002122220201020202112022122222122112
AGA_260_3	222	850	515	962	391	222122222222222021221212122122222222222
AGA_260_3	222	851	1498	229	390	220001222221101022202221022022122122222
AGA_260_3	222	852	1070	537	390	222122222222222022222222222122222222222
AGA_260_3	222	853	1625	710	390	221112222222222021221222122122222222222
AGA_260_3	222	854	1337	889	390	222112222222222021221212122122222222222
AGA_260_3	222	855	1787	1443	390	222112122221222020221112122122222222222
AGA_260_3	222	857	639	648	389	222012222221222021221212222222222222222
AGA_260_3	222	858	1733	750	389	221012222221212021212222122122222222222
AGA_260_3	222	859	393	1042	389	222112222222222122222222222222222222222
AGA_260_3	222	860	1624	333	388	222012222221111020211112122122222222222
AGA_260_3	222	861	1096	1793	388	211002122221112022212112122121222222212
AGA_260_3	222	862	353	730	387	222212222222222021222212122122222222222
AGA_260_3	222	863	1823	875	387	221012222222212221212222122122222222222
AGA_260_3	222	864	1479	1425	387	222212222222212222222212122122222222222
AGA_260_3	222	865	771	1443	387	210001222122101022202211012021122222222
AGA_260_3	222	866	1249	1580	386	222122222222222022222222122122222222222
AGA_260_3	222	867	633	471	385	222112222222222022222222122122222222222
AGA_260_3	222	868	1058	515	385	221122222222212022222222122122222222222
AGA_260_3	222	869	556	1095	385	220001222122201022212221022022122222222
AGA_260_3	222	870	611	1099	385	221112222221222021211212122122222222222
AGA_260_3	222	872	1949	945	384	221012122222212022222222122122222222222
AGA_260_3	222	873	1859	1329	384	222012122221222021212112122122222122222
AGA_260_3	222	874	1599	172	383	222112222222211022212212122122222222222
AGA_260_3	222	876	324	916	383	222112222222222022222222222122222222222
AGA_260_3	222	877	1583	914	383	222122222222212022222212122122222222222
AGA_260_3	222	880	973	1108	383	221112222222222021222222122122222222222
AGA_260_3	222	881	1223	1290	383	222122222222222021222212122122222222222
AGA_260_3	222	882	812	1421	383	221122222222212022212212122122222222222
AGA_260_3	222	884	1637	246	382	222012222221221021211212122122222222222
AGA_260_3	222	885	301	682	382	211112222222222022221211122122222222222
AGA_260_3	222	886	1802	1599	382	211012122220112021202XXXX22X222222222XX
AGA_260_3	222	888	1531	696	381	221022222222222022222222122122222222222
AGA_260_3	222	889	1448	718	381	221002222221201010111212022022222222222
AGA_260_3	222	890	1440	742	381	221012222222212022222212022122222222222
AGA_260_3	222	893	550	728	380	222122222222222022222222122122222222222
AGA_260_3	222	896	536	1382	378	212122222222112021222222122121222221122
AGA_260_3	222	897	237	837	377	212112222221211022212221122121222222222
AGA_260_3	222	899	469	1333	377	212112222222212021221212122121222222222
AGA_260_3	222	900	801	1517	377	211112222222222021221212122121222222222
AGA_260_3	222	902	1414	902	376	222122222222222021222212222222222222222
AGA_260_3	222	904	317	1145	376	211012222221112122212221122121222222222
AGA_260_3	222	905	493	389	375	222112222222212021211212122122222222222
AGA_260_3	222	906	1321	526	375	221112222222222021222222122122222222222
AGA_260_3	222	907	1588	307	373	222112222222212021212212122122222222222
AGA_260_3	222	908	1549	686	373	222122222222222022222222122222222222222
AGA_260_3	222	909	352	831	373	212122222222222021221212122121222222222
AGA_260_3	222	910	1047	856	373	222112222222222021222222222222222222222
AGA_260_3	222	912	1959	1307	372	222012122221222021222222222122222222222
AGA_260_3	222	914	1513	233	371	222001222221101021201111022122122121222
AGA_260_3	222	915	684	514	371	222112222222222021221212122122222222222
AGA_260_3	222	918	384	1004	371	222122222222222022222222222222222222222
AGA_260_3	222	919	1088	1267	371	220002222121222121222222122122222222222
AGA_260_3	222	920	1537	1636	371	221012222221112021202112122122222222222
AGA_260_3	222	921	1679	1704	371	220012222221212022212222122122222222222
AGA_260_3	222	922	972	433	370	220002222221111021211222122122222222222
AGA_260_3	222	924	1696	1535	370	211012122221211021211112122121222122222
AGA_260_3	222	925	912	367	368	222112222222212021212222122122222222222
AGA_260_3	222	926	578	574	368	222222222222222022222212222222222222222
AGA_260_3	222	927	306	628	368	220112222221101022212211022022222222222
AGA_260_3	222	928	1624	694	368	222022222222222022222222122122222222222
AGA_260_3	222	930	1857	1492	368	221012222221212021212222122122222222222
AGA_260_3	222	931	282	998	367	210012122222212022212221022121222222222
AGA_260_3	222	932	1303	1252	367	222112222222222021222212122122222222222
AGA_260_3	222	934	723	1628	367	212122222222222122222212122121222222222
AGA_260_3	222	936	1478	1631	366	222122222222222021212222122122222222222
AGA_260_3	222	938	899	432	365	222122222222222021221212122122222222222
AGA_260_3	222	939	841	786	365	222112222222212021221222222222222222222
AGA_260_3	222	941	1225	557	364	220122122221222021221222222222222222222
AGA_260_3	222	942	508	1022	364	220012222221212022211212122122222222222
AGA_260_3	222	943	1625	1712	364	221022122222212022212222122122222222222
AGA_260_3	222	945	845	1477	363	221122222222222021222212222222222222222
AGA_260_3	222	946	1772	1505	363	221012122221211021212112122122222122222
AGA_260_3	222	948	760	841	362	222112222222222021221212122122222222222
AGA_260_3	222	949	320	1180	362	210101222222201022212221022022222222222
AGA_260_3	222	951	533	1266	362	221122222222222022212222122122222222222
AGA_260_3	222	953	1342	1217	361	222112222222222021222212122122222222222
AGA_260_3	222	954	1881	1558	361	210002122221212022212222112122222222222
AGA_260_3	222	955	698	1650	361	211122222222212022212212122121222222222
AGA_260_3	222	957	617	1137	360	222122222222212021211212122122222222222
AGA_260_3	222	959	1211	449	358	220122222222222022222222222222222222222
AGA_260_3	222	960	357	932	358	222122122222222122222222222222222222222
AGA_260_3	222	961	440	957	358	220012222222222122222222122122222222222
AGA_260_3	222	962	971	597	357	222112222222212022212212122122222222222
AGA_260_3	222	963	1849	1442	357	221012122221212021212112122122222222222
AGA_260_3	222	964	1539	294	356	221012222221111021212212122122222222222
AGA_260_3	222	965	1830	846	356	222122222221212020222222122122222222222
AGA_260_3	222	966	288	1050	356	212122222222222122222222122122222222222
AGA_260_3	222	967	1642	1673	356	211012122221212022222222122121222222222
AGA_260_3	222	968	1402	155	355	222102222222212021211112122122222222222
AGA_260_3	222	971	1483	1392	355	222122222222222022222222122122222222222
AGA_260_3	222	972	469	869	354	221112222222222021221222122122222222222
AGA_260_3	222	973	1055	979	354	222112222222222021221212222122222222222
AGA_260_3	222	974	1436	1558	354	222122122222222022222222222222222222222
AGA_260_3	222	975	395	592	353	221002222221112022222222122122222222222
AGA_260_3	222	976	661	697	353	222112222221222021221212122222222222222
AGA_260_3	222	978	498	1116	353	222112222222222021221212122122222222222
AGA_260_3	222	979	1705	1378	353	222012122222222022222222222222222222222
AGA_260_3	222	980	583	286	352	221022222221222020221222222222222222222
AGA_260_3	222	981	1995	910	352	222112222222222022212212222222222222222
AGA_260_3	222	982	884	1001	352	220012222222212022212222022022222222222
AGA_260_3	222	984	729	1609	352	212122122222222122212212122121222222222
AGA_260_3	222	985	1566	1752	352	221022122221212021202222222222222222222
AGA_260_3	222	986	1177	1119	351	221122222221222121221222122122222222222
AGA_260_3	222	987	722	1517	351	221122222222212021212212022022222222222
AGA_260_3	222	988	617	315	350	221112222222222021222222222222222222222
AGA_260_3	222	989	925	415	350	222012222221212021211212122122222222222
AGA_260_3	222	991	950	1134	350	222112222222222022222222122122222222222
AGA_260_3	222	992	783	1352	350	220012222221111021211212022122222222222
AGA_260_3	222	993	1007	1402	350	221122222222222022222222122122222222222
AGA_260_3	222	994	789	1529	350	212112122222222021221202122122222222222
AGA_260_3	222	996	1338	1733	350	212112122222222021212212122121222222222
AGA_260_3	222	997	1769	445	349	222002222221101020201111122122222222222
AGA_260_3	222	999	541	1084	349	220001222122100022102211022022122222222
AGA_260_3	222	1000	1607	1760	349	221012222220111021202121122122222222212
AGA_260_3	222	1002	1782	744	348	222112222222222021222212122122222222222
AGA_260_3	222	1003	1563	943	348	221122222222212022222222122122122222222
AGA_260_3	222	1004	773	824	347	222112222222212021221212122122222222222
AGA_260_3	222	1005	1336	951	347	222122222222222022222222122222222222222
AGA_260_3	222	1006	362	973	347	222122222222222022222212222222222222222
AGA_260_3	222	1007	1347	1004	347	220102222221201022212221022022222122222
AGA_260_3	222	1008	585	1364	347	221122222222222022222212122122222222222
AGA_260_3	222	1009	703	1444	347	222112222222222022211212122122222222222
AGA_260_3	222	1010	1395	691	346	222112222222222021221222122122222222222
AGA_260_3	222	1011	1392	1355	346	222102222221212021222212122122222222222
AGA_260_3	222	1012	1146	670	345	221122222222222022222222222222222222222
AGA_260_3	222	1013	1368	767	345	220122222221212021221222022022222222222
AGA_260_3	222	1014	775	1319	345	222122222222222122222222222222222222222
AGA_260_3	222	1016	1535	1548	345	222112222222222021212212122122222222222
AGA_260_3	222	1017	1544	161	344	222112222222112021212212122122222222222
AGA_260_3	222	1022	1076	1248	344	220002222221212021212222022122222122222
AGA_260_3	222	1023	524	1306	344	210012122221111021211212022121222222222
AGA_260_3	222	1026	1174	1193	343	222122222222212021222222122122222222222
AGA_260_3	222	1027	645	1196	343	220012222222201022212222022022122222222
AGA_260_3	222	1029	532	292	342	211022122222222021222222222222222222222
AGA_260_3	222	1030	964	710	342	222112222222222022222222122122222222222
AGA_260_3	222	1032	1999	876	342	222112222222222022212212122122222222222
AGA_260_3	222	1033	1487	904	342	222112222222222022222212222222222222222
AGA_260_3	222	1034	313	1042	342	212122222222112022222222122221222222222
AGA_260_3	222	1036	879	1335	342	222112222222202021212212022022222222222
AGA_260_3	222	1037	949	1423	342	222222222222222022222212222122222222222
AGA_260_3	222	1039	1453	293	341	221012222222221021221212222122222222222
AGA_260_3	222	1040	944	1474	341	222222222222212022222212122122222222222
AGA_260_3	222	1042	1528	1788	341	212012122221212022212221122121222222222
AGA_260_3	222	1043	1260	887	340	221122222222212022222222122122222222222
AGA_260_3	222	1045	505	1141	340	211112222222222021211212122122222222222
AGA_260_3	222	1047	972	1415	340	222122222222222122222222222222222222222
AGA_260_3	222	1048	1204	1451	340	222122222222222022222222122122222222222
AGA_260_3	222	1049	1545	1512	340	222122222222222022222222222122222222222
AGA_260_3	222	1050	608	1558	340	210112122222212022212212122121222222222
AGA_260_3	222	1052	974	497	339	222122222222222022222222222222222222222
AGA_260_3	222	1053	680	565	339	221112222222222021221212122122222222222
AGA_260_3	222	1054	243	767	339	211012222221101022201111022021122222222
AGA_260_3	222	1055	854	892	339	222112222222222021221222122122222222222
AGA_260_3	222	1057	1113	1532	339	220012222221212010121222122122222222222
AGA_260_3	222	1058	1055	1691	339	210012122221211021212111022121222222222
AGA_260_3	222	1059	611	364	338	222122222222222022222222222222222222222
AGA_260_3	222	1062	876	878	338	222112222222222021221212122222222222222
AGA_260_3	222	1063	396	929	338	222122222222222022222222122122222222222
AGA_260_3	222	1064	705	1324	338	220002222122212022222222022022222222222
AGA_260_3	222	1067	1164	557	337	221122222222222022221222222222222222222
AGA_260_3	222	1068	413	800	337	220012222221111021211212022022222222222
AGA_260_3	222	1069	592	973	337	221122222222222022221212222122222222222
AGA_260_3	222	1070	473	1069	337	222112222222222021221212122122222222222
AGA_260_3	222	1071	1929	1465	337	221012122221212021212112122122222222222
AGA_260_3	222	1072	654	466	336	222012222221222022221222122122222222222
AGA_260_3	222	1074	435	904	336	221012222222222222222222122122222222222
AGA_260_3	222	1075	1235	1227	336	222122222222222021222222222122222222222
AGA_260_3	222	1076	802	1282	336	222112222222222021211212122122222222222
AGA_260_3	222	1080	395	448	335	222122222222212022222222222222222222222
AGA_260_3	222	1083	499	1381	335	212122122222222022222212122121222222222
AGA_260_3	222	1084	687	1463	335	212122222222212121221212122122222222222
AGA_260_3	222	1087	1805	935	334	222002222221212020212212122122222222222
AGA_260_3	222	1088	1113	986	334	222112222222222022222222222122222222222
AGA_260_3	222	1089	1941	1201	334	222002122221222022222222222222222222222
AGA_260_3	222	1090	758	1532	334	211122122222212022212212022021222222222
AGA_260_3	222	1091	1055	1672	334	210012122221111022202112122121222222222
AGA_260_3	222	1092	1246	1159	333	222122222222222122222222222222222222222
AGA_260_3	222	1093	646	274	332	222112222221222022222222222222222222222
AGA_260_3	222	1094	1406	786	332	222112222221211110211212122122222222222
AGA_260_3	222	1095	1599	906	332	222112222222222021222212122122222222222
AGA_260_3	222	1096	1744	912	332	222112222221222221222222222222222222222
AGA_260_3	222	1097	591	1378	332	222122222222222022221212122122222222222
AGA_260_3	222	1098	1894	1517	332	222112222222222022222222222222222222222
AGA_260_3	222	1100	1106	1803	332	211012122221101021211111022021222222212
AGA_260_3	222	1101	1411	252	331	222112222222211021211212222222222222222
AGA_260_3	222	1104	598	1467	331	212122122222222021211212122122222222222
AGA_260_3	222	1105	1100	1771	331	212122122222222022222212122121222222222
AGA_260_3	222	1107	1402	995	330	222112222222212022222222122122222222222
AGA_260_3	222	1108	1282	1272	330	222112222222222021222212222122222222222
AGA_260_3	222	1109	1818	1437	330	221022122221222021222212122222222122222
AGA_260_3	222	1110	1585	1527	330	222012122221212021212212122122222222222
AGA_260_3	222	1111	1101	1631	330	212122122222222021222212122121222222222
AGA_260_3	222	1112	693	729	329	221112222222222021221222222222222222222
AGA_260_3	222	1114	718	806	329	222112222222212021221212122122222222222
AGA_260_3	222	1115	1178	1136	329	221122222222222021222222122122222222222
AGA_260_3	222	1116	1170	1302	329	222012222222212021222212122122222222222
AGA_260_3	222	1117	870	474	328	221112222222211021211212122122222222222
AGA_260_3	222	1120	1023	374	327	220022222222222022222222222222222222222
AGA_260_3	222	1121	1123	1502	327	222112222222212021222222122122222222222
AGA_260_3	222	1123	990	596	326	222112222222212022222222122122122222222
AGA_260_3	222	1124	566	718	326	222122222222222022222222122122222222222
AGA_260_3	222	1125	1503	768	326	221112222222212021221222122122222222222
AGA_260_3	222	1126	1449	1315	326	222101222221222020212112222122222222222
AGA_260_3	222	1127	537	1449	326	212122122222212021211112122021222222222
AGA_260_3	222	1128	1429	226	325	222012222222212021222222122122222222222
AGA_260_3	222	1129	882	516	325	221112222222202022222222022022222222222
AGA_260_3	222	1130	1261	793	325	222102222221212021211222122122222222222
AGA_260_3	222	1131	1341	842	325	222112222222222020211212122122222222222
AGA_260_3	222	1132	465	1024	325	221122222222222021222212122122222222222
AGA_260_3	222	1133	332	1157	325	222112222222222022222222122122222222222
AGA_260_3	222	1134	1116	1341	325	222122222222222222222222122222222222222
AGA_260_3	222	1136	522	1429	325	212112122222212021221212122121222222222
AGA_260_3	222	1137	1706	1614	325	211022122221212021212112122122222222222
AGA_260_3	222	1138	729	567	324	222112222222222021221212222222222222222
AGA_260_3	222	1139	1763	713	324	222112222222222021222222122122222222222
AGA_260_3	222	1141	1676	1535	324	211012122221212021211112122121222222222
AGA_260_3	222	1143	1112	892	323	222112222222222021222222222222222222222
AGA_260_3	222	1145	1743	1501	323	222022122221222021212222122122222222222
AGA_260_3	222	1147	1435	1752	323	211022122221222022212212222221222222222
AGA_260_3	222	1148	439	348	322	22211222222121202221222XX22X22222222222
AGA_260_3	222	1149	442	923	322	221012122222212122212222022022222222222
AGA_260_3	222	1150	668	1003	322	222122222222222022222222222222222222222
AGA_260_3	222	1151	645	1573	322	212122122222222121211212122121222222222
AGA_260_3	222	1152	912	1591	322	212122222222122022212222122122222222222
AGA_260_3	222	1153	1543	1616	322	221022222221211021212212022022222222222
AGA_260_3	222	1154	1084	1011	321	222112222222222021221212122222222222222
AGA_260_3	222	1155	1132	1054	321	222112222222222021222222122122222222222
AGA_260_3	222	1158	1441	258	320	221012222222211021212212122122222222222
AGA_260_3	222	1159	1743	684	320	222112222222222021222212122122222222222
AGA_260_3	222	1160	573	360	319	222012222222222022222222122122222222222
AGA_260_3	222	1161	1125	454	319	221122222222222021222222122122222222222
AGA_260_3	222	1162	1000	517	319	222122222222222022222222122122222222222
AGA_260_3	222	1163	2005	982	319	2211121X2X22X020222XX22XX22X2212X2X2222
AGA_260_3	222	1164	1430	902	318	222112222222222021222212122122222222222
AGA_260_3	222	1165	1008	1286	318	222112222222222021222212222122222222222
AGA_260_3	222	1168	1365	1302	317	222112222222222021222212122122222222222
AGA_260_3	222	1170	1570	1507	317	222112122222222022222222222222222222222
AGA_260_3	222	1171	1750	1642	317	211002122220111021202121122122122122212
AGA_260_3	222	1172	1388	845	316	222122222221212021221212122122222222222
AGA_260_3	222	1174	1071	1668	316	211012122221111021202112122121222222222
AGA_260_3	222	1175	494	844	315	222122122222222022222222222122222222222
AGA_260_3	222	1176	1989	968	315	222112222222211022212212122122222222222
AGA_260_3	222	1178	1025	1134	315	221112222222222022221222122222222222222
AGA_260_3	222	1179	413	1162	315	212222222222212022222222122121222222222
AGA_260_3	222	1180	751	1490	315	211012122222212022212212022121222222222
AGA_260_3	222	1181	1466	1784	315	212012222221212021222121122222222122222
AGA_260_3	222	1183	857	664	314	222212222222222022222222222222222222222
AGA_260_3	222	1187	1720	771	313	220002222221212020211212022122222122222
AGA_260_3	222	1188	342	944	313	222122222222222022222222222222222222222
AGA_260_3	222	1189	540	1072	313	220001222122201022212221022022122222222
AGA_260_3	222	1191	522	1217	313	222112222222222021211212122122222222222
AGA_260_3	222	1192	1964	1287	313	221012122221222021222222222122222222222
AGA_260_3	222	1193	1205	1302	313	222122222222222022222212122122222222222
AGA_260_3	222	1194	1878	1316	313	221001122222212021222212122122122122222
AGA_260_3	222	1195	1087	1395	313	220022222222XXXXXXXXXXXXX22X2222222XXXX
AGA_260_3	222	1197	648	1599	313	212122222222222121221212122121222222222
AGA_260_3	222	1198	358	452	312	220022202121112022212222022122221222222
AGA_260_3	222	1202	986	950	312	220112222221212021212222022022222222222
AGA_260_3	222	1203	706	1161	312	222012222222222021221212122122222222222
AGA_260_3	222	1206	587	1400	312	211122122222222021221212122121222222222
AGA_260_3	222	1207	834	398	311	222122222222222022221222222122222222222
AGA_260_3	222	1210	1958	1453	311	221002122221202022212121122122122122222
AGA_260_3	222	1211	1766	1530	311	221022122221212021212212122122222222222
AGA_260_3	222	1212	935	469	310	222122222221212021221212122122222222222
AGA_260_3	222	1213	251	784	310	211002222221211022212211022121222222222
AGA_260_3	222	1214	374	992	310	222222222222222022222222222122222222222
AGA_260_3	222	1215	1379	1007	310	222112222222212021212222122122222222222
AGA_260_3	222	1216	1320	1240	310	222112222221222021212212122122222222222
AGA_260_3	222	1217	628	1420	310	212112222222222021211202122122222222222
AGA_260_3	222	1218	844	435	309	222122222222222022222222222222222222222
AGA_260_3	222	1219	874	1369	309	221112222222212022212222022122122222222
AGA_260_3	222	1220	1100	1477	309	221112222222212021212212122122222222222
AGA_260_3	222	1221	930	1693	309	211122122222222022212222122122222222222
AGA_260_3	222	1222	1367	970	308	222122222222222022222222222222222222222
AGA_260_3	222	1223	1070	977	308	222112222222222021221212122122222222222
AGA_260_3	222	1224	1216	1111	308	222112222222222022222222222222222222222
AGA_260_3	222	1225	637	424	307	222112222222222022222222222222222222222
AGA_260_3	222	1226	1727	1055	307	222112222222222022222222122122222222222
AGA_260_3	222	1227	1360	1228	307	221112222221212021212212122122222222222
AGA_260_3	222	1230	1789	1358	306	221012122221222021222212222222222222222
AGA_260_3	222	1231	988	1600	306	211122222222222022212212122122222222222
AGA_260_3	222	1232	1430	208	305	222002222221202020221222222122222222222
AGA_260_3	222	1233	1160	576	305	220122222222222022222222122122222222222
AGA_260_3	222	1234	1980	894	305	222112222222222022222212222222222222222
AGA_260_3	222	1236	1731	1025	305	222112222222222021222212122122222222222
AGA_260_3	222	1238	1013	1551	305	221122222221212021222212122122222222222
AGA_260_3	222	1241	428	555	304	222122222222222022221212122122222222222
AGA_260_3	222	1243	474	1107	304	212112222222222021221212222222222222222
AGA_260_3	222	1244	1270	1441	304	222112222222212021212212122122222222222
AGA_260_3	222	1245	1332	1682	304	222122122222222022222212122122222222222
AGA_260_3	222	1246	526	399	303	222112222222222021211212122122222222222
AGA_260_3	222	1248	477	856	303	221112222222222022222222122122222222222
AGA_260_3	222	1249	366	895	303	211122122222222122222222122222222222222
AGA_260_3	222	1250	1153	985	303	222122222222222022222222222222222222222
AGA_260_3	222	1251	702	1207	303	222112222222222021221212122122222222222
AGA_260_3	222	1254	1724	494	302	22211222222121202021110XX22X22222222222
AGA_260_3	222	1255	668	530	302	222112222221212021221212122122222222222
AGA_260_3	222	1256	1623	746	302	222012222221211020211212122122222222222
AGA_260_3	222	1257	1456	922	302	222112222222222022222212222222222222222
AGA_260_3	222	1258	1657	1717	302	211012122221212022212222122122222222222
AGA_260_3	222	1260	1164	1179	301	221112222222222011222222122122222222222
AGA_260_3	222	1262	678	1499	301	212122122222222022222212122122222222222
AGA_260_3	222	1263	1803	1621	301	211002122221112021202XXXX22X222222222XX
AGA_260_3	222	1264	1426	182	300	220001222121222020222222022122122122222
AGA_260_3	222	1265	1502	749	300	222112222221222020211212122122222222222
AGA_260_3	222	1267	658	988	300	222122222222222022222222222222222222222
AGA_260_3	222	1268	1060	1704	300	210012122221101020202111022121222122222
AGA_260_3	222	1269	1314	1706	300	222122122222222022222212122122222222222
AGA_260_3	222	1270	707	713	299	222112222222222021221212122122222222222
AGA_260_3	222	1273	1609	1539	299	221012122221212020212112022022222222222
AGA_260_3	222	1276	1095	404	298	221012222221112021212222122122222222222
AGA_260_3	222	1277	331	697	298	212112222221112021211211122122222222222
AGA_260_3	222	1278	1840	931	298	221012222221212021212212122122222222222
AGA_260_3	222	1279	689	1223	298	221012222221112021211212122122222222222
AGA_260_3	222	1281	383	742	297	222222222222222022221212122122222222222
AGA_260_3	222	1282	828	1012	297	222112222222222022222222222222222222222
AGA_260_3	222	1284	1700	1460	297	221012122222222021222212122122222222222
AGA_260_3	222	1285	1473	156	296	220002222221101011212212022022222122222
AGA_260_3	222	1286	1265	538	296	220012222221222020211222122122122222222
AGA_260_3	222	1289	1383	1253	296	221112222222222022222212022122222222222
AGA_260_3	222	1290	1035	1527	296	220012222121202021122212022022122222222
AGA_260_3	222	1291	1643	1642	296	221012122221212021212222122022222222222
AGA_260_3	222	1293	1262	477	295	222112222221222020221222222222222222222
AGA_260_3	222	1295	1077	650	295	222122222222222022222222122122222222222
AGA_260_3	222	1296	1015	678	295	222122222221212021221222122122222222222
AGA_260_3	222	1298	502	1224	295	212122222222222021221212222222222222222
AGA_260_3	222	1300	1493	1612	295	222122122222222021212212122122222222222
AGA_260_3	222	1303	1732	676	294	221112222222222021222212122122222222222
AGA_260_3	222	1306	1781	906	294	221002222221202121222222022022222222222
AGA_260_3	222	1307	1947	1285	294	210002022222222021222222122121222122222
AGA_260_3	222	1309	650	1378	294	222112222222222021211212122122222222222
AGA_260_3	222	1311	1077	622	293	222112222222222022222222222222222222222
AGA_260_3	222	1312	491	833	293	222122222222222022222222122122222222222
AGA_260_3	222	1313	1817	887	293	220002222221211021211212122122222222222
AGA_260_3	222	1314	1238	1595	293	222222222222212022222222122122122222222
AGA_260_3	222	1315	1939	852	292	222112222222212022212222122122222222222
AGA_260_3	222	1317	1873	1448	292	210012122221212021212122122121222122222
AGA_260_3	222	1318	1777	1540	292	211002122220211021202112122122222222222
AGA_260_3	222	1319	1451	1546	292	222122222222222022222222222122222222222
AGA_260_3	222	1320	902	403	291	221112222222212021211212122122222222222
AGA_260_3	222	1322	1380	912	291	222112222222222021222212222222222222222
AGA_260_3	222	1323	892	967	291	222112222222222021222222122122222222222
AGA_260_3	222	1325	1016	1413	291	221112222222222022222XX21221222222222XX
AGA_260_3	222	1326	962	1567	291	212022222222222022222212122121222222222
AGA_260_3	222	1328	1381	1304	290	222112222222222021222212122122222222222
AGA_260_3	222	1330	795	1498	290	210011222121101010101102022022222222222
AGA_260_3	222	1331	1382	718	289	222112222222222021221212222222222222222
AGA_260_3	222	1332	1750	778	289	222012222222212021212222122122222222222
AGA_260_3	222	1334	1099	1075	289	221001222222201022212212022022222222222
AGA_260_3	222	1335	652	1426	289	222122222222212021211212122122222222222
AGA_260_3	222	1336	1121	1783	289	211122122222212022222212122121222222222
AGA_260_3	222	1337	1848	454	288	222012222221222222221212122122222222222
AGA_260_3	222	1338	1092	543	288	222122222222222022222222222222222222222
AGA_260_3	222	1339	492	1090	288	222112222222222021221212122122222222222
AGA_260_3	222	1340	647	629	287	221112222221222022222222222222222222222
AGA_260_3	222	1343	1007	602	286	222122222222212022222222122222222222222
AGA_260_3	222	1345	1009	1129	286	222112222222222022221222222222222222222
AGA_260_3	222	1346	1600	1457	286	222112222222222021222222122122222222222
AGA_260_3	222	1347	1593	1542	286	222122222221212021212222122122222222222
AGA_260_3	222	1348	962	1669	286	212112122222222021211212122121222222222
AGA_260_3	222	1349	1092	617	285	222122222222212022222222222122222222222
AGA_260_3	222	1352	1235	864	285	221102222221201021212222122122122122222
AGA_260_3	222	1354	821	1235	285	222112122222222122222222222222222222222
AGA_260_3	222	1355	803	1676	285	212122222222212021212212122122222222222
AGA_260_3	222	1356	375	853	284	222122222222212021211212022122222222222
AGA_260_3	222	1357	869	889	284	222112222222222021221212122122222222222
AGA_260_3	222	1358	617	1531	284	212122222222222121221212122121222222222
AGA_260_3	222	1360	560	488	283	222112222222222021211212122122222222222
AGA_260_3	222	1362	849	1116	283	222112222222222022221212222222222222222
AGA_260_3	222	1365	1348	1503	283	222112222222212021212212122122222222222
AGA_260_3	222	1366	1560	1717	283	210012122221111010112222222221222222222
AGA_260_3	222	1372	1749	436	281	222012222221201021211212122122222222222
AGA_260_3	222	1373	1194	438	281	221112222222222021221222122122222222222
AGA_260_3	222	1374	688	576	281	222122222222222022221212222122222222222
AGA_260_3	222	1376	884	1120	281	221112222222222022222222222222222222222
AGA_260_3	222	1379	451	1305	281	212212222222222022222212122121222222222
AGA_260_3	222	1381	1122	1520	281	222122222221212020222222122122222222222
AGA_260_3	222	1385	1614	224	280	221012222221201021211212022122122222222
AGA_260_3	222	1388	302	710	280	212112222222222021221212122121222222222
AGA_260_3	222	1389	885	806	280	222102222222222021221222122122222222222
AGA_260_3	222	1390	833	1241	280	222112222222222022221212222222222222222
AGA_260_3	222	1391	806	1256	280	222012122221222021211212122222122222222
AGA_260_3	222	1392	1787	1596	280	211012122221212021212112122121222222222
AGA_260_3	222	1394	743	867	279	222112222222222022222212222122222222222
AGA_260_3	222	1399	1615	651	277	222112222222222021221212122122222222222
AGA_260_3	222	1400	1490	1684	277	210002212120101010101112022021222122212
AGA_260_3	222	1403	678	1363	276	221112222222222022221212222222222222222
AGA_260_3	222	1405	1093	384	275	221112222221112021211212122122222222222
AGA_260_3	222	1407	407	857	275	222112122222222222222222122122222222222
AGA_260_3	222	1409	615	1616	275	100001022221100011101011011011122222112
AGA_260_3	222	1412	597	1454	274	212122222222222021221212122122222222222
AGA_260_3	222	1413	950	1558	274	212122222222222022222212122121222222222
AGA_260_3	222	1414	1174	1657	274	222122122222212022222212022022222222222
AGA_260_3	222	1415	1540	716	273	221122222222212022222222122122222222222
AGA_260_3	222	1416	1935	791	273	220001222121100000102121021022122121112
AGA_260_3	222	1417	561	795	273	221212222222222021221222222222222222222
AGA_260_3	222	1419	439	991	273	221122222222222021221212122122222222222
AGA_260_3	222	1420	1922	1304	273	222002122221222020222222222222222222222
AGA_260_3	222	1422	667	630	272	221112222222222022222222222122222222222
AGA_260_3	222	1424	1346	780	272	222122222222222121221212122122222222222
AGA_260_3	222	1425	460	889	272	222122222222222121221222122222222222222
AGA_260_3	222	1426	761	1271	272	221122122221222021211212122122222222222
AGA_260_3	222	1427	1061	1294	272	220002222121222121122212022022222222222
AGA_260_3	222	1428	1079	1597	272	210022122222212022212222022021222222222
AGA_260_3	222	1429	1549	1754	272	211122122222222022222222222222222222222
AGA_260_3	222	1430	426	539	271	222122222222222021221212122122222222222
AGA_260_3	222	1431	596	631	271	220012222221212021212212022022222222222
AGA_260_3	222	1432	1391	924	271	222112222222222021222212222222222222222
AGA_260_3	222	1433	1766	1442	271	221012122221222021221222122122222222222
AGA_260_3	222	1435	1462	109	270	221001222221101021201111122122122222222
AGA_260_3	222	1437	420	622	270	222122222222222022222212122122222222222
AGA_260_3	222	1438	358	847	270	222122222222212021222222122122222222222
AGA_260_3	222	1439	1988	1250	270	222112122222222022212222122222222222222
AGA_260_3	222	1440	1502	1389	270	222122222222212022222222122122222222222
AGA_260_3	222	1441	1325	1495	270	222112222222222121212212122122222222222
AGA_260_3	222	1442	1103	962	269	222112222222222021222222222222222222222
AGA_260_3	222	1443	481	1357	269	212112222222222022211212222221222222222
AGA_260_3	222	1444	1160	1503	269	222112222222212021212212122122222222222
AGA_260_3	222	1445	1007	1591	269	211022222221112021212212022022222222222
AGA_260_3	222	1446	553	344	268	221022222222212022222222122122222222222
AGA_260_3	222	1447	449	515	268	222122222222212022222212122122222222222
AGA_260_3	222	1448	430	802	268	220012222221211021211212122122222222222
AGA_260_3	222	1449	704	799	268	222112222222222022221212122122222222222
AGA_260_3	222	1450	1036	920	268	220102222222212011211222122122222222222
AGA_260_3	222	1451	1986	922	268	221002222221211021212212122122222122222
AGA_260_3	222	1454	910	1605	268	212122222222020020202212022022222222222
AGA_260_3	222	1456	1720	477	267	22101222222121102021121XX22X22222222222
AGA_260_3	222	1457	499	818	267	222122122222222022222222222122222222222
AGA_260_3	222	1459	1070	1019	267	222112222222222121222212122122222222222
AGA_260_3	222	1461	668	717	266	222112222222222121221212222122222222222
AGA_260_3	222	1462	1553	896	266	222112222222222022222212122222222222222
AGA_260_3	222	1463	535	954	266	222112222221222021221212122122222222222
AGA_260_3	222	1464	704	1145	266	222112222222222021221212222222222222222
AGA_260_3	222	1469	794	897	265	222122222222222021221212122122222222222
AGA_260_3	222	1471	1040	1162	265	222112222222222022222222222222222222222
AGA_260_3	222	1474	706	1498	265	212122122222222022222212122121222222222
AGA_260_3	222	1475	1336	1663	265	222122122222222022222222122122222222222
AGA_260_3	222	1476	978	1698	265	211002122221212022212222122121222222222
AGA_260_3	222	1477	1309	1754	265	212112122222222021212212122121222222222
AGA_260_3	222	1479	1356	841	264	222122222222222020221212122122222222222
AGA_260_3	222	1480	773	1335	264	220022222221212022212222122122222222222
AGA_260_3	222	1483	1092	993	263	222112222222222021222212222222222222222
AGA_260_3	222	1484	1743	1053	263	222122222222222022222222222222222222222
AGA_260_3	222	1488	1480	336	262	221012222221122022211212122122222222222
AGA_260_3	222	1489	863	777	262	222112222222222021221222122122222222222
AGA_260_3	222	1490	1803	841	262	221012222222212221122222222222222222222
AGA_260_3	222	1491	1954	1336	262	221012122222222020222212222222222222222
AGA_260_3	222	1493	1410	1732	262	211022122221222021212212122121222222222
AGA_260_3	222	1497	583	644	261	221112222222212022222222022122222222222
AGA_260_3	222	1498	1712	722	261	222012222221212020211212122122222222222
AGA_260_3	222	1499	1487	753	261	222112222221212020221222122122222222222
AGA_260_3	222	1500	381	890	261	222122222222222122221212122122222222222
AGA_260_3	222	1501	1116	1059	261	222112222222212021211212122122222222222
AGA_260_3	222	1502	491	1339	261	212112222222222021221212122121222222222
AGA_260_3	222	1503	1838	1612	261	21000112222021102220XXXXX22X212221212XX
AGA_260_3	222	1504	1661	1640	261	222112122221112020212112122122222222222
AGA_260_3	222	1505	1018	1755	261	211012122222111022212221022021222222222
AGA_260_3	222	1507	677	739	260	222122222222222122222222222222222222222
AGA_260_3	222	1508	1244	895	260	221112222222201021212222022122222222222
AGA_260_3	222	1509	429	977	260	222122222222222122221212122122222222222
AGA_260_3	222	1510	1084	1065	260	220002222222202022212222022022222222222
AGA_260_3	222	1511	1497	1593	260	222122122222222022222222122122222222222
AGA_260_3	222	1512	684	1612	260	211122122222222121211202122121222222222
AGA_260_3	222	1513	944	1670	260	212122122222222021212212122121222222222
AGA_260_3	222	1514	1496	250	259	220001222222100022202111022022122221222
AGA_260_3	222	1515	664	552	259	222122222222222022212212122122222222222
AGA_260_3	222	1517	562	939	259	222122222222222021222212222222222222222
AGA_260_3	222	1519	677	1049	259	222112222222222021221212222222222222222
AGA_260_3	222	1522	730	616	258	222122222222222022221212122122222222222
AGA_260_3	222	1523	1350	757	258	222122222222222121221222122122222222222
AGA_260_3	222	1524	626	770	258	222112222222222022221212222222222222222
AGA_260_3	222	1527	1806	1289	258	221012222222212022222222122122222122222
AGA_260_3	222	1528	574	1334	258	210012222221212022212212022022222222222
AGA_260_3	222	1529	1884	1501	258	221112122222222021212222122122222222222
AGA_260_3	222	1531	1156	963	257	222122222222222022222222122122222222222
AGA_260_3	222	1532	666	1444	257	221122222222212021212212122122222222222
AGA_260_3	222	1533	1523	1506	257	222122222222222022222222222122222222222
AGA_260_3	222	1535	1587	890	256	222122222222222022222212122122222222222
AGA_260_3	222	1539	1125	1698	256	211122122222222021222212122121222222222
AGA_260_3	222	1545	654	1180	255	222122222222222121211212122122222222222
AGA_260_3	222	1547	379	777	254	222112222221222021221222122122222222222
AGA_260_3	222	1549	1834	1403	254	221022122221222021212212122122222222222
AGA_260_3	222	1550	1084	1699	254	212012122221222021212212122121222222222
AGA_260_3	222	1553	397	876	253	221122222222222222222222122222222222222
AGA_260_3	222	1556	874	1088	253	222112222222222021222212222222222222222
AGA_260_3	222	1557	1184	1148	253	222122222222222021222222122122222222222
AGA_260_3	222	1558	1261	1159	253	222122222222222022222222222222222222222
AGA_260_3	222	1561	1788	1486	253	221012222221222021222222122122222222222
AGA_260_3	222	1562	1119	1611	253	222122222222222122222222122122222222222
AGA_260_3	222	1563	631	454	252	222112222222222022222222222222222222222
AGA_260_3	222	1564	781	783	252	221112222221212021221212122122222222222
AGA_260_3	222	1565	1532	791	252	222112222222212021222212122122222222222
AGA_260_3	222	1567	792	832	252	221112222222212021222222122122222222222
AGA_260_3	222	1568	850	872	252	220012222222212022221212022022222222222
AGA_260_3	222	1569	1351	908	252	222112222222222021222212222222222222222
AGA_260_3	222	1570	1464	1395	252	222112222222222021222212122122222222222
AGA_260_3	222	1571	1566	1525	252	222112222222222021222212122122222222222
AGA_260_3	222	1574	1143	1726	252	222122122222222022222222122122222222222
AGA_260_3	222	1575	694	622	251	222112222222222121222222222222222222222
AGA_260_3	222	1576	419	742	251	222112122222222021221212122122222222222
AGA_260_3	222	1577	594	773	251	220011222121101021211212022022222222222
AGA_260_3	222	1578	378	837	251	212012222221112121211212122122222222222
AGA_260_3	222	1579	267	969	251	212112122222222022212222122122222222222
AGA_260_3	222	1581	1541	1659	251	221022222221112021212222122122222222222
AGA_260_3	222	1582	1462	1701	251	211012122221212020212112222222222222222
AGA_260_3	222	1583	1497	120	250	222012222221111022221121122122222222212
AGA_260_3	222	1584	280	582	250	210102222221101022211111022022222222222
AGA_260_3	222	1585	1086	978	250	222112222222222022222212222222222222222
AGA_260_3	222	1586	736	1177	250	222122222222222022222212122122222222222
AGA_260_3	222	1587	1526	1288	250	222112222222222022222212122122122222222
AGA_260_3	222	1589	637	1441	250	212112222222222021221212122121222222222
AGA_260_3	222	1591	1762	490	249	22001222222121102021121XX22X22222222222
AGA_260_3	222	1592	445	878	249	222112222222222222221222122122222222222
AGA_260_3	222	1593	786	1039	249	222112222222222022222222222122222222222
AGA_260_3	222	1594	1982	1306	249	221122122222222022222222122122222222222
AGA_260_3	222	1596	906	567	248	220112222222202022222222122122122222222
AGA_260_3	222	1597	1096	635	248	222122222222222022222222122122222222222
AGA_260_3	222	1600	403	691	248	222122222222212022212212122122222222222
AGA_260_3	222	1601	1543	731	248	222012222221201021211212022022222222222
AGA_260_3	222	1602	1754	927	248	222002222221212020211212122122222222222
AGA_260_3	222	1604	559	1067	248	220002222222101022212222022122122222222
AGA_260_3	222	1605	1594	268	247	222012222221111021201111122122222222222
AGA_260_3	222	1606	731	895	247	222112222222222021221212122122222222222
AGA_260_3	222	1607	1113	1567	247	221122222221212021222222122122222222222
AGA_260_3	222	1608	1697	1669	247	222012222221212021202111122122222222222
AGA_260_3	222	1609	1465	1676	247	211012122221112020212112122122222122222
AGA_260_3	222	1611	1049	532	246	222112222222222021221222222122222222222
AGA_260_3	222	1613	1781	788	246	221012222221212021212212122122222222222
AGA_260_3	222	1615	462	1244	246	212112222222222021221212222221222222222
AGA_260_3	222	1616	1947	1349	246	221112122222222020222212222222222222222
AGA_260_3	222	1617	1814	1455	246	221002122221222021212112122122222222222
AGA_260_3	222	1618	1483	131	245	222112222221112021212122122122222222222
AGA_260_3	222	1621	453	858	245	222122222222222221221222122122222222222
AGA_260_3	222	1622	1143	1103	245	220002222122101022212222022022222222222
AGA_260_3	222	1629	1079	897	244	222112222222222022222222122122222222222
AGA_260_3	222	1630	867	1124	244	221112222222222022222222122222222222222
AGA_260_3	222	1631	1498	1265	244	222112222222222021222212122122222222222
AGA_260_3	222	1632	1888	1270	244	221112122222222022222222222122222222222
AGA_260_3	222	1634	1162	1585	244	222012222221122021212222122122222222222
AGA_260_3	222	1636	374	599	243	220002222222101022212221022022122222222
AGA_260_3	222	1638	881	1066	243	222112222222212021221212122122222222222
AGA_260_3	222	1642	1375	1356	243	222112222222222022222222122122222222222
AGA_260_3	222	1645	592	495	242	220012222221101021212211022022222221222
AGA_260_3	222	1646	1481	691	242	222112222222222021222222222222222222222
AGA_260_3	222	1647	1415	926	242	222112222222222121222212122122222222222
AGA_260_3	222	1648	1447	957	242	222122222222222022222222122122222222222
AGA_260_3	222	1650	1235	1141	242	222122222222222122222222222222222222222
AGA_260_3	222	1654	1504	1326	242	222112222221212021212222122122122222222
AGA_260_3	222	1656	621	1381	242	212112122222222021221202122122222222222
AGA_260_3	222	1657	748	1447	242	220012222121101011201211022022222221212
AGA_260_3	222	1658	1436	1472	242	222122122222212022222212122122222222222
AGA_260_3	222	1659	1449	1691	242	211012222221212021212112022022222222222
AGA_260_3	222	1660	1822	828	241	222112222221212220121122222222222222222
AGA_260_3	222	1661	1593	940	241	222112222222212021222212122122222222222
AGA_260_3	222	1662	1793	1028	241	222112222222222021222212122122222222222
AGA_260_3	222	1663	506	1294	241	212122222222212021211212122122222222222
AGA_260_3	222	1665	1204	1541	241	222122222222212021212212022122222222222
AGA_260_3	222	1666	1395	1726	241	212122122222222021222212122122222222222
AGA_260_3	222	1667	1036	1744	241	210012122220101021201101022021222222222
AGA_260_3	222	1670	713	726	240	222122222222222022221222122022222222222
AGA_260_3	222	1672	1070	918	240	222112222222222021221212122122222222222
AGA_260_3	222	1673	1182	1160	240	221112222222222021222222122122222222222
AGA_260_3	222	1674	340	1206	240	211012222222212021212221122022222222222
AGA_260_3	222	1677	721	1466	240	222122222222222022212212022122222222222
AGA_260_3	222	1679	1872	1514	240	221012122222212021212222122122222222222
AGA_260_3	222	1680	1624	1523	240	221122222222212021222212122122222222222
AGA_260_3	222	1682	1626	1694	240	221012222222212022222222122122222222222
AGA_260_3	222	1683	1067	419	239	220012222221212021212222022022222222222
AGA_260_3	222	1684	463	696	239	222122222222212022222212122122121222222
AGA_260_3	222	1685	1700	791	239	222112222221222020121212222222222222222
AGA_260_3	222	1688	817	1097	239	222112222222222021221212222222222222222
AGA_260_3	222	1689	1915	1201	239	221122122222212022222222122122222222222
AGA_260_3	222	1690	1220	1243	239	222122222222222022222222222222222222222
AGA_260_3	222	1691	822	1260	239	222112222222222022221212222222222222222
AGA_260_3	222	1693	1611	1593	239	221022122221212020201112022022222222222
AGA_260_3	222	1695	1959	1215	238	222112122222222022212222122122222222222
AGA_260_3	222	1696	1640	1516	238	221012222221222021212112122122222222222
AGA_260_3	222	1697	424	655	237	222122222222222021221212122122222222222
AGA_260_3	222	1698	604	674	237	220000222121201022212222022022122222222
AGA_260_3	222	1700	246	870	237	212112222221222221212221022021222222222
AGA_260_3	222	1701	1970	909	237	222112222222222022212212122122222222222
AGA_260_3	222	1703	1061	1128	237	221112222222212021211212122122222222222
AGA_260_3	222	1704	1973	1219	237	221012222222212022212222122122222222222
AGA_260_3	222	1708	643	1545	237	212122122222222121221202122121222222222
AGA_260_3	222	1709	1276	1737	237	212122122222222022222222122222222222222
AGA_260_3	222	1710	896	362	236	221112222222212022212222122122222222222
AGA_260_3	222	1712	1411	710	236	222112222222222021221222122122222222222
AGA_260_3	222	1714	875	795	236	222102222221212021211222122122222222222
AGA_260_3	222	1715	379	912	236	212112222222222121221212122122222222222
AGA_260_3	222	1718	939	1655	236	211122122222222022222212122121222222222
AGA_260_3	222	1719	610	396	235	220002222221101020211212022022222222222
AGA_260_3	222	1720	1434	758	235	220012222221212021211222121122222222222
AGA_260_3	222	1721	1364	859	235	222122222222222021222212222222222222222
AGA_260_3	222	1722	494	1104	235	222112222222212021211212122122222222222
AGA_260_3	222	1723	1692	1613	235	221022122221212021212222122122222222222
AGA_260_3	222	1725	1153	1673	235	212222222222222022222212122121222222222
AGA_260_3	222	1728	1472	772	234	222112222222222021221222122122222222222
AGA_260_3	222	1729	963	1382	234	222122222222222022222222122122222222222
AGA_260_3	222	1734	1675	668	233	221012222221212021212222122122222222222
AGA_260_3	222	1735	681	678	233	222112222222222021221212122122222222222
AGA_260_3	222	1737	1417	732	233	220122222222212020221222022022222222222
AGA_260_3	222	1738	1108	1030	233	222212222222222021222212222222222222222
AGA_260_3	222	1740	865	1207	233	222222222222222022222222222222222222222
AGA_260_3	222	1741	637	1370	233	212122222222212021211202122121222222222
AGA_260_3	222	1742	398	554	232	222122222222212022221212122122222222222
AGA_260_3	222	1744	1668	757	232	222112222222212021222222122122222222222
AGA_260_3	222	1745	504	856	232	221122222222222022222222122122222222222
AGA_260_3	222	1746	479	878	232	221112222222222021221212122122222222222
AGA_260_3	222	1748	1934	1395	232	221012122221212021212212122122122122222
AGA_260_3	222	1749	667	1566	232	212122122222222021221202122121222222222
AGA_260_3	222	1750	1818	1590	232	210002122220201011202XXXX22X212221222XX
AGA_260_3	222	1752	580	321	231	220002222221212122222222122122222222222
AGA_260_3	222	1753	653	536	231	221112222222212022212212122122222222222
AGA_260_3	222	1754	705	702	231	222112222222222021221212122222222222222
AGA_260_3	222	1755	2005	894	231	221112122222212022212222122122222222222
AGA_260_3	222	1757	1167	1266	231	222122222222222021222212122122222222222
AGA_260_3	222	1758	1273	1340	231	222112222222222022222212122122222222222
AGA_260_3	222	1759	736	1505	231	221122222222222022222212122122222222222
AGA_260_3	222	1760	1134	1547	231	222122222221222020221212122122222222222
AGA_260_3	222	1762	1799	495	230	22102222222222202122X21XX22X22222222222
AGA_260_3	222	1763	314	720	230	212112222222212022221212122121222222222
AGA_260_3	222	1766	975	1044	230	221112222222212021222222022122222222222
AGA_260_3	222	1767	1168	1111	230	220022222222212022212222122122222222222
AGA_260_3	222	1768	1046	1326	230	220002222121212121212212022022222222222
AGA_260_3	222	1770	1726	1468	230	222112122222222021222212122122222222222
AGA_260_3	222	1771	1481	1786	230	222012222221222021222221122122222122222
AGA_260_3	222	1774	1027	946	229	220112222222212022212212022022222222222
AGA_260_3	222	1775	1136	1326	229	222122222222222221222222222222222222222
AGA_260_3	222	1776	528	268	228	222112222222212022222222122122222222222
AGA_260_3	222	1779	855	1098	228	222112222222222021221212222222222222222
AGA_260_3	222	1780	1202	1155	228	222122222222222021221222122122222222222
AGA_260_3	222	1781	1934	1159	228	220012122221202022212222122122122122222
AGA_260_3	222	1785	1000	1373	228	220012222221212021212222022122222122222
AGA_260_3	222	1786	1523	1636	228	221122122221212021212112122122222222222
AGA_260_3	222	1787	1684	1668	228	221012122221212021212112122122222222222
AGA_260_3	222	1788	1516	1785	228	212112122222222022222222122121222222222
AGA_260_3	222	1790	870	676	227	222212222222222022222222222222222222222
AGA_260_3	222	1791	808	891	227	222122222222222021222212122122222222222
AGA_260_3	222	1792	691	1477	227	212122222222222022221212122121222222222
AGA_260_3	222	1793	1566	1618	227	221012222221212020202112022022222222222
AGA_260_3	222	1794	939	1754	227	211012122222112020222212122122222222222
AGA_260_3	222	1795	1068	370	226	221122222222212021221222122122222222222
AGA_260_3	222	1796	833	414	226	221112222222222022221212122122222222222
AGA_260_3	222	1797	1076	559	226	222122222222222021222222122122222222222
AGA_260_3	222	1798	238	814	226	222102222221101022212221022122222222222
AGA_260_3	222	1799	593	1055	226	221112222222222021221212122122222222222
AGA_260_3	222	1801	1914	1283	226	222012122221222021222212122122222222222
AGA_260_3	222	1804	754	1420	226	221002222121101021212211022022222222222
AGA_260_3	222	1806	1021	1600	226	220012222222212022212222022022222222222
AGA_260_3	222	1810	1548	657	225	222112222222222021221222222122222222222
AGA_260_3	222	1812	1955	923	225	221122222222222022212222222222222222222
AGA_260_3	222	1813	996	1119	225	221112222222222022222222222222222222222
AGA_260_3	222	1814	767	1299	225	222122222222222121221212122122222222222
AGA_260_3	222	1815	1878	1337	225	222122122222222021222222122122222222222
AGA_260_3	222	1816	816	1387	225	221122222222222022212212122122222222222
AGA_260_3	222	1818	1645	225	224	221112222222222021222212122122222222222
AGA_260_3	222	1819	886	416	224	221122222222222021222222122122222222222
AGA_260_3	222	1821	1086	446	224	221122222222212021222222122122222222222
AGA_260_3	222	1822	1146	576	224	220022222221222022222222122122222222222
AGA_260_3	222	1823	348	962	224	222122222222222022222222222222222222222
AGA_260_3	222	1825	487	1073	224	221122222222212021212212122122222222222
AGA_260_3	222	1826	650	1397	224	212112222222222021211212122122222222222
AGA_260_3	222	1827	615	1444	224	222112222222212021211212122122222222222
AGA_260_3	222	1832	1757	1002	223	222112222221212021212212122122222222222
AGA_260_3	222	1837	1022	392	222	221022222221222021221222122122222222222
AGA_260_3	222	1839	1821	840	222	222112222221222221121222122122222222222
AGA_260_3	222	1840	1040	871	222	222112222222222022221222122122222222222
AGA_260_3	222	1841	823	1085	222	222112222222222021222212222222222222222
AGA_260_3	222	1842	1901	1294	222	221002122221222021221212122222222222222
AGA_260_3	222	1847	559	320	221	222112222222222022222222222222222222222
AGA_260_3	222	1848	565	392	221	222012222221111021211212122122222222222
AGA_260_3	222	1849	595	587	221	220112222222212022222222122122222222222
AGA_260_3	222	1850	245	702	221	210112222221101122211121122121222222212
AGA_260_3	222	1851	1378	826	221	222112222221222021221212222222222222222
AGA_260_3	222	1852	488	889	221	221112222222222021221212122122222222222
AGA_260_3	222	1853	420	924	221	221022222222212122222222022022222222222
AGA_260_3	222	1855	1195	1330	221	222122222222212021222212122122222222222
AGA_260_3	222	1857	1284	1445	221	222112222222222021212212122122222222222
AGA_260_3	222	1861	678	545	220	222222222222222022222222122122222222222
AGA_260_3	222	1862	412	567	220	222122222222212022221212122122222222222
AGA_260_3	222	1863	655	597	220	222122222222212122222212122122222222222
AGA_260_3	222	1864	370	724	220	222122222222222022221212122122222222222
AGA_260_3	222	1865	1952	843	220	222102222222211021212112122122222222222
AGA_260_3	222	1866	1180	1640	220	211122122222212021222212122122222222222
AGA_260_3	222	1867	970	382	219	221122222222222021221222122122222222222
AGA_260_3	222	1870	699	528	219	222112222222222021220212222222222222222
AGA_260_3	222	1874	1037	1073	219	220012222221212021212212022122222222222
AGA_260_3	222	1875	1146	1076	219	222112222222222021222212122122222222222
AGA_260_3	222	1876	728	1427	219	221012222121111021201221022022222222222
AGA_260_3	222	1877	1126	1582	219	221022222221212021212222122122222222222
AGA_260_3	222	1878	1229	1775	219	212222122222222022222222122121222222222
AGA_260_3	222	1880	1274	459	218	221112222222212021211222122122222222222
AGA_260_3	222	1881	430	570	218	222122222222222022222212122122222222222
AGA_260_3	222	1885	862	1469	218	222122222222212021212212122122222222222
AGA_260_3	222	1886	1229	1575	218	222122222222222021222212122122222222222
AGA_260_3	222	1888	554	608	217	222112222222222022221212122122222222222
AGA_260_3	222	1889	1695	693	217	220002222221201021212212022022222222222
AGA_260_3	222	1891	328	894	217	222122122222222022222222222222222222222
AGA_260_3	222	1892	536	1003	217	222122222222222021211212122122222222222
AGA_260_3	222	1895	1516	1351	217	222122222222212022222222122122222222222
AGA_260_3	222	1896	1100	1437	217	222122222222222022212222122122222222222
AGA_260_3	222	1898	1514	315	216	222012222221211021211212122122222222222
AGA_260_3	222	1901	1283	890	216	222112222222222021222212222222222222222
AGA_260_3	222	1902	780	911	216	222112222222222021222212222222222222222
AGA_260_3	222	1908	403	435	215	222102222222222022222222222122222222222
AGA_260_3	222	1913	864	1737	215	220012122222212020222222022022222222222
AGA_260_3	222	1914	1347	1741	215	212122122222222021222212122121222222222
AGA_260_3	222	1917	1283	467	214	220112222222212021221222122122222222222
AGA_260_3	222	1919	463	665	214	222122222222222022222212222222222222222
AGA_260_3	222	1921	1757	906	214	222012222221212221222222222222222222222
AGA_260_3	222	1928	1131	1742	214	212122122222212022222222122122222222222
AGA_260_3	222	1929	555	381	213	222012222221212120210212122122222222222
AGA_260_3	222	1930	818	775	213	221112222222222021221212122122222222222
AGA_260_3	222	1932	513	1322	213	211012222221112121211212022121222222222
AGA_260_3	222	1933	865	1447	213	222212222222212021222212122122222222222
AGA_260_3	222	1934	664	1548	213	212122122222222022221212122121222222222
AGA_260_3	222	1935	1483	193	212	221001222221102020222222122122122122222
AGA_260_3	222	1936	889	447	212	222122222222222021222222122122222222222
AGA_260_3	222	1939	877	599	212	222112222222102022222222122122222222222
AGA_260_3	222	1940	884	618	212	222122222222222022222222222222222222222
AGA_260_3	222	1941	690	638	212	222112222222222022222222222222222222222
AGA_260_3	222	1942	391	854	212	212112222222222121221212122122222222222
AGA_260_3	222	1944	719	911	212	222122222222222022222212122122222222222
AGA_260_3	222	1945	1202	1110	212	222112222222222021222222122222222222222
AGA_260_3	222	1947	1316	1259	212	221012222221222021212212122122222222222
AGA_260_3	222	1948	1183	1424	212	222122222222222021222212122122222222222
AGA_260_3	222	1949	625	1431	212	222122222222212021211212122122222222222
AGA_260_3	222	1950	682	1436	212	212112222222222021211202222222222222222
AGA_260_3	222	1952	632	1624	212	211002122221000001212221022021222221122
AGA_260_3	222	1953	1163	658	211	221122222222222022222222222222222222222
AGA_260_3	222	1956	593	1119	211	222012222221211021211212122122222222222
AGA_260_3	222	1958	946	1771	211	212012122222212020222212122122222222222
AGA_260_3	222	1959	1466	277	210	221012222221111020211212122122222222222
AGA_260_3	222	1960	1246	455	210	221112222222222021221212222222222222222
AGA_260_3	222	1962	1042	605	210	221122222222212022222222122122222222222
AGA_260_3	222	1965	1990	853	210	222112222222222022222222222222222222222
AGA_260_3	222	1966	1577	933	210	221112222222212022222222122122222222222
AGA_260_3	222	1968	1531	1520	210	222112222222222022222222222222222222222
AGA_260_3	222	1972	1583	731	209	222012222221212021211212122122222222222
AGA_260_3	222	1975	348	1221	209	212112122222222022211212122122222222222
AGA_260_3	222	1977	888	1676	209	212122122222222021201222122121222222222
AGA_260_3	222	1978	859	1678	209	212122122222212121212222222221222222222
AGA_260_3	222	1979	968	1688	209	211012122221122022202212122122222222222
AGA_260_3	222	1980	1378	1741	209	211122122222222021212212122121222222222
AGA_260_3	222	1982	625	402	208	222112222221222022221212222122222222222
AGA_260_3	222	1983	1722	411	208	222112222221201020211111122022122121212
AGA_260_3	222	1984	1691	748	208	222012222221212021222222122122222222222
AGA_260_3	222	1985	463	818	208	221012222222212022222222122122222222222
AGA_260_3	222	1986	440	866	208	221122222222222222222222122122222222222
AGA_260_3	222	1989	972	1155	208	222112222222222022222222222222222222222
AGA_260_3	222	1992	1732	1377	208	221012122221222022222222122122222222222
AGA_260_3	222	1996	1656	1734	208	211002122221111022202121022022222222222
AGA_260_3	222	1997	1425	161	207	221012222222222022222222122122222222222
AGA_260_3	222	1999	651	669	207	222122222222222122221212122122222222222
AGA_260_3	222	2001	249	826	207	210001222222101022212221022021222222222
AGA_260_3	222	2003	1819	926	207	222012222221211021212212122122122222222
AGA_260_3	222	2009	1040	644	206	222112222222222021222222122222222222222
AGA_260_3	222	2012	994	1135	206	222122222222222022222222222222222222222
AGA_260_3	222	2013	451	1265	206	212122222222222122222212222121222222222
AGA_260_3	222	2015	698	1426	206	221122222222112021211212022022222222222
AGA_260_3	222	2016	1824	1558	206	222012222221212022212212122122222222222
AGA_260_3	222	2019	1546	1714	206	210012122221222121212222122122222222222
AGA_260_3	222	2024	1518	766	205	222112222221212020211222122122222222222
AGA_260_3	222	2027	830	1469	205	221112222222222021222212122122222222222
AGA_260_3	222	2033	663	616	204	221122222222222022222222222222222222222
AGA_260_3	222	2037	1191	1125	204	222112222222222121222212122122222222222
AGA_260_3	222	2040	1114	1551	204	221022222220112010121112122122222222222
AGA_260_3	222	2041	1532	1599	204	222022222222212021212212122122222222222
AGA_260_3	222	2043	604	784	203	222112222222222022221212122222222222222
AGA_260_3	222	2045	585	1106	203	221112222221212121211212122122222222222
AGA_260_3	222	2047	841	1433	203	222112222222222021222212122122222222222
AGA_260_3	222	2052	1262	959	202	222212222222222022222212122122222222222
AGA_260_3	222	2054	523	1179	202	221122222222212022212222022022222222222
AGA_260_3	222	2056	1696	1649	202	211012122220222021202122122121122122222
AGA_260_3	222	2057	1487	212	201	220001222121101022222222022122122222222
AGA_260_3	222	2058	384	572	201	220022222222101022212221022022222222222
AGA_260_3	222	2060	1890	1303	201	222012222222222021222212222222222222222
AGA_260_3	222	2063	948	1441	201	222122222222222021222212122122222222222
AGA_260_3	222	2064	1700	1490	201	221012122221212020212122122122222222222
AGA_260_3	222	2066	1045	1711	201	210012122221111021202111022121222222222
AGA_260_3	222	2067	1620	291	200	222112222222212021212212122122222222222
AGA_260_3	222	2068	1164	469	200	220122222222212021221222122022222222222
AGA_260_3	222	2071	367	770	200	222122222222222022222212222222222222222
AGA_260_3	222	2074	802	1093	200	222212222222222022222222222222222222222
AGA_260_3	222	2076	1328	1280	200	222122222222212022212222122122222222222
AGA_260_3	222	2079	1178	557	199	222122222222222022222222222222222222222
AGA_260_3	222	2080	641	721	199	221112222222222022222222122122222222222
AGA_260_3	222	2081	1457	777	199	222112222222222021221222122122222222222
AGA_260_3	222	2083	1104	1005	199	222112222222222021222222222222222222222
AGA_260_3	222	2085	1177	1206	199	222112222222222021222222122122222222222
AGA_260_3	222	2088	1505	1341	199	221012222221212022222222122122222122222
AGA_260_3	222	2090	1689	1508	199	220012222220202020202212022022222222222
AGA_260_3	222	2091	1509	1586	199	222112122222222021222212122122222222222
AGA_260_3	222	2092	1515	1630	199	221122222221212021212212122122222222222
AGA_260_3	222	2093	786	1663	199	212122122222212021212212122121222222222
AGA_260_3	222	2097	1613	913	198	222112222222222022222222122122222222222
AGA_260_3	222	2100	778	1266	198	221012222221112020211112122122222222222
AGA_260_3	222	2101	830	1296	198	221112222222222021221212222222222222222
AGA_260_3	222	2102	1488	1362	198	222112222222222021222212122122222222222
AGA_260_3	222	2105	1459	1565	198	222122222222222022222212222222222222222
AGA_260_3	222	2107	645	393	197	222112222222222021221222222222222222222
AGA_260_3	222	2109	1369	706	197	222122222222222021222222222122222222222
AGA_260_3	222	2113	1346	942	197	222122222222222022222212122122222222222
AGA_260_3	222	2115	744	1292	197	221122222222212021211212122122222222222
AGA_260_3	222	2117	646	1612	197	211122222222212021212212022021222222222
AGA_260_3	222	2118	868	454	196	222112222222222021221222222222222222222
AGA_260_3	222	2122	587	1042	196	222112222222222021211212122122222222222
AGA_260_3	222	2123	548	1109	196	220002222121101022212221022022122222222
AGA_260_3	222	2131	1136	425	195	222122222222222021221222222122222222222
AGA_260_3	222	2132	1749	492	195	22201222222121202121110XX22X22222222222
AGA_260_3	222	2133	532	504	195	222112222222222021221212222222222222222
AGA_260_3	222	2134	720	668	195	222112222222222021221222222122222222222
AGA_260_3	222	2135	882	669	195	222112222222222022222222222222222222222
AGA_260_3	222	2139	1335	1322	195	222112222222222021222212122222222222222
AGA_260_3	222	2140	1191	1534	195	222012222221212020212212122122222222222
AGA_260_3	222	2141	813	1679	195	222122122222112021212212122122222222222
AGA_260_3	222	2142	1727	663	194	221112222222222021221212222122222222222
AGA_260_3	222	2144	802	1075	194	222112222222222022222222222222222222222
AGA_260_3	222	2145	1202	1376	194	222122222222222022222222122122222222222
AGA_260_3	222	2146	1635	1434	194	222122222222222022222222122122222222222
AGA_260_3	222	2147	873	1682	194	211122222221000010202222222221222221222
AGA_260_3	222	2150	689	528	193	222112222221222021221212122122222222222
AGA_260_3	222	2151	1420	774	193	222112222221222020221212122122222222222
AGA_260_3	222	2154	1975	976	193	221112222222212022222212122122122222222
AGA_260_3	222	2160	815	1330	193	222122222222222022222212222222222222222
AGA_260_3	222	2164	1162	1532	193	222022222221112021212222122122222222222
AGA_260_3	222	2166	945	381	192	221112222221212021211222122122222222222
AGA_260_3	222	2169	445	783	192	221112222222222022222222222222222222222
AGA_260_3	222	2170	890	821	192	221112222222222021221222122122222222222
AGA_260_3	222	2171	1937	871	192	222222222222212022222222122122222222222
AGA_260_3	222	2172	1727	1039	192	222122222222222021222212122122222222222
AGA_260_3	222	2173	992	1383	192	222112222222222021211212122122222222222
AGA_260_3	222	2174	680	1425	192	212122222222212021211212122122222222222
AGA_260_3	222	2178	920	669	191	222112222222222021221212122122222222222
AGA_260_3	222	2182	1253	907	191	221112222222212022222222122122222222222
AGA_260_3	222	2183	1753	959	191	222112222222212021212212122122222222222
AGA_260_3	222	2184	1144	1038	191	222112222222222021222212222222222222222
AGA_260_3	222	2185	947	1063	191	222112222222222021221222122122222222222
AGA_260_3	222	2188	1219	1537	191	222122222222212021212212122122222222222
AGA_260_3	222	2198	1792	1299	190	222122222222212022222222122122222222222
AGA_260_3	222	2201	932	356	189	222011222221111021211212122122222122222
AGA_260_3	222	2202	1161	999	189	222122222222222022222222222122222222222
AGA_260_3	222	2203	1150	1014	189	222112222222222021222222122122222222222
AGA_260_3	222	2204	453	1041	189	222112222222222022221212122122222222222
AGA_260_3	222	2205	1209	1085	189	222222222222222122222212222222222222222
AGA_260_3	222	2206	956	1146	189	222112222221222022222222222222222222222
AGA_260_3	222	2209	758	1459	189	220002222121101022212211022022122222222
AGA_260_3	222	2218	581	990	187	222122222221212021221212122122222222222
AGA_260_3	222	2219	827	1484	187	222122222222222021222212122122222222222
AGA_260_3	222	2221	1477	1574	187	222012122221222021222212222222222222222
AGA_260_3	222	2222	490	405	186	222112222222211022212212122122222222222
AGA_260_3	222	2225	414	636	186	222122222222222022222212222222222222222
AGA_260_3	222	2226	755	1165	186	221112222222222021221212122122122222222
AGA_260_3	222	2231	364	428	185	222102222222102021221222022022221222222
AGA_260_3	222	2233	1234	1150	185	222222222222222222222222222222222222222
AGA_260_3	222	2235	1606	741	184	222012222221212021211222022122222222222
AGA_260_3	222	2236	265	835	184	212112222221222222211211122121222222222
AGA_260_3	222	2238	1402	862	184	222112222222222021221212122122222222222
AGA_260_3	222	2240	603	1094	184	222112222221222021211212122122222222222
AGA_260_3	222	2244	1863	1505	184	212012122221212021212212122122222222222
AGA_260_3	222	2246	590	515	183	220112222222212022212222022022222222222
AGA_260_3	222	2247	1597	690	183	222122222222222022222222122122222222222
AGA_260_3	222	2248	250	801	183	210002222221201022212221022021222222222
AGA_260_3	222	2250	1499	921	183	222112222222212022222222122122222222222
AGA_260_3	222	2251	1093	1036	183	222112222222212021222212122122222222222
AGA_260_3	222	2254	725	1277	183	222122222221212121212222122122222222222
AGA_260_3	222	2257	647	1627	183	210012222222211021212221022022222222222
AGA_260_3	222	2258	1448	1713	183	222022222221222022212222222222222122222
AGA_260_3	222	2259	1743	312	182	222112222222211021211212122122222222222
AGA_260_3	222	2260	1898	724	182	220002222121101022202221022022122121222
AGA_260_3	222	2261	1612	728	182	222012222221212020211212122122222222222
AGA_260_3	222	2263	1501	795	182	222112222222212020211212122122222222222
AGA_260_3	222	2265	672	1180	182	222122222222222122221212122222222222222
AGA_260_3	222	2266	721	1261	182	221012222221112021211212122122222222222
AGA_260_3	222	2267	1071	1281	182	220012222121222220222222122022222222222
AGA_260_3	222	2272	1104	1512	182	221122222222212021222222022022222222222
AGA_260_3	222	2273	1104	1703	182	212122122222222022222212122121222222222
AGA_260_3	222	2275	936	604	181	222122222222222022222222122222222222222
AGA_260_3	222	2280	1334	1303	181	222122222222222021212212122122222222222
AGA_260_3	222	2282	1175	1553	181	222122222222212020211212022122222222222
AGA_260_3	222	2283	1578	689	180	222122222222222022222222122122222222222
AGA_260_3	222	2286	758	1153	180	222122222222212022222222122122222222222
AGA_260_3	222	2289	1509	1612	180	222122222222222021222212122122222222222
AGA_260_3	222	2293	1705	734	179	222012222221212020211212122122222222222
AGA_260_3	222	2295	1337	913	179	222122222222222021222212222222222222222
AGA_260_3	222	2296	1094	933	179	222112222222222020221222222122222222222
AGA_260_3	222	2298	490	1326	179	212112222222212021211212122121222222222
AGA_260_3	222	2303	603	1040	178	222112222222222021221212122122222222222
AGA_260_3	222	2306	1271	1142	178	222122222222222122222222122122222222222
AGA_260_3	222	2309	1022	1187	178	222122222222222022222222222222222222222
AGA_260_3	222	2312	1687	1451	178	221012122221222021222212122122222222222
AGA_260_3	222	2315	884	392	177	221112222222222021221222122122222222222
AGA_260_3	222	2316	430	524	177	222122222222222022222212122122222222222
AGA_260_3	222	2318	1327	778	177	222122222222222122222222222222222222222
AGA_260_3	222	2319	1661	780	177	222112222222212020221212122122222222222
AGA_260_3	222	2320	1940	922	177	221022122222212022212222122122222222222
AGA_260_3	222	2321	1979	1005	177	221102222222202020222222122122122122222
AGA_260_3	222	2323	1715	1417	177	222112122222222021222212122122222222222
AGA_260_3	222	2326	983	1722	177	212001222222102022212222022021122222222
AGA_260_3	222	2327	540	336	176	222022222222212021222222122122222222222
AGA_260_3	222	2328	660	567	176	220012222222212022212212122122222222222
AGA_260_3	222	2329	1694	677	176	220012222221101020211212022122222222222
AGA_260_3	222	2331	1131	909	176	222112222222222022222212122122222222222
AGA_260_3	222	2332	409	1086	176	222112222222212022222212122122222222222
AGA_260_3	222	2333	1946	1214	176	222012122222222022222222222122222222222
AGA_260_3	222	2337	874	415	175	222112222222222021221212122122222222222
AGA_260_3	222	2341	1022	530	175	222222222222222022222222222122222222222
AGA_260_3	222	2342	801	772	175	222102222222212021221212122122222222222
AGA_260_3	222	2343	398	842	175	210012222221211120211212122121122222222
AGA_260_3	222	2345	1184	1007	175	222112222222222022222222122222222222222
AGA_260_3	222	2350	557	1046	174	221112222222212122211222122122222222222
AGA_260_3	222	2351	476	1088	174	212112222222222021211212122122222222222
AGA_260_3	222	2354	634	1151	174	222122222222222121221222122122222222222
AGA_260_3	222	2356	967	1435	174	222112222222222021222212122122222222222
AGA_260_3	222	2357	854	1441	174	222112222222122021221212122122222222222
AGA_260_3	222	2362	1012	558	173	221102222221201022212222122122222222222
AGA_260_3	222	2367	616	1002	173	222112222222222122222222222222222222222
AGA_260_3	222	2371	879	462	172	222112222222222021221212122122222222222
AGA_260_3	222	2372	689	654	172	222112222222222022222222222222222222222
AGA_260_3	222	2375	585	1011	172	220012222222212022221222022022222222222
AGA_260_3	222	2378	1379	1287	172	222112222222212121212212122122222222222
AGA_260_3	222	2383	1675	1630	172	210012122220111011202122122122222222222
AGA_260_3	222	2384	1405	1773	172	211022122222212021212212122021222222222
AGA_260_3	222	2387	635	749	171	221122222222222022222212122122222222222
AGA_260_3	222	2390	366	818	171	222112222222222021221212122122222222222
AGA_260_3	222	2391	1230	1063	171	222222222222222022222222222122222222222
AGA_260_3	222	2393	1476	1297	171	222112222222222022222212122122222222222
AGA_260_3	222	2395	1487	1338	171	222122222222222022222212122122222222222
AGA_260_3	222	2397	1839	1560	171	221022222221222022212222122122222222222
AGA_260_3	222	2398	1034	1705	171	210022122222112022212222122121222222222
AGA_260_3	222	2399	1735	415	170	222112222222201021222212122022222222222
AGA_260_3	222	2403	431	1265	170	212112122222202022212222112122222222222
AGA_260_3	222	2405	1712	1485	170	221012122221212021212122122122222222222
AGA_260_3	222	2406	985	1534	170	221122222222112022222212122122222222222
AGA_260_3	222	2408	706	581	169	222112222222222021221212222222222222222
AGA_260_3	222	2412	1237	1130	169	222112222222222021222222222122222222222
AGA_260_3	222	2413	1897	1258	169	222122222222222022222212122222222222222
AGA_260_3	222	2417	1517	325	168	222102222222111021212212122122222222222
AGA_260_3	222	2421	418	777	168	222122222222222022222222222222222222222
AGA_260_3	222	2428	1378	1680	168	212122122222222022222212122122222222222
AGA_260_3	222	2429	1619	263	167	222012222221211021211212122122222222222
AGA_260_3	222	2430	953	385	167	222112222221212020211212122122222222222
AGA_260_3	222	2432	1626	724	167	222002222221211020211212122122222222222
AGA_260_3	222	2434	1359	958	167	222122222222222122222222222222222222222
AGA_260_3	222	2440	1323	1773	167	212112122222222022212212122122222222222
AGA_260_3	222	2447	538	1216	166	220012222221112021211212022022222222222
AGA_260_3	222	2449	619	1466	166	222122222222222021222212122122222222222
AGA_260_3	222	2451	576	263	165	221102222221212021222222222222222222222
AGA_260_3	222	2452	520	344	165	222112222222222022222222122122222222222
AGA_260_3	222	2453	1061	477	165	220002222221202022212222122022122222222
AGA_260_3	222	2454	1739	486	165	22111222222121202021111XX22X22222222222
AGA_260_3	222	2455	704	564	165	222112222222222021221212222222222222222
AGA_260_3	222	2456	733	664	165	222112222222222022222222122122222222222
AGA_260_3	222	2464	1479	1350	165	222112222222222022222222222122222222222
AGA_260_3	222	2474	1985	870	164	222102122222221021212212222122222222222
AGA_260_3	222	2482	934	584	163	221112222222212022212222122122222222222
AGA_260_3	222	2483	929	680	163	222122222222222022221212222122222222222
AGA_260_3	222	2484	1525	779	163	222012222221212020211212122122222222222
AGA_260_3	222	2487	480	946	163	221122222222222021221212122122222222222
AGA_260_3	222	2488	622	1031	163	222122222222222022221212222222222222222
AGA_260_3	222	2489	500	1074	163	221012222221111021211212122122222222222
AGA_260_3	222	2490	1015	1144	163	222122222222222022222222222222222222222
AGA_260_3	222	2492	518	1328	163	211012222221111021201202122121222222222
AGA_260_3	222	2494	663	1620	163	211122222222222122222212022021222222222
AGA_260_3	222	2495	1423	1712	163	212022122222222022222222122122222222222
AGA_260_3	222	2501	1362	806	162	221022222221211020211212022022222222222
AGA_260_3	222	2502	1256	808	162	222112222222211022212222122122222222222
AGA_260_3	222	2505	1117	1041	162	222112222222222021222212122222222222222
AGA_260_3	222	2508	1137	1529	162	222122222221212020221212122122222222222
AGA_260_3	222	2509	608	1542	162	211122122222212022211212022021222222222
AGA_260_3	222	2512	326	584	161	221012222221212022212221122122222222222
AGA_260_3	222	2513	712	604	161	222112222222222021221212122222222222222
AGA_260_3	222	2514	1094	649	161	222122222222222022222222222122222222222
AGA_260_3	222	2515	324	658	161	210012222221101022212221021021222222222
AGA_260_3	222	2516	1693	716	161	221002222221101020212212122022222122222
AGA_260_3	222	2517	429	1011	161	212112222222222022221212222222222222222
AGA_260_3	222	2519	1195	1235	161	222122222222222021222222122122222222222
AGA_260_3	222	2523	863	439	160	222122222222222022222222222122222222222
AGA_260_3	222	2525	277	618	160	222122222222212022222221122022222222222
AGA_260_3	222	2526	676	706	160	222112222222222021221212222222222222222
AGA_260_3	222	2527	574	724	160	222122222222222022221222122122222222222
AGA_260_3	222	2530	555	783	160	221112222222222021221222222222222222222
AGA_260_3	222	2533	1153	1331	160	222122222222222222222212122122222222222
AGA_260_3	222	2535	708	1479	160	211122222222222022222222122122222222222
AGA_260_3	222	2539	1594	283	159	222012222221211020211212122122222222222
AGA_260_3	222	2540	665	474	159	221122222222222021221212222222222222222
AGA_260_3	222	2544	642	1122	159	221122222222222021221222222222222222222
AGA_260_3	222	2552	550	403	158	222112222222222022211212122122222222222
AGA_260_3	222	2556	904	968	158	221112222222222021222212122122222222222
AGA_260_3	222	2557	629	1171	158	221012222221201210111212122122222222222
AGA_260_3	222	2564	1678	1479	158	221012122221222021222112122122222222222
AGA_260_3	222	2571	363	786	157	222122222222212021211212122122222222222
AGA_260_3	222	2573	684	1171	157	222122222222222122221212122122222222222
AGA_260_3	222	2577	1736	1653	157	211012122220111011202121022022222122212
AGA_260_3	222	2578	654	645	156	220001222221202021221212122122222222222
AGA_260_3	222	2579	773	808	156	220022222221212021211212022022222222222
AGA_260_3	222	2582	1837	892	156	221112222222212021212212122122222222222
AGA_260_3	222	2583	1255	921	156	222122222222212022222222122122222222222
AGA_260_3	222	2585	733	1209	156	221112222221222020221212222222222222222
AGA_260_3	222	2590	1171	1421	156	222222222222222122222212122122222222222
AGA_260_3	222	2595	1542	1559	156	222112122222222021222212122122222222222
AGA_260_3	222	2596	1553	1660	156	222022222221122021222222122122222222222
AGA_260_3	222	2599	397	619	155	210012222221102021211111022022222222222
AGA_260_3	222	2601	1886	766	155	221102222122202022222222122122122222222
AGA_260_3	222	2604	928	1059	155	220112222222212021222212022022222222222
AGA_260_3	222	2605	621	1106	155	222122222222222122221212122122222222222
AGA_260_3	222	2606	1709	1433	155	222012122221222021222212222122222222222
AGA_260_3	222	2608	1460	1449	155	222122222222212021222212122122122222222
AGA_260_3	222	2609	703	1462	155	212122222222212021211212022122222222222
AGA_260_3	222	2612	956	1686	155	212122122222222022222212122121222222222
AGA_260_3	222	2614	1039	685	154	221012222222222022222222122122222222222
AGA_260_3	222	2618	379	929	154	212112222222222021211212122121222222222
AGA_260_3	222	2624	830	1281	154	222112222222222022222212222222222222222
AGA_260_3	222	2631	1466	1766	154	211012122221222021212XXXX22X212222222X2
AGA_260_3	222	2632	1072	574	153	221122222222212022222222122122222222222
AGA_260_3	222	2636	310	1061	153	210012222222111022222222022021222222222
AGA_260_3	222	2637	1252	1121	153	222112222222222021222222222222222222222
AGA_260_3	222	2638	1050	1235	153	221012222221212021222212122122222222222
AGA_260_3	222	2641	1649	1747	153	221012222221111022212121022022222222212
AGA_260_3	222	2643	710	657	152	222112222222222022222222222222222222222
AGA_260_3	222	2645	263	821	152	21000122222120102121121XX22X21222222222
AGA_260_3	222	2646	1776	864	152	221012222221202221122222122122222222222
AGA_260_3	222	2648	1766	985	152	222012222221212021212222122022222222222
AGA_260_3	222	2649	737	1228	152	222112222222222021221212122122222222222
AGA_260_3	222	2650	604	1359	152	212112222222222022221212222221222222222
AGA_260_3	222	2652	1602	1581	152	221022122221212021212112022022222222222
AGA_260_3	222	2653	818	1661	152	212122122222222021222212122121222222222
AGA_260_3	222	2654	1504	1716	152	22102222222122202221222XX22X22222222222
AGA_260_3	222	2656	258	765	151	212012222221212021211111122121122222222
AGA_260_3	222	2657	1274	766	151	222112222222211022212222122122222222222
AGA_260_3	222	2661	433	932	151	221012222222222122222222022022222222222
AGA_260_3	222	2664	717	1128	151	222112222222222022222222222222222222222
AGA_260_3	222	2666	1493	1579	151	222122222222222022222222122122222222222
AGA_260_3	222	2671	640	293	150	221112222222222021222222122122222222222
AGA_260_3	222	2673	530	673	150	222112222222222022222212222122222222222
AGA_260_3	222	2674	408	1001	150	222222222222222022222222222222222222222
AGA_260_3	222	2677	1046	1218	150	221122222222222021222212122122222222222
AGA_260_3	222	2678	1122	1324	150	222122222222222222222222122122222222222
AGA_260_3	222	2680	1793	474	149	22001222222122202122X21XX22X22222222222
AGA_260_3	222	2681	981	594	149	222112222222212022222212122122122222222
AGA_260_3	222	2682	1107	623	149	222222222222222022222222222222222222222
AGA_260_3	222	2688	817	1307	149	221112222222222021221222122122222222222
AGA_260_3	222	2691	1856	1427	149	222012122221212021222222122122222222222
AGA_260_3	222	2692	719	1495	149	221122222222222022222212022022222222222
AGA_260_3	222	2693	1798	1635	149	211012122221212022202XX11220222222222X2
AGA_260_3	222	2699	1082	668	148	222122222222222022222222222122222222222
AGA_260_3	222	2701	1401	809	148	222112222221212020211212122122222222222
AGA_260_3	222	2702	1786	823	148	222012222221212221222222222222222222222
AGA_260_3	222	2705	1070	1148	148	222112222222222021222222222222222222222
AGA_260_3	222	2711	974	704	147	222112222222222022222222122122222222222
AGA_260_3	222	2713	1328	855	147	222122222222222021221222122122222222222
AGA_260_3	222	2717	1239	1065	147	222122222222212022222222122222222222222
AGA_260_3	222	2719	1906	1309	147	221012122221212020221212122122222222222
AGA_260_3	222	2720	977	1326	147	221112222222222022222222222222222222222
AGA_260_3	222	2722	1190	1554	147	222112222222212021212212122122222222222
AGA_260_3	222	2728	1429	785	146	222122222222222020211222122122222222222
AGA_260_3	222	2732	689	1509	146	212122222222222022222212122121222222222
AGA_260_3	222	2733	1052	678	145	221022222222212022222222122122222222222
AGA_260_3	222	2734	823	760	145	222112222222222021222212122122222222222
AGA_260_3	222	2738	795	816	145	221122222222222022222222022022222222222
AGA_260_3	222	2739	1486	943	145	221112222222222022222222122122222222222
AGA_260_3	222	2749	584	467	144	220002222121101022212211022022222222222
AGA_260_3	222	2751	1644	798	144	222112222222222021222212122122222222222
AGA_260_3	222	2753	1161	1154	144	221112222222212022212212022122222222222
AGA_260_3	222	2755	538	1287	144	210012222121101021201121022022222222222
AGA_260_3	222	2756	1282	1287	144	222112222221222021222212122122222122222
AGA_260_3	222	2759	1507	164	143	222112222222212021212212122122222222222
AGA_260_3	222	2763	747	778	143	222112222222222021221212122122222222222
AGA_260_3	222	2767	994	1075	143	222112222221212021221212122122222222222
AGA_260_3	222	2769	1952	1322	143	222112122222222020222212222222222222222
AGA_260_3	222	2771	1516	1601	143	222122122222212021212212122122222222222
AGA_260_3	222	2775	933	399	142	220012222121201021211212022122222222222
AGA_260_3	222	2776	668	586	142	222122222222222122222212122122222222222
AGA_260_3	222	2788	1615	298	141	222112222222212021211212122122222222222
AGA_260_3	222	2789	539	421	141	222112222222222022211212122122222222222
AGA_260_3	222	2790	955	658	141	222112222222222022222222222222222222222
AGA_260_3	222	2791	978	666	141	222122222221222021221222222222222222222
AGA_260_3	222	2792	1637	681	141	221122222222222021221222122122222222222
AGA_260_3	222	2803	357	704	140	222012222221212122212222122122222222222
AGA_260_3	222	2805	1328	903	140	222112222222222021221212222222222222222
AGA_260_3	222	2813	609	1506	140	222122222222222122212212122121222222222
AGA_260_3	222	2814	1485	1550	140	222112222222222022222212222122222222222
AGA_260_3	222	2816	1494	1629	140	222122222222222021212212122122222222222
AGA_260_3	222	2817	1320	1753	140	212112122222222022222212122121222222222
AGA_260_3	222	2821	1845	917	139	222112222222212021212212122122222222222
AGA_260_3	222	2822	998	947	139	220112222121202011111212022022222222222
AGA_260_3	222	2824	522	1139	139	220122222222212021211212022022222222222
AGA_260_3	222	2827	719	1452	139	221122222222212021211212022122222222222
AGA_260_3	222	2828	814	1483	139	221122222222222022222212022122222222222
AGA_260_3	222	2831	1454	101	138	221001222221101022212211122022122222222
AGA_260_3	222	2833	674	509	138	221112222221222021221212122122222222222
AGA_260_3	222	2847	1211	430	137	222112222222222021222222222222222222222
AGA_260_3	222	2849	1005	882	137	222112222222222022222222222222222222222
AGA_260_3	222	2852	909	1001	137	220012222222212022222222022122222222222
AGA_260_3	222	2855	1140	1478	137	221112222222212021212222122122222222222
AGA_260_3	222	2861	923	465	136	221122222221211020211212122122222222222
AGA_260_3	222	2863	441	541	136	222122222222222021221212122122222222222
AGA_260_3	222	2866	1569	957	136	221112222222202022222222122022222222222
AGA_260_3	222	2869	1917	1252	136	222012122221222022222222122122222222222
AGA_260_3	222	2872	1274	1509	136	220012222221202020212212022022222222222
AGA_260_3	222	2876	1014	402	135	222122222221212021211222122122222222222
AGA_260_3	222	2877	543	429	135	221012222221112022211212122122222222222
AGA_260_3	222	2885	495	1159	135	221112222222212021211212022022222222222
AGA_260_3	222	2887	1235	1243	135	222122222222222022222222222222222222222
AGA_260_3	222	2893	1843	1488	135	221022122221212021212112122122222222222
AGA_260_3	222	2897	1275	552	134	220012222221222020221222222222222222222
AGA_260_3	222	2898	317	700	134	212112222222212022211211122122222222222
AGA_260_3	222	2900	662	747	134	222122222222222122222222222222222222222
AGA_260_3	222	2904	1213	1230	134	222122222222222122222222122122222222222
AGA_260_3	222	2907	1755	1627	134	211012122220211021202112022021222122212
AGA_260_3	222	2914	996	640	133	222122222222222021222222222222222222222
AGA_260_3	222	2927	1148	1519	133	222112222222212021222222122122222222222
AGA_260_3	222	2929	1773	1604	133	212012122221222021212112122121222222222
AGA_260_3	222	2934	1479	283	132	221012222222211021212222122122222222222
AGA_260_3	222	2937	1323	931	132	222112222222222021222212222222222222222
AGA_260_3	222	2940	969	1141	132	222112222222222022222222222222222222222
AGA_260_3	222	2943	1084	1410	132	2200122222222110222XXXXXX22X222222222XX
AGA_260_3	222	2946	1605	319	131	222112222222101021211211122122222222222
AGA_260_3	222	2949	630	411	131	221122222222222022222222122222222222222
AGA_260_3	222	2952	1459	747	131	222112222221212020221212122122222222222
AGA_260_3	222	2953	792	764	131	222112222222222021221212122122222222222
AGA_260_3	222	2955	418	970	131	221022222221212022221212022022222222222
AGA_260_3	222	2962	1662	1477	131	222112122222222021222212122122222222222
AGA_260_3	222	2965	1712	674	130	220012222221211021212212022022222222222
AGA_260_3	222	2966	1512	709	130	221122222222222122222222122122222222222
AGA_260_3	222	2967	1886	728	130	220002222121201022212222022022222122222
AGA_260_3	222	2970	1983	985	130	221002122222101022212222122122122122222
AGA_260_3	222	2982	824	1723	130	211012222221101022202111022021222222222
AGA_260_3	222	2984	1792	363	129	222112222222211021212212122122222222222
AGA_260_3	222	2985	1128	536	129	220122222222222022222222222122222222222
AGA_260_3	222	2986	322	678	129	221112222221111021212221122122222222222
AGA_260_3	222	2988	261	811	129	212112222221201022221211122121222222222
AGA_260_3	222	2992	1742	1351	129	222012122221222021222222222122222222222
AGA_260_3	222	2996	1403	1745	129	211022122222212022222212122121222222222
AGA_260_3	222	2999	943	628	128	222122222222222022222222222222222222222
AGA_260_3	222	3002	516	893	128	222112222222222022222222122122222222222
AGA_260_3	222	3003	1770	898	128	221022222221212221222222122122222222222
AGA_260_3	222	3005	708	1038	128	222222222222222022222222122122222222222
AGA_260_3	222	3010	1181	1623	128	212122122222222022222212122122222222222
AGA_260_3	222	3014	501	408	127	222122222222222022222222122122222222222
AGA_260_3	222	3016	1177	574	127	222122222222222022221222222122222222222
AGA_260_3	222	3017	1553	671	127	222122222222222022222222222222222222222
AGA_260_3	222	3025	1174	1277	127	222112222222222021222212122122222222222
AGA_260_3	222	3026	1900	1279	127	221012122222222022222222122122222222222
AGA_260_3	222	3034	1381	805	126	222122222221212020211212122122222222222
AGA_260_3	222	3038	1003	1058	126	220112222222212022222222022022222222222
AGA_260_3	222	3040	884	1354	126	222222222222212022222222122122222222222
AGA_260_3	222	3049	879	404	125	222112222222222021221212122122222222222
AGA_260_3	222	3050	1077	681	125	222122222222222021221212122122222222222
AGA_260_3	222	3053	673	985	125	222122222222222022222222122122222222222
AGA_260_3	222	3057	1796	1453	125	221122122221222021212212122222222222222
AGA_260_3	222	3060	1339	517	124	221112222221222021221222222222222222222
AGA_260_3	222	3069	736	1443	124	220012212121101010101111022022222222212
AGA_260_3	222	3077	715	566	123	222112222222222021221212222222222222222
AGA_260_3	222	3082	305	1050	123	222122222222222022222222222222222222222
AGA_260_3	222	3086	966	1710	123	211012222221102022212211022021222222222
AGA_260_3	222	3088	1378	1726	123	212122122222222021222212122122222222222
AGA_260_3	222	3091	1048	393	122	221122222222212022211222122122222222222
AGA_260_3	222	3094	408	656	122	222122222222222021222212122122222222222
AGA_260_3	222	3111	1388	196	121	221112222222211021211212222222222222222
AGA_260_3	222	3119	441	889	121	222122222222222222222222122122222222222
AGA_260_3	222	3122	1975	994	121	221012222222202022212222122122122222222
AGA_260_3	222	3125	973	1126	121	221112222222222022212222122122222222222
AGA_260_3	222	3128	1684	1588	121	222022222222222022222222122122222222222
AGA_260_3	222	3130	1512	785	120	221112222222212021221222122122222222222
AGA_260_3	222	3134	1373	904	120	222112222222222021221212122122222222222
AGA_260_3	222	3139	1116	1599	120	221012222222222221212222122122222222222
AGA_260_3	222	3140	1260	1778	120	212122122222222022222212122121222222222
AGA_260_3	222	3150	577	1119	119	220001122121100022102221022022122121222
AGA_260_3	222	3151	817	1406	119	222222222222222022222212122122222222222
AGA_260_3	222	3152	1155	1487	119	222122222222212021211212122122222222222
AGA_260_3	222	3153	1146	1738	119	212122122222222022222212222222222222222
AGA_260_3	222	3161	1001	891	118	222112222222222022222222222222222222222
AGA_260_3	222	3163	1775	1021	118	222112222221222021212212122122222222222
AGA_260_3	222	3164	571	1081	118	221012222222111022212222022122222222222
AGA_260_3	222	3169	822	1275	118	222112222222222021221212222222222222222
AGA_260_3	222	3170	1750	1537	118	211012122221112021212212122121222222222
AGA_260_3	222	3172	1645	259	117	221112222221211021212212122122222222222
AGA_260_3	222	3176	1898	710	117	220002222121200022202211022022222122222
AGA_260_3	222	3178	378	799	117	222112222222222021221212122122222222222
AGA_260_3	222	3179	433	852	117	222112222222222222222222122222222222222
AGA_260_3	222	3188	796	1477	117	220122222222122021211212022022222222222
AGA_260_3	222	3189	1767	1518	117	211012122220111021211112122121122122222
AGA_260_3	222	3201	997	1351	116	222122222222222022222222122122222222222
AGA_260_3	222	3204	1774	1454	116	222112222221212020211212122122222222222
AGA_260_3	222	3208	1175	451	115	220012222221222021221222122222222222222
AGA_260_3	222	3210	535	873	115	222112222222222022221212122122222222222
AGA_260_3	222	3214	966	1035	115	220112222222212021212222022022222222222
AGA_260_3	222	3216	890	1081	115	222112222222212021221222122122222222222
AGA_260_3	222	3241	818	1294	114	221112222222222021221212222222222222222
AGA_260_3	222	3243	1088	1465	114	220122222222112022212222022022222222222
AGA_260_3	222	3247	843	1718	114	211022222222212222222222022022222222222
AGA_260_3	222	3253	954	992	113	221012222222202022222222122122222222222
AGA_260_3	222	3254	854	989	113	222112222222222021222212122122222222222
AGA_260_3	222	3261	1505	1406	113	221112222222222022222222122122122222222
AGA_260_3	222	3266	1563	1771	113	221022222221212022202121022022222222222
AGA_260_3	222	3267	1521	178	112	222112222222222021211212122122222222222
AGA_260_3	222	3268	580	306	112	220002222221212121222222122122222222222
AGA_260_3	222	3271	1015	546	112	222102222222221021212222122122122222222
AGA_260_3	222	3276	470	1003	112	221112222221222021221212122122222222222
AGA_260_3	222	3279	812	1287	112	222112222222222021221212222222222222222
AGA_260_3	222	3285	917	659	111	222112222222222021221212222222222222222
AGA_260_3	222	3288	733	1165	111	222122222222222022222212122222222222222
AGA_260_3	222	3294	991	1690	111	210001222222101022212212022021222222222
AGA_260_3	222	3298	877	823	110	221112222222221011211222122122222222222
AGA_260_3	222	3303	668	1060	110	222112222222222021221212222122222222222
AGA_260_3	222	3305	592	1136	110	222112222222212022212222122122122222222
AGA_260_3	222	3311	1084	1579	110	210001122222101022202211012022222222222
AGA_260_3	222	3318	712	630	109	222112222222222022222222222222222222222
AGA_260_3	222	3319	1082	636	109	222122222222222022222222122222222222222
AGA_260_3	222	3322	1573	761	109	221012222222212021212212122022222222222
AGA_260_3	222	3324	1495	937	109	222122222222212021222222122122222222222
AGA_260_3	222	3328	926	1510	109	222222222222212022222222122122222222222
AGA_260_3	222	3333	1415	699	108	222112222222222021221222122122222222222
AGA_260_3	222	3342	1260	1141	108	222222222222222022222222222222222222222
AGA_260_3	222	3347	987	661	107	222122222221222021221222222222222222222
AGA_260_3	222	3360	1817	1568	107	210012122221212021212212122122222222222
AGA_260_3	222	3361	906	1581	107	212222222222212022212222122122222222222
AGA_260_3	222	3363	659	302	106	222112222222222021221222222222222222222
AGA_260_3	222	3364	411	546	106	222122222222222022221212122122222222222
AGA_260_3	222	3365	1101	590	106	221122222222212022222222122122222222222
AGA_260_3	222	3367	1733	788	106	220112222222212121222222122122222222222
AGA_260_3	222	3372	1453	901	106	222112222222222021222222122122222222222
AGA_260_3	222	3374	545	1240	106	220122222121111011211211022022222222222
AGA_260_3	222	3377	1411	1482	106	222222222222222021222212122122222222222
AGA_260_3	222	3378	1582	1515	106	222112222222222022222222122222222222222
AGA_260_3	222	3379	811	1541	106	222122222222222022222212122121222222222
AGA_260_3	222	3393	699	896	104	222122222222222022222222122122222222222
AGA_260_3	222	3403	969	1722	104	210002222222102022202211022021122222222
AGA_260_3	222	3418	1873	1494	103	222122122222212021212222122122222222222
AGA_260_3	222	3421	1572	281	102	222012222221111021212212122122222222222
AGA_260_3	222	3446	1969	877	101	222112222222222022212212122122222222222
AGA_260_3	222	3449	1132	1102	101	220002222222201022212222022122122222222
AGA_260_3	222	3452	1527	1349	101	221122222222222022222222222222222222222
AGA_260_3	222	3456	1321	1785	101	222212222222222022222212122122222222222
AGA_260_3	222	3457	565	610	100	222112222222222022222212122122222222222
AGA_260_3	222	3460	438	753	100	222122222222222222222222222122222222222
AGA_260_3	222	3468	677	1159	100	222122222222222022222222122122222222222
AGA_260_3	222	3470	659	1610	100	211122122222212122222212022021222222222
AGA_260_3	222	3475	845	860	99	220012222121211022211212022022222222222
AGA_260_3	222	3488	926	1779	99	210002222221101010222111022022222222222
AGA_260_3	222	3489	487	616	98	222222222222222022222222122122222222222
AGA_260_3	222	3493	1210	1143	98	222122222222222021222222122122222222222
AGA_260_3	222	3500	991	364	97	220022222222222022222222222222222222222
AGA_260_3	222	3509	680	1195	97	222122222222222021221212122122222222222
AGA_260_3	222	3511	1264	1299	97	222122222222222022222212222122222222222
AGA_260_3	222	3515	1602	1526	97	222112122222212021212212122122222222222
AGA_260_3	222	3517	1870	1571	97	211012122222212022212222122121222222222
AGA_260_3	222	3528	536	1298	96	211012122221112022211212122121122222222
AGA_260_3	222	3539	1826	860	95	221112222222222021222222222222222222222
AGA_260_3	222	3543	701	1226	95	222122222222212121211212122122222222222
AGA_260_3	222	3544	1442	1302	95	222112222222212021222222122122222222222
AGA_260_3	222	3546	982	1372	95	222122222222222022222212122122222222222
AGA_260_3	222	3548	1909	716	94	220002222221101022202222022022122122222
AGA_260_3	222	3549	1340	743	94	222222222222222022222222122122222222222
AGA_260_3	222	3550	1028	875	94	222112222222222022222222222222222222222
AGA_260_3	222	3551	1403	878	94	222122222222222121221212222122222222222
AGA_260_3	222	3556	1100	1418	94	220122222222212022222222022022222222222
AGA_260_3	222	3557	1190	1449	94	222122222222222022222222122122222222222
AGA_260_3	222	3560	1070	1610	94	211022122222111022212222022021222222222
AGA_260_3	222	3564	1395	144	93	222111222222112021221212122122222222222
AGA_260_3	222	3578	1729	1657	93	221012122221111011202121022022222222212
AGA_260_3	222	3584	1935	1189	92	222122122222222022222222222122222222222
AGA_260_3	222	3591	937	1510	92	222122222222122022222222122122222222222
AGA_260_3	222	3608	858	1084	91	222112222222222021222212122122222222222
AGA_260_3	222	3633	1592	291	89	222112222222111021221212122122222222222
AGA_260_3	222	3634	1790	412	89	222102222222111021212211122022222222222
AGA_260_3	222	3649	1719	1434	89	222012122221222021222212122122222222222
AGA_260_3	222	3655	587	293	88	221012222221222121222222222222222222222
AGA_260_3	222	3657	856	700	88	221112222222222022222222122122222222222
AGA_260_3	222	3659	352	900	88	212122122222222122222222222221222222222
AGA_260_3	222	3661	1102	974	88	222112222222222022222222222222222222222
AGA_260_3	222	3670	319	593	87	221102222221112022211121122122222222222
AGA_260_3	222	3671	512	815	87	222122122221222122222222122122222222222
AGA_260_3	222	3678	901	1649	87	212122122222222022201212022021222222222
AGA_260_3	222	3680	1606	283	86	222012222221111020211212122122222222222
AGA_260_3	222	3694	776	1633	86	222122222222212122222222122122222222222
AGA_260_3	222	3700	336	831	85	212122222222222022222222222222222222222
AGA_260_3	222	3712	803	1270	85	222112222221222021212212222122222222222
AGA_260_3	222	3728	644	954	84	222122222222222122222222122122222222222
AGA_260_3	222	3729	411	963	84	222122222222222122222212122122222222222
AGA_260_3	222	3731	598	1067	84	222122222222222021221212122122222222222
AGA_260_3	222	3744	1957	989	83	221112122222212022222222122122122222222
AGA_260_3	222	3748	1290	1732	83	222222122222222022222212122122222222222
AGA_260_3	222	3751	1750	729	82	222112222222222122222222122122222222222
AGA_260_3	222	3752	1331	736	82	222122222222222022222222222122222222222
AGA_260_3	222	3754	351	920	82	222222222222222222222222222222222222222
[truncated: 3,627 more rows]
