# Supplementary material for: Characterizing the heterogeneity of tumor tissues from spatially resolved molecular measures
Source: PLoS One. 2017 Nov 30;12(11):e0188878. doi: 10.1371/journal.pone.0188878 (PMC5708750; doi:10.1371/journal.pone.0188878)
Supplement: S3 File — This zip file (0.5 MB) contains an R script implementation of the MOHA tool and supporting data files to compute MOHA diversity metrics. The README document within this zip file contains instructions on running the R scripts. (ZIP) [file pone.0188878.s003.zip › MOHA_Tool/MOHA_Tool_Functions.R]

SQR_D_CRITICAL_PARAMETER = 1.72

numCellNeighborsByFrequencyToReport = 10

numRandomDraws = 0

dataTableName = "ms3_epi"

PLOT_COFIG_2_NO_COLOR = FALSE

levelAdj = 0.06   

MIN_NUM_EPI_CELLS_PER_CORE = 100


##################################################################
##################################################################


computeCellNeighborsFromSlideData = function(x) {
  ci = x[1]
  fovData = slideData[slideData[ci,"SlideID" ] == slideData[ ,"SlideID" ] & slideData[ci,"SpotID" ] == slideData[ ,"SpotID" ], ]
  cijn = data.frame("SlideID"=slideData[ci,"SlideID" ],"SpotID"=slideData[ci,"SpotID" ],"CellID_ci"=slideData[ci,"CellID" ],"CellID_cj"=fovData[,"CellID"],"normSqrDist"=0.0)
  dx = slideData[ci,"Centroid_x"] - fovData[,"Centroid_x"]
  dy = slideData[ci,"Centroid_y"] - fovData[,"Centroid_y"]
  dr = slideData[ci,"radius"] + fovData[,"radius"]
  dr[dr <= 0] = 1E-8
  cijn[,"normSqrDist"] = (dx * dx + dy * dy) / (dr * dr)
  cijn  = cijn[cijn[,"normSqrDist"] <= SQR_D_CRITICAL_PARAMETER, ]
  cijn  = cijn[cijn[,"CellID_ci"] != cijn[,"CellID_cj"], ]
  return (cijn)
}

##################################################################
##################################################################


#  Compute Shannon-Weaver Diversity Index
computeMaxPossibleCellSocialStates = function(numOfCells) {
  if (numOfCells < 2)
    return (1) ##do not allow value to go to zero to prevent division by zero issues.
  k = floor((sqrt(8 * numOfCells + 1) - 1) / 2)
  return (k)
}


##################################################################
##################################################################


#  Compute Shannon-Weaver Diversity Index
computeShannonEntropy = function(states) {
  states = states[states != 0]
  if (length(states[states != 0]) == 0)
    return (0)
  sumStates = sum(states)
  stateFreq = states / sumStates
  entropy = -sum(stateFreq * log(stateFreq))
  return (entropy)
}


##################################################################
##################################################################

computeSqrStateDifference = function(statei,statej) {
  if (statei == statej)
    return (0)
  mseq = seq(1,nchar(statei))
  delta = as.numeric(substring(statei, mseq, mseq)) - as.numeric(substring(statej, mseq, mseq))
  return (sum(delta * delta))
}


##################################################################
##################################################################

#  Compute MOHA Diversity Metrics
generateCellStateData = function(slideData) {
  
  if (nrow(slideData) == 0) {
    print("Problem - No Cells (rows) in slideData")
    return (mohaMetrics)
  }
  
  csTable = data.frame(table(slideData[,"MarkerStates"]))
  colnames(csTable)[1]= "MarkerStates"
  colnames(csTable)[2]= "NumCells"
  csTable = csTable[order(csTable[,"NumCells"], decreasing=TRUE),]
  numCells = sum(csTable[,"NumCells"])
  csTable[,"Freq"] = csTable[,"NumCells"] / numCells
  
  return(csTable)
}

##################################################################
##################################################################

#  Compute MOHA Diversity Metrics
computeMOHAmetrics = function(slideData, MAX_NUM_STATES) {
  
  mohaMetrics = data.frame("NumCells"=numeric(),
                           "AvgCellCoordinationNumber"=numeric(),
                           "MaxCellCoordinationNumber"=numeric(),
                           "CellCoordinationNumber_Entropy"=numeric(),
                           "CellCoordinationNumber_Heterogeneity"=numeric(),
                           "MaxNumStates"=numeric(),
                           "NumObsStates"=numeric(),
                           "Molecular_Disparity"=numeric(),
                           "Molecular_Entropy"=numeric(),
                           "Molecular_Heterogeneity"=numeric(),
                           "CellFamily_Entropy"=numeric(),
                           "CellFamily_Heterogeneity"=numeric(),
                           "CellNeighbor_Entropy"=numeric(),
                           "CellNeighbor_Heterogeneity"=numeric(),
                           "CellSocial_Entropy"=numeric(),
                           "CellSocial_Heterogeneity"=numeric(),
                           "RandomizeOverLocations_CellFamily_Entropy"=numeric(),
                           "RandomizeOverLocations_CellFamily_Heterogeneity"=numeric(),
                           "RandomizeOverGrid4_CellFamily_Entropy"=numeric(),
                           "RandomizeOverGrid4_CellFamily_Heterogeneity"=numeric())
  
  if (nrow(slideData) == 0) {
    print("Problem - No Cells (rows) in slideData")
    return (mohaMetrics)
  }
  
  
  ###################################################################
  ###### Compute Metrics - Molecular ################################
  ###################################################################
  
  
  
  csTable = data.frame(table(slideData[,"MarkerStates"]))
  colnames(csTable)[1]= "MarkerStates"
  colnames(csTable)[2]= "NumCells"
  csTable = csTable[order(csTable[,"NumCells"], decreasing=TRUE),]
  numCells = sum(csTable[,"NumCells"])
  NumObsMolecularStates = nrow(csTable)
  maxNumPossibleMolecularStates = min(MAX_NUM_STATES,numCells)
  csTable[,"Freq"] = csTable[,"NumCells"] / numCells
  molecularEntropy = -sum(csTable[,"Freq"] * log(csTable[,"Freq"]))
  molecularHeterogeneity = molecularEntropy / log(maxNumPossibleMolecularStates)
  
  
  md = as.matrix(combn(as.character(csTable[,"MarkerStates"]), 2))
  md = as.data.frame(t(md))
  colnames(md)[1]= "MarkerState_1"
  colnames(md)[2]= "MarkerState_2"
  md = merge(md,csTable[,c("MarkerStates","Freq")],by.x="MarkerState_1",by.y="MarkerStates")
  colnames(md)[3]= "Freq_1"
  md = merge(md,csTable[,c("MarkerStates","Freq")],by.x="MarkerState_2",by.y="MarkerStates")
  colnames(md)[4]= "Freq_2"
  
  md[,"SqrStateDifference"]  = mapply(computeSqrStateDifference, md$MarkerState_1, md$MarkerState_2)
  md[,"FreqTimesSqrStateDifference"] = md[,"Freq_1"] * md[,"Freq_2"] * md[,"SqrStateDifference"] 
  molecularDisparity = sum( md[,"FreqTimesSqrStateDifference"])
  
  
  mohaMetrics[1,"NumCells"] = numCells
  mohaMetrics[1,"MaxNumStates"] = maxNumPossibleMolecularStates
  mohaMetrics[1,"NumObsStates"] = NumObsMolecularStates
  mohaMetrics[1,"Molecular_Disparity"] = molecularDisparity
  mohaMetrics[1,"Molecular_Entropy"] = molecularEntropy
  mohaMetrics[1,"Molecular_Heterogeneity"] = molecularHeterogeneity
  
  
  
  ###################################################################
  ###### Compute Probability Method Grid4 Cell Family Distribution  #
  ###################################################################
  
  z = 4
  
  PmDist = csTable[,"Freq"]
  
  gridFamilyDiversity.numPossibleStates = z + 1
  gridFamilyDiversity.numStates = z + 1
  gridFamilyDiversity.totalEntities = 0
  Pfk = rep(0, times = z + 1)
  
  sumPfk = 0
  for (k in 0:z) {
    
    if (k == 0) {	
      for (i in 1:NumObsMolecularStates) {
        Pfk[k+1] = Pfk[k+1] + PmDist[i] * (1.0-PmDist[i])^(z)
      }
      
    } else if (k == z) {
      for (i in 1:NumObsMolecularStates) {
        Pfk[k+1] = Pfk[k+1] + PmDist[i] * (PmDist[i])^(k)
      }
    } else {
      for (i in 1:NumObsMolecularStates) {
        Pfk[k+1] = Pfk[k+1] + PmDist[i] * ((1.0-PmDist[i])^ (z - k)) * ((PmDist[i])^(k))
      }
      numPerm = 1
      gz = z
      gk = k
      while(gz > z - k | gk > 0) {
        if (gz > z-k) {
          numPerm = numPerm * gz
          gz = gz - 1
        }
        if (gk > 0) {
          numPerm = numPerm / gk
          gk = gk - 1
        }
      }
      Pfk[k+1] = Pfk[k+1] * numPerm
    }
    
    sumPfk = sumPfk + Pfk[k+1]
  }
  gridFamilyDiversity.totalEntities = floor(numCells * sumPfk)
  
  
  
  gridFamilyDiversity.entropy = 0
  if (gridFamilyDiversity.totalEntities > 0) {
    for (k in 0:z) {
      if (Pfk[k+1] > 0) {
        propValue = Pfk[k+1] / sumPfk
        if (propValue > 1e-8) {
          gridFamilyDiversity.entropy = gridFamilyDiversity.entropy + propValue * log(propValue)
        }
      }
    }
  }
  
  gridFamilyDiversity.entropy = abs(gridFamilyDiversity.entropy)
  if (gridFamilyDiversity.numPossibleStates > 1) {
    gridFamilyDiversity.heterogeneity = gridFamilyDiversity.entropy / log(gridFamilyDiversity.numPossibleStates)
  } else {
    gridFamilyDiversity.heterogeneity = 0
  }
  
  
  mohaMetrics[1,"RandomizeOverGrid4_CellFamily_Entropy"] = gridFamilyDiversity.entropy
  mohaMetrics[1,"RandomizeOverGrid4_CellFamily_Heterogeneity"] = gridFamilyDiversity.heterogeneity
  
  
  ###################################################################
  ###### Compute Cell Neighbors for Slide Data  #####################
  ###################################################################
  
  
  datalist = list()
  for(ci in 1:nrow(slideData)) {
    cijn = slideData[slideData[,"SlideID" ] == slideData[ci,"SlideID" ] & slideData[,"SpotID" ] == slideData[ci,"SpotID" ], c("SlideID","SpotID","CellID","Centroid_x","Centroid_y","radius")]
    colnames(cijn)[3] = "CellID_cj"
    cijn[,"normSqrDist"] = ((slideData[ci,"Centroid_x"] - cijn[,"Centroid_x"])^2 + (slideData[ci,"Centroid_y"] - cijn[,"Centroid_y"])^2) / (slideData[ci,"radius"] + cijn[,"radius"])^2
    cijn  = cijn[cijn[,"normSqrDist"] <= SQR_D_CRITICAL_PARAMETER,]
    cijn[,"CellID_ci"] = slideData[ci,"CellID"]
    cijn  = cijn[cijn[,"CellID_ci"] != cijn[,"CellID_cj"], ]
    datalist[[ci]] = cijn
  }
  cellNeighborData = do.call(rbind, datalist)
  cellNeighborData = cellNeighborData[,c("SlideID","SpotID","CellID_ci","CellID_cj","normSqrDist")]
  
  
  ###################################################################
  ###### Compute CellNeighbor and CellFamily Spatial Diversity  #####
  ###################################################################
  
  
  table_CellNeighborClusterRecs = data.frame("clusterSize"=numeric() ,"numEntities"=numeric()) 
  table_CellFamilyClusterRecs = data.frame("clusterSize"=numeric() ,"numEntities"=numeric()) 
  cellCoordinationNumberClusterRecs = data.frame("clusterSize"=numeric() ,"numEntities"=numeric()) 
  
  maxNumCellNeighbors = 0
  
  for(ci in 1:nrow(slideData)) {
    
    cicjn = cellNeighborData[cellNeighborData[,"SlideID"] == slideData[ci,"SlideID"] & cellNeighborData[,"SpotID"] == slideData[ci,"SpotID"] & cellNeighborData[,"CellID_ci"] == slideData[ci,"CellID"],]
    numCellNeighbors = nrow(cicjn)
    if (maxNumCellNeighbors < numCellNeighbors) {
      maxNumCellNeighbors = numCellNeighbors
    }
    
    table_neighborPathwayStates = data.frame("StateValue"=character(),"expressionCount"=numeric()) 
    
    if (nrow(cicjn) > 0) {
      for(si in 1:nrow(cicjn)) {
        
        cj = which(slideData[ ,"SlideID"] == cicjn[si,"SlideID"] & slideData[ ,"SpotID"] == cicjn[si,"SpotID"] & slideData[ ,"CellID"] == cicjn[si,"CellID_cj"])
        
        indexes = which(table_neighborPathwayStates[,"StateValue"] == slideData[cj,"MarkerStates"])
        if (length(indexes) < 1) {
          ri = nrow(table_neighborPathwayStates) + 1
          table_neighborPathwayStates[ri,"StateValue"] = slideData[cj,"MarkerStates"]
          table_neighborPathwayStates[ri,"expressionCount"] = 1
        } else {
          table_neighborPathwayStates[indexes,"expressionCount"] = table_neighborPathwayStates[indexes,"expressionCount"] + 1
        }
        
      }
    }
    
    ######Cluster cells by pathway state around touching cell measure i
    if (nrow(table_neighborPathwayStates)) {
      for(k in 1:nrow(table_neighborPathwayStates)) {
        indexes = which(table_CellNeighborClusterRecs[,"clusterSize"] == table_neighborPathwayStates[k,"expressionCount"])
        if (length(indexes) < 1) {
          ri = nrow(table_CellNeighborClusterRecs) + 1
          table_CellNeighborClusterRecs[ri,"clusterSize"] = table_neighborPathwayStates[k,"expressionCount"]
          table_CellNeighborClusterRecs[ri,"numEntities"] = 1
        } else {
          table_CellNeighborClusterRecs[indexes,"numEntities"] = table_CellNeighborClusterRecs[indexes,"numEntities"] + 1
        }
      }
    }
    
    
    indexes = which(cellCoordinationNumberClusterRecs[,"clusterSize"] == numCellNeighbors)
    if (length(indexes) < 1) {
      ri = nrow(cellCoordinationNumberClusterRecs) + 1
      cellCoordinationNumberClusterRecs[ri,"clusterSize"] = numCellNeighbors
      cellCoordinationNumberClusterRecs[ri,"numEntities"] = 1
    } else {
      cellCoordinationNumberClusterRecs[indexes,"numEntities"] = cellCoordinationNumberClusterRecs[indexes,"numEntities"] + 1
    }
    
    
    ######CCluster cells by cell family (same cell state as cell measure i
    numNeighborsWithSameCellStatePlusOne = 1
    indexes = which(table_neighborPathwayStates[ ,"StateValue"] ==  slideData[ci,"MarkerStates"])
    if (length(indexes) > 0) {
      numNeighborsWithSameCellStatePlusOne = table_neighborPathwayStates[indexes ,"expressionCount"] + 1
    }
    indexes = which(table_CellFamilyClusterRecs[,"clusterSize"] == numNeighborsWithSameCellStatePlusOne)
    if (length(indexes) < 1) {
      ri = nrow(table_CellFamilyClusterRecs) + 1
      table_CellFamilyClusterRecs[ri,"clusterSize"] = numNeighborsWithSameCellStatePlusOne
      table_CellFamilyClusterRecs[ri,"numEntities"] = 1
    } else {
      table_CellFamilyClusterRecs[indexes,"numEntities"] = table_CellFamilyClusterRecs[indexes,"numEntities"] + 1
    }
    
    
    
  } # end ci
  
  cellCoordinationNumberClusterRecs = cellCoordinationNumberClusterRecs[order(cellCoordinationNumberClusterRecs[,"clusterSize"]), ]
  
  
  
  maxNumPossibleClusters = maxNumCellNeighbors + 1 # add one because a cell could have no neighbors
  CellNeighborEntropy = computeShannonEntropy(table_CellNeighborClusterRecs[,"numEntities"])
  CellNeighborHeterogeneity = CellNeighborEntropy / log(maxNumPossibleClusters)
  mohaMetrics[1,"CellNeighbor_Entropy"] = CellNeighborEntropy
  mohaMetrics[1,"CellNeighbor_Heterogeneity"] = CellNeighborHeterogeneity
  
  
  maxNumPossibleClusters = maxNumCellNeighbors + 1 # add one because a cell could have no neighbors
  CellFamilyEntropy = computeShannonEntropy(table_CellFamilyClusterRecs[,"numEntities"])
  CellFamilyHeterogeneity = CellFamilyEntropy / log(maxNumPossibleClusters)
  mohaMetrics[1,"CellFamily_Entropy"] = CellFamilyEntropy
  mohaMetrics[1,"CellFamily_Heterogeneity"] = CellFamilyHeterogeneity
  
  
  
  ###################################################################
  ###### Compute Cell Coordination Number Average and Diversity  ####
  ###################################################################
  
  
  
  maxNumPossibleClusters = maxNumCellNeighbors + 1  # add one because a cell could have no neighbors
  CellCoordinationNumber_Entropy = computeShannonEntropy(cellCoordinationNumberClusterRecs[,"numEntities"])
  CellCoordinationNumber_Heterogeneity = CellCoordinationNumber_Entropy / log(maxNumPossibleClusters)
  
  sumNumEntities = sum(cellCoordinationNumberClusterRecs[,"numEntities"])
  sumClusterSizeNum = sum(cellCoordinationNumberClusterRecs[,"numEntities"] * cellCoordinationNumberClusterRecs[,"clusterSize"])
  AvgCellCoordinationNumber = sumClusterSizeNum / sumNumEntities
  
  mohaMetrics[1,"AvgCellCoordinationNumber"] = AvgCellCoordinationNumber
  mohaMetrics[1,"MaxCellCoordinationNumber"] = maxNumCellNeighbors
  mohaMetrics[1,"CellCoordinationNumber_Entropy"] = CellCoordinationNumber_Entropy
  mohaMetrics[1,"CellCoordinationNumber_Heterogeneity"] = CellCoordinationNumber_Heterogeneity
  
  
  
  if (numCellNeighborsByFrequencyToReport > 0) {
    
    fc = data.frame(clusterSize=0:(numCellNeighborsByFrequencyToReport-1))
    fc = merge(fc,cellCoordinationNumberClusterRecs,by = "clusterSize", all.x = TRUE)
    fc[is.na(fc[,"numEntities"]),"numEntities"] = 0
    
    fc[fc[,"clusterSize"] == numCellNeighborsByFrequencyToReport-1, "numEntities"] = sum(cellCoordinationNumberClusterRecs[cellCoordinationNumberClusterRecs[,"clusterSize"] >= numCellNeighborsByFrequencyToReport - 1,"numEntities"])
    fc[,"Freq"] =  fc[,"numEntities"] / sum(fc[,"numEntities"])
    
    for(i in 0:(numCellNeighborsByFrequencyToReport-2)) {
      mohaMetrics[1,paste0("FractionCells_",i,"_Neighbors")] = fc[i+1,"Freq"]
    }
    mohaMetrics[1,paste0("FractionCells_",numCellNeighborsByFrequencyToReport-1,"_PlusNeighbors")] = fc[numCellNeighborsByFrequencyToReport,"Freq"]
  }
  
  
  
  ###################################################################
  ###### Compute Probability Method Cell Family Distribution  ######
  ###################################################################
  
  
  maxZ = max(cellCoordinationNumberClusterRecs[,"clusterSize"])
  
  probMethodCellFamilyDiversity.numPossibleStates = maxZ + 1
  probMethodCellFamilyDiversity.numStates = maxZ + 1
  probMethodCellFamilyDiversity.totalEntities = 0
  Pfk = rep(0, times = maxZ + 1)
  sumPfk = 0
  for (k in 0:maxZ) {
    Pfk[k+1] = 0
    for(cli in 1:nrow(cellCoordinationNumberClusterRecs)) {
      if (cellCoordinationNumberClusterRecs[cli,"numEntities"] > 0) {
        z = cellCoordinationNumberClusterRecs[cli,"clusterSize"]
        Pfkz = 0
        if (k == 0) {
          for (i in 1:NumObsMolecularStates) {
            Pfkz = Pfkz + PmDist[i] * (1.0 - PmDist[i])^(z)
          }
          
        } else if (k == z) {
          for (i in 1:NumObsMolecularStates) {
            Pfkz = Pfkz + PmDist[i] * (PmDist[i])^(k)
          }
        } else {
          for (i in 1:NumObsMolecularStates) {
            Pfkz = Pfkz + PmDist[i] * ((1.0 - PmDist[i])^(z - k)) * (PmDist[i])^(k)
          }
          numPerm = 1
          gz = z
          gk = k
          while (gz > z - k | gk > 0) {
            if (gz > z - k) {
              numPerm = numPerm * gz
              gz = gz - 1
            }
            if (gk > 0) {
              numPerm = numPerm / gk
              gk = gk - 1
            }
          }
          Pfkz = Pfkz * numPerm
          
        }
        Pfk[k+1] = Pfk[k+1] + cellCoordinationNumberClusterRecs[cli,"numEntities"] * Pfkz
      }
    }
    
    sumPfk = sumPfk + Pfk[k+1]
  }
  probMethodCellFamilyDiversity.totalEntities = floor(numCells * sumPfk)
  
  # Compute Shannon-Weaver Diversity Index
  probMethodCellFamilyDiversity.entropy = 0
  if (probMethodCellFamilyDiversity.totalEntities > 0) {
    for (k in 0:z) {
      if (Pfk[k+1] > 0) {
        propValue = Pfk[k+1] / sumPfk
        if (propValue > 1e-8) {
          probMethodCellFamilyDiversity.entropy = probMethodCellFamilyDiversity.entropy + propValue * log(propValue)
        }
      }
    }
  }
  
  
  
  probMethodCellFamilyDiversity.entropy = abs(probMethodCellFamilyDiversity.entropy)
  if (probMethodCellFamilyDiversity.numPossibleStates > 1) {
    probMethodCellFamilyDiversity.heterogeneity = probMethodCellFamilyDiversity.entropy / log(probMethodCellFamilyDiversity.numPossibleStates)
  } else {
    probMethodCellFamilyDiversity.heterogeneity = 0
  }
  
  mohaMetrics[1,"RandomizeOverLocations_CellFamily_Entropy"] = probMethodCellFamilyDiversity.entropy
  mohaMetrics[1,"RandomizeOverLocations_CellFamily_Heterogeneity"] = probMethodCellFamilyDiversity.heterogeneity
  
  
  
  ###################################################################
  ###### Compute CellSocial Spatial Diversity  ######################
  ###################################################################
  
  table_SumSpatialClusterRecs = data.frame("clusterSize"=numeric() ,"numEntities"=numeric()) 
  
  
  markerStates = unique(slideData[,"MarkerStates"])
  
  markerStateFreq = data.frame(table(slideData[,"MarkerStates"]))
  markerStateFreq = markerStateFreq[order(markerStateFreq[,"Freq"],decreasing = TRUE),]
  markerStates = markerStateFreq[,1]
  
  
  sameStateCellNeighborData = merge(cellNeighborData,slideData[,c("SlideID","SpotID","CellID","MarkerStates")],all.x = TRUE,by.x=c("SlideID","SpotID","CellID_ci"), by.y=c("SlideID","SpotID","CellID"))
  sameStateCellNeighborData = merge(sameStateCellNeighborData,slideData[,c("SlideID","SpotID","CellID","MarkerStates")],all.x = TRUE,by.x=c("SlideID","SpotID","CellID_cj"), by.y=c("SlideID","SpotID","CellID"))
  sameStateCellNeighborData = sameStateCellNeighborData[sameStateCellNeighborData[,"MarkerStates.x"] == sameStateCellNeighborData[,"MarkerStates.y"],]
  
  
  for(msNum in 1:length(markerStates))  {
    markerState = markerStates[msNum]
    
    cellData = slideData[slideData[,"MarkerStates"] == markerState,]
    
    table_CellGroupLink  = data.frame("SlideID"=cellData[,"SlideID" ],"SpotID"=cellData[,"SpotID" ],"CellID_ci"=cellData[,"CellID" ] ,"groupIndx"=-1) 
    
    cicjms = sameStateCellNeighborData[sameStateCellNeighborData[,"MarkerStates.x"] == markerState,]
    
    numGroups = 1
    if (nrow(cicjms) > 0) {
      for (si in 1:nrow(cicjms)) {
        
        ci = which(table_CellGroupLink[ ,"SlideID"] == cicjms[si,"SlideID"] & table_CellGroupLink[ ,"SpotID"] == cicjms[si,"SpotID"] & table_CellGroupLink[ ,"CellID_ci"] == cicjms[si,"CellID_ci"])
        cj = which(table_CellGroupLink[ ,"SlideID"] == cicjms[si,"SlideID"] & table_CellGroupLink[ ,"SpotID"] == cicjms[si,"SpotID"] & table_CellGroupLink[ ,"CellID_ci"] == cicjms[si,"CellID_cj"])
        
        
        if (table_CellGroupLink[ci,"groupIndx"] == -1 | table_CellGroupLink[cj,"groupIndx"] == -1 | table_CellGroupLink[ci,"groupIndx"] != table_CellGroupLink[cj,"groupIndx"]) {
          
          ## cells are neigbors
          if (table_CellGroupLink[ci,"groupIndx"] == -1 && table_CellGroupLink[cj,"groupIndx"] == -1) {
            table_CellGroupLink[ci,"groupIndx"] = numGroups
            table_CellGroupLink[cj,"groupIndx"] = numGroups
            numGroups = numGroups + 1
          } else if (table_CellGroupLink[ci,"groupIndx"]  == -1) {
            table_CellGroupLink[ci,"groupIndx"] = table_CellGroupLink[cj,"groupIndx"]
          } else if (table_CellGroupLink[cj,"groupIndx"]  == -1) {
            table_CellGroupLink[cj,"groupIndx"] = table_CellGroupLink[ci,"groupIndx"]
          } else if (table_CellGroupLink[ci,"groupIndx"] < table_CellGroupLink[cj,"groupIndx"] ) {
            deleteGroupIndx = table_CellGroupLink[cj,"groupIndx"]
            combineGroupIndx = table_CellGroupLink[ci,"groupIndx"]
            for (cgi in 1:nrow(table_CellGroupLink)) {
              if (table_CellGroupLink[cgi,"groupIndx"] == deleteGroupIndx)
                table_CellGroupLink[cgi,"groupIndx"] = combineGroupIndx
            }
            for (gi in deleteGroupIndx:numGroups) {
              for (cgi in 1:nrow(table_CellGroupLink)) {
                if (table_CellGroupLink[cgi,"groupIndx"] == gi)
                  table_CellGroupLink[cgi,"groupIndx"] = table_CellGroupLink[cgi,"groupIndx"] -1
              }
            }
            numGroups = numGroups -1
          } else if (table_CellGroupLink[ci,"groupIndx"]  > table_CellGroupLink[cj,"groupIndx"] ) {
            deleteGroupIndx = table_CellGroupLink[ci,"groupIndx"] 
            combineGroupIndx = table_CellGroupLink[cj,"groupIndx"] 
            for (cgi in 1:nrow(table_CellGroupLink)) {
              if (table_CellGroupLink[cgi,"groupIndx"] == deleteGroupIndx)
                table_CellGroupLink[cgi,"groupIndx"] = combineGroupIndx
            }
            for (gi in deleteGroupIndx:numGroups) {
              for (cgi in 1:nrow(table_CellGroupLink)) {
                if (table_CellGroupLink[cgi,"groupIndx"] == gi)
                  table_CellGroupLink[cgi,"groupIndx"] = table_CellGroupLink[cgi,"groupIndx"] -1
              }
            }
            numGroups = numGroups -1
          } else if (table_CellGroupLink[ci,"groupIndx"] == table_CellGroupLink[cj,"groupIndx"]) {
            print("SHOULD NEVER REACH THIS POINT")
          }
          
        }
        
      }
    }
    
    
    
    table_spatialClusterRecs = data.frame("clusterSize"=numeric() ,"numEntities"=numeric()) 
    
    # Assign single cells into one group
    numSingleCells = nrow(table_CellGroupLink[table_CellGroupLink[,"groupIndx"] == -1, ])
    indexes = which(table_spatialClusterRecs[,"clusterSize"] == 1)
    if (length(indexes) < 1) {
      ri = nrow(table_spatialClusterRecs) + 1
      table_spatialClusterRecs[ri,"clusterSize"] = 1
      table_spatialClusterRecs[ri,"numEntities"] = numSingleCells
    } else {
      table_spatialClusterRecs[indexes,"numEntities"] = table_spatialClusterRecs[indexes,"numEntities"] + numSingleCells
    }
    
    maxGroupIndx = numGroups - 1
    if (maxGroupIndx > 0) {
      for (groupIndx in 1:maxGroupIndx) {
        numCellsInCluster =  nrow(table_CellGroupLink[table_CellGroupLink[,"groupIndx"] == groupIndx, ])
        
        indexes = which(table_spatialClusterRecs[,"clusterSize"] == numCellsInCluster)
        if (length(indexes) < 1) {
          ri = nrow(table_spatialClusterRecs) + 1
          table_spatialClusterRecs[ri,"clusterSize"] = numCellsInCluster
          table_spatialClusterRecs[ri,"numEntities"] = 1
        } else {
          table_spatialClusterRecs[indexes,"numEntities"] = table_spatialClusterRecs[indexes,"numEntities"] + 1
        }
      }
    }
    
    
    for(cri in 1:nrow(table_spatialClusterRecs)) {
      indexes = which(table_SumSpatialClusterRecs[,"clusterSize"] == table_spatialClusterRecs[cri,"clusterSize"])
      if (length(indexes) < 1) {
        ri = nrow(table_SumSpatialClusterRecs) + 1
        table_SumSpatialClusterRecs[ri,"clusterSize"] =  table_spatialClusterRecs[cri,"clusterSize"]
        table_SumSpatialClusterRecs[ri,"numEntities"] =  table_spatialClusterRecs[cri,"numEntities"]
      } else {
        table_SumSpatialClusterRecs[indexes,"numEntities"] = table_SumSpatialClusterRecs[indexes,"numEntities"] + table_spatialClusterRecs[cri,"numEntities"]
      }
    }
    
 
  } # end  for(markerState in markerStates) {
  
  
  maxNumCellSocialStates = computeMaxPossibleCellSocialStates(nrow(slideData))
  CellSocialEntropy = computeShannonEntropy(table_SumSpatialClusterRecs[,"numEntities"])
  if (CellSocialEntropy > 0) {
    CellSocialHeterogeneity = CellSocialEntropy / log(maxNumCellSocialStates)
  } else {
    CellSocialHeterogeneity = 0
  }
  mohaMetrics[1,"CellSocial_Entropy"] = CellSocialEntropy
  mohaMetrics[1,"CellSocial_Heterogeneity"] = CellSocialHeterogeneity
  
  
  ###################################################################
  ###################################################################
  ###################################################################
  ###################################################################
  
  
  
  if (numRandomDraws > 0) {
    
    mohaMetrics_RandDraw = data.frame("CellFamily_Entropy"=numeric(),
                                      "CellFamily_Heterogeneity"=numeric(),
                                      "CellNeighbor_Entropy"=numeric(),
                                      "CellNeighbor_Heterogeneity"=numeric(),
                                      "CellSocial_Entropy"=numeric(),
                                      "CellSocial_Heterogeneity"=numeric())
    
    
    
    for(randDrawIndx in 1:numRandomDraws) {
      
      rdi = nrow(mohaMetrics_RandDraw) + 1
      
      slideData_RandomizedMarkerLocations = data.frame(sample(slideData[ ,"MarkerStates"]))
      
      
      colnames(slideData_RandomizedMarkerLocations)[1] = "MarkerStates"
      
      
      table_CellNeighborClusterRecs = data.frame("clusterSize"=numeric() ,"numEntities"=numeric()) 
      table_CellFamilyClusterRecs = data.frame("clusterSize"=numeric() ,"numEntities"=numeric()) 
      cellCoordinationNumberClusterRecs = data.frame("clusterSize"=numeric() ,"numEntities"=numeric()) 
      
      maxNumCellNeighbors = 0
      
      for(ci in 1:nrow(slideData)) {
        
        cicjn = cellNeighborData[cellNeighborData[,"SlideID"] == slideData[ci,"SlideID"] & cellNeighborData[,"SpotID"] == slideData[ci,"SpotID"] & cellNeighborData[,"CellID_ci"] == slideData[ci,"CellID"],]
        numCellNeighbors = nrow(cicjn)
        if (maxNumCellNeighbors < numCellNeighbors) {
          maxNumCellNeighbors = numCellNeighbors
        }
        
        table_neighborPathwayStates = data.frame("StateValue"=character(),"expressionCount"=numeric()) 
        
        if (nrow(cicjn) > 0) {
          for(si in 1:nrow(cicjn)) {
            
            cj = which(slideData[ ,"SlideID"] == cicjn[si,"SlideID"] & slideData[ ,"SpotID"] == cicjn[si,"SpotID"] & slideData[ ,"CellID"] == cicjn[si,"CellID_cj"])
            
            indexes = which(table_neighborPathwayStates[,"StateValue"] == slideData_RandomizedMarkerLocations[cj,"MarkerStates"])
            if (length(indexes) < 1) {
              ri = nrow(table_neighborPathwayStates) + 1
              table_neighborPathwayStates[ri,"StateValue"] = slideData_RandomizedMarkerLocations[cj,"MarkerStates"]
              table_neighborPathwayStates[ri,"expressionCount"] = 1
            } else {
              table_neighborPathwayStates[indexes,"expressionCount"] = table_neighborPathwayStates[indexes,"expressionCount"] + 1
            }
            
          }
        }
        
        ######Cluster cells by pathway state around touching cell measure i
        if (nrow(table_neighborPathwayStates)) {
          for(k in 1:nrow(table_neighborPathwayStates)) {
            indexes = which(table_CellNeighborClusterRecs[,"clusterSize"] == table_neighborPathwayStates[k,"expressionCount"])
            if (length(indexes) < 1) {
              ri = nrow(table_CellNeighborClusterRecs) + 1
              table_CellNeighborClusterRecs[ri,"clusterSize"] = table_neighborPathwayStates[k,"expressionCount"]
              table_CellNeighborClusterRecs[ri,"numEntities"] = 1
            } else {
              table_CellNeighborClusterRecs[indexes,"numEntities"] = table_CellNeighborClusterRecs[indexes,"numEntities"] + 1
            }
          }
        }
        
        
        indexes = which(cellCoordinationNumberClusterRecs[,"clusterSize"] == numCellNeighbors)
        if (length(indexes) < 1) {
          ri = nrow(cellCoordinationNumberClusterRecs) + 1
          cellCoordinationNumberClusterRecs[ri,"clusterSize"] = numCellNeighbors
          cellCoordinationNumberClusterRecs[ri,"numEntities"] = 1
        } else {
          cellCoordinationNumberClusterRecs[indexes,"numEntities"] = cellCoordinationNumberClusterRecs[indexes,"numEntities"] + 1
        }
        
        
        ######CCluster cells by cell family (same cell state as cell measure i
        numNeighborsWithSameCellStatePlusOne = 1
        indexes = which(table_neighborPathwayStates[ ,"StateValue"] ==  slideData_RandomizedMarkerLocations[ci,"MarkerStates"])
        if (length(indexes) > 0) {
          numNeighborsWithSameCellStatePlusOne = table_neighborPathwayStates[indexes ,"expressionCount"] + 1
        }
        indexes = which(table_CellFamilyClusterRecs[,"clusterSize"] == numNeighborsWithSameCellStatePlusOne)
        if (length(indexes) < 1) {
          ri = nrow(table_CellFamilyClusterRecs) + 1
          table_CellFamilyClusterRecs[ri,"clusterSize"] = numNeighborsWithSameCellStatePlusOne
          table_CellFamilyClusterRecs[ri,"numEntities"] = 1
        } else {
          table_CellFamilyClusterRecs[indexes,"numEntities"] = table_CellFamilyClusterRecs[indexes,"numEntities"] + 1
        }
        
        
        
      } # end ci
      
      cellCoordinationNumberClusterRecs = cellCoordinationNumberClusterRecs[order(cellCoordinationNumberClusterRecs[,"clusterSize"]), ]
      
      
      
      maxNumPossibleClusters = maxNumCellNeighbors + 1 # add one because a cell could have no neighbors
      CellNeighborEntropy = computeShannonEntropy(table_CellNeighborClusterRecs[,"numEntities"])
      CellNeighborHeterogeneity = CellNeighborEntropy / log(maxNumPossibleClusters)
      mohaMetrics_RandDraw[rdi,"CellNeighbor_Entropy"] = CellNeighborEntropy
      mohaMetrics_RandDraw[rdi,"CellNeighbor_Heterogeneity"] = CellNeighborHeterogeneity
      
      
      maxNumPossibleClusters = maxNumCellNeighbors + 1 # add one because a cell could have no neighbors
      CellFamilyEntropy = computeShannonEntropy(table_CellFamilyClusterRecs[,"numEntities"])
      CellFamilyHeterogeneity = CellFamilyEntropy / log(maxNumPossibleClusters)
      mohaMetrics_RandDraw[rdi,"CellFamily_Entropy"] = CellFamilyEntropy
      mohaMetrics_RandDraw[rdi,"CellFamily_Heterogeneity"] = CellFamilyHeterogeneity
      
      
      
      ###################################################################
      ###### Compute CellSocial Spatial Diversity  ######################
      ###################################################################
      
      slideData_RandomizedMarkerLocations = cbind(slideData[,c("SlideID","SpotID","CellID")],slideData_RandomizedMarkerLocations)
      
      
      table_SumSpatialClusterRecs = data.frame("clusterSize"=numeric() ,"numEntities"=numeric()) 
      
      markerStates = unique(slideData_RandomizedMarkerLocations[,"MarkerStates"])
      
      markerStateFreq = data.frame(table(slideData_RandomizedMarkerLocations[,"MarkerStates"]))
      markerStateFreq = markerStateFreq[order(markerStateFreq[,"Freq"],decreasing = TRUE),]
      markerStates = markerStateFreq[,1]
      
      
      sameStateCellNeighborData = merge(cellNeighborData,slideData_RandomizedMarkerLocations[,c("SlideID","SpotID","CellID","MarkerStates")],all.x = TRUE,by.x=c("SlideID","SpotID","CellID_ci"), by.y=c("SlideID","SpotID","CellID"))
      sameStateCellNeighborData = merge(sameStateCellNeighborData,slideData_RandomizedMarkerLocations[,c("SlideID","SpotID","CellID","MarkerStates")],all.x = TRUE,by.x=c("SlideID","SpotID","CellID_cj"), by.y=c("SlideID","SpotID","CellID"))
      sameStateCellNeighborData = sameStateCellNeighborData[sameStateCellNeighborData[,"MarkerStates.x"] == sameStateCellNeighborData[,"MarkerStates.y"],]
      
      
      for(msNum in 1:length(markerStates))  {
        markerState = markerStates[msNum]
        
        cellData = slideData_RandomizedMarkerLocations[slideData_RandomizedMarkerLocations[,"MarkerStates"] == markerState,]
        
        table_CellGroupLink  = data.frame("SlideID"=cellData[,"SlideID" ],"SpotID"=cellData[,"SpotID" ],"CellID_ci"=cellData[,"CellID" ] ,"groupIndx"=-1) 
        
        cicjms = sameStateCellNeighborData[sameStateCellNeighborData[,"MarkerStates.x"] == markerState,]
        
        numGroups = 1
        if (nrow(cicjms) > 0) {
          for (si in 1:nrow(cicjms)) {
            
            ci = which(table_CellGroupLink[ ,"SlideID"] == cicjms[si,"SlideID"] & table_CellGroupLink[ ,"SpotID"] == cicjms[si,"SpotID"] & table_CellGroupLink[ ,"CellID_ci"] == cicjms[si,"CellID_ci"])
            cj = which(table_CellGroupLink[ ,"SlideID"] == cicjms[si,"SlideID"] & table_CellGroupLink[ ,"SpotID"] == cicjms[si,"SpotID"] & table_CellGroupLink[ ,"CellID_ci"] == cicjms[si,"CellID_cj"])
            
            
            if (table_CellGroupLink[ci,"groupIndx"] == -1 | table_CellGroupLink[cj,"groupIndx"] == -1 | table_CellGroupLink[ci,"groupIndx"] != table_CellGroupLink[cj,"groupIndx"]) {
              
              ## cells are neigbors
              if (table_CellGroupLink[ci,"groupIndx"] == -1 && table_CellGroupLink[cj,"groupIndx"] == -1) {
                table_CellGroupLink[ci,"groupIndx"] = numGroups
                table_CellGroupLink[cj,"groupIndx"] = numGroups
                numGroups = numGroups + 1
              } else if (table_CellGroupLink[ci,"groupIndx"]  == -1) {
                table_CellGroupLink[ci,"groupIndx"] = table_CellGroupLink[cj,"groupIndx"]
              } else if (table_CellGroupLink[cj,"groupIndx"]  == -1) {
                table_CellGroupLink[cj,"groupIndx"] = table_CellGroupLink[ci,"groupIndx"]
              } else if (table_CellGroupLink[ci,"groupIndx"] < table_CellGroupLink[cj,"groupIndx"] ) {
                deleteGroupIndx = table_CellGroupLink[cj,"groupIndx"]
                combineGroupIndx = table_CellGroupLink[ci,"groupIndx"]
                for (cgi in 1:nrow(table_CellGroupLink)) {
                  if (table_CellGroupLink[cgi,"groupIndx"] == deleteGroupIndx)
                    table_CellGroupLink[cgi,"groupIndx"] = combineGroupIndx
                }
                for (gi in deleteGroupIndx:numGroups) {
                  for (cgi in 1:nrow(table_CellGroupLink)) {
                    if (table_CellGroupLink[cgi,"groupIndx"] == gi)
                      table_CellGroupLink[cgi,"groupIndx"] = table_CellGroupLink[cgi,"groupIndx"] -1
                  }
                }
                numGroups = numGroups -1
              } else if (table_CellGroupLink[ci,"groupIndx"]  > table_CellGroupLink[cj,"groupIndx"] ) {
                deleteGroupIndx = table_CellGroupLink[ci,"groupIndx"] 
                combineGroupIndx = table_CellGroupLink[cj,"groupIndx"] 
                for (cgi in 1:nrow(table_CellGroupLink)) {
                  if (table_CellGroupLink[cgi,"groupIndx"] == deleteGroupIndx)
                    table_CellGroupLink[cgi,"groupIndx"] = combineGroupIndx
                }
                for (gi in deleteGroupIndx:numGroups) {
                  for (cgi in 1:nrow(table_CellGroupLink)) {
                    if (table_CellGroupLink[cgi,"groupIndx"] == gi)
                      table_CellGroupLink[cgi,"groupIndx"] = table_CellGroupLink[cgi,"groupIndx"] -1
                  }
                }
                numGroups = numGroups -1
              } else if (table_CellGroupLink[ci,"groupIndx"] == table_CellGroupLink[cj,"groupIndx"]) {
                print("SHOULD NEVER REACH THIS POINT")
              }
              
            }
            
          }
        }
        
        
        
        table_spatialClusterRecs = data.frame("clusterSize"=numeric() ,"numEntities"=numeric()) 
        
        # Assign single cells into one group
        numSingleCells = nrow(table_CellGroupLink[table_CellGroupLink[,"groupIndx"] == -1, ])
        indexes = which(table_spatialClusterRecs[,"clusterSize"] == 1)
        if (length(indexes) < 1) {
          ri = nrow(table_spatialClusterRecs) + 1
          table_spatialClusterRecs[ri,"clusterSize"] = 1
          table_spatialClusterRecs[ri,"numEntities"] = numSingleCells
        } else {
          table_spatialClusterRecs[indexes,"numEntities"] = table_spatialClusterRecs[indexes,"numEntities"] + numSingleCells
        }
        
        maxGroupIndx = numGroups - 1
        if (maxGroupIndx > 0) {
          for (groupIndx in 1:maxGroupIndx) {
            numCellsInCluster =  nrow(table_CellGroupLink[table_CellGroupLink[,"groupIndx"] == groupIndx, ])
            
            indexes = which(table_spatialClusterRecs[,"clusterSize"] == numCellsInCluster)
            if (length(indexes) < 1) {
              ri = nrow(table_spatialClusterRecs) + 1
              table_spatialClusterRecs[ri,"clusterSize"] = numCellsInCluster
              table_spatialClusterRecs[ri,"numEntities"] = 1
            } else {
              table_spatialClusterRecs[indexes,"numEntities"] = table_spatialClusterRecs[indexes,"numEntities"] + 1
            }
          }
        }
        
        
        for(cri in 1:nrow(table_spatialClusterRecs)) {
          indexes = which(table_SumSpatialClusterRecs[,"clusterSize"] == table_spatialClusterRecs[cri,"clusterSize"])
          if (length(indexes) < 1) {
            ri = nrow(table_SumSpatialClusterRecs) + 1
            table_SumSpatialClusterRecs[ri,"clusterSize"] =  table_spatialClusterRecs[cri,"clusterSize"]
            table_SumSpatialClusterRecs[ri,"numEntities"] =  table_spatialClusterRecs[cri,"numEntities"]
          } else {
            table_SumSpatialClusterRecs[indexes,"numEntities"] = table_SumSpatialClusterRecs[indexes,"numEntities"] + table_spatialClusterRecs[cri,"numEntities"]
          }
        }
        
        
      } # end  for(markerState in markerStates) {
      
      
      maxNumCellSocialStates = computeMaxPossibleCellSocialStates(nrow(slideData_RandomizedMarkerLocations))
      CellSocialEntropy = computeShannonEntropy(table_SumSpatialClusterRecs[,"numEntities"])
      if (CellSocialEntropy > 0) {
        CellSocialHeterogeneity = CellSocialEntropy / log(maxNumCellSocialStates)
      } else {
        CellSocialHeterogeneity = 0
      }
      mohaMetrics_RandDraw[rdi,"CellSocial_Entropy"] = CellSocialEntropy
      mohaMetrics_RandDraw[rdi,"CellSocial_Heterogeneity"] = CellSocialHeterogeneity
      
      
      
    }
    
    mohaMetrics[1,"NumRandomDraws"] = numRandomDraws
    
    mohaMetrics[1,"Mean_RandomizedLoc_CellNeighbor_Entropy"] = mean(mohaMetrics_RandDraw[,"CellNeighbor_Entropy"])
    mohaMetrics[1,"Mean_RandomizedLoc_CellNeighbor_Heterogeneity"] = mean(mohaMetrics_RandDraw[,"CellNeighbor_Heterogeneity"])
    
    mohaMetrics[1,"SD_RandomizedLoc_CellNeighbor_Entropy"] = sd(mohaMetrics_RandDraw[,"CellNeighbor_Entropy"])
    mohaMetrics[1,"SD_RandomizedLoc_CellNeighbor_Heterogeneity"] = sd(mohaMetrics_RandDraw[,"CellNeighbor_Heterogeneity"])
    
    
    mohaMetrics[1,"Mean_RandomizedLoc_CellFamily_Entropy"] = mean(mohaMetrics_RandDraw[,"CellFamily_Entropy"])
    mohaMetrics[1,"Mean_RandomizedLoc_CellFamily_Heterogeneity"] = mean(mohaMetrics_RandDraw[,"CellFamily_Heterogeneity"])
    
    mohaMetrics[1,"SD_RandomizedLoc_CellFamily_Entropy"] = sd(mohaMetrics_RandDraw[,"CellFamily_Entropy"])
    mohaMetrics[1,"SD_RandomizedLoc_CellFamily_Heterogeneity"] = sd(mohaMetrics_RandDraw[,"CellFamily_Heterogeneity"])
    
    
    mohaMetrics[1,"Mean_RandomizedLoc_CellSocial_Entropy"] = mean(mohaMetrics_RandDraw[,"CellSocial_Entropy"])
    mohaMetrics[1,"Mean_RandomizedLoc_CellSocial_Heterogeneity"] = mean(mohaMetrics_RandDraw[,"CellSocial_Heterogeneity"])
    
    mohaMetrics[1,"SD_RandomizedLoc_CellSocial_Entropy"] = sd(mohaMetrics_RandDraw[,"CellSocial_Entropy"])
    mohaMetrics[1,"SD_RandomizedLoc_CellSocial_Heterogeneity"] = sd(mohaMetrics_RandDraw[,"CellSocial_Heterogeneity"])
    
  }
  
  
  
  return(mohaMetrics)
  
}


######################################################################
######## Plot MOHA Metric By Tumor Grade with each Cancer Stage ######
######################################################################


plotMetricByTumorGradeAndCancerStage = function(plotConfig, db, yl, myYlab = NA, myXlab = NA, mysub = NA, mohaContext, mohaCellTypeAnalysis,  dbSubGroupLabel, addScatterPoints=FALSE, table_DiscrimatoryStats, pylim = NA) {
  
  
  g1s1 = na.omit(db[!is.na(db[,"stage"]) & db[,"stage"] ==  1 & !is.na(db[,"GRADE"]) & db[,"GRADE"] == 1 ,yl])
  g2s1 = na.omit(db[!is.na(db[,"stage"]) & db[,"stage"] ==  1 & !is.na(db[,"GRADE"]) & db[,"GRADE"] == 2 ,yl])
  g3s1 = na.omit(db[!is.na(db[,"stage"]) & db[,"stage"] ==  1 & !is.na(db[,"GRADE"]) & db[,"GRADE"] == 3 ,yl])
  
  g1s2 = na.omit(db[!is.na(db[,"stage"]) & db[,"stage"] ==  2 & !is.na(db[,"GRADE"]) & db[,"GRADE"] == 1 ,yl])
  g2s2 = na.omit(db[!is.na(db[,"stage"]) & db[,"stage"] ==  2 & !is.na(db[,"GRADE"]) & db[,"GRADE"] == 2 ,yl])
  g3s2 = na.omit(db[!is.na(db[,"stage"]) & db[,"stage"] ==  2 & !is.na(db[,"GRADE"]) & db[,"GRADE"] == 3 ,yl])
  
  g1s3 = na.omit(db[!is.na(db[,"stage"]) & db[,"stage"] ==  3 & !is.na(db[,"GRADE"]) & db[,"GRADE"] == 1 ,yl])
  g2s3 = na.omit(db[!is.na(db[,"stage"]) & db[,"stage"] ==  3 & !is.na(db[,"GRADE"]) & db[,"GRADE"] == 2 ,yl])
  g3s3 = na.omit(db[!is.na(db[,"stage"]) & db[,"stage"] ==  3 & !is.na(db[,"GRADE"]) & db[,"GRADE"] == 3 ,yl])
  
  
  if (length(pylim) != 2) {
    mv = max(db[,yl])
    if (mv <= 1) {
      if (mv <= 0.3)
        pylim = c(-0.02, 0.3)
      else if (mv <= 0.5)
        pylim = c(-0.02, 0.5)
      else
        pylim = c(-0.02, 1)
      
    } else {
      pylim = c(-0.02, mv)
    }
  }
  
  
  
  myLabels = c("1","2","3","1","2","3","1","2","3")
  if (is.na(myYlab)) {
    myYlab = paste(yl,mohaCellTypeAnalysis)
  } else {
    myYlab = paste(myYlab,mohaCellTypeAnalysis)
  }
  
  
  
  if (plotConfig == 1) {
    mysub =  dbSubGroupLabel
    myXlab = "Tumor Grade"
    myTitle = ""
    acex = 0.9
    tcex = 0.9
    mcex = 0.9
    symSize = 0.5
    
  } else if (plotConfig == 2) {
    mysub =  dbSubGroupLabel
    myXlab = ""
    myTitle = ""
    acex = 1
    tcex = 1
    mcex = 1
    symSize = 0.7
  } else {
    mysub =  dbSubGroupLabel
    myTitle = mohaContext
    myXlab = "Tumor Grade"
    acex = 0.8
    tcex = 0.9
    mcex = 0.9
    symSize = 0.9
  }
  
  
  if (plotConfig == 2) {
    boxplot(g1s1,g2s1,g3s1,g1s2,g2s2,g3s2,g1s3,g2s3,g3s3, xaxt="n", outpch = NA, main=myTitle, log="", sub=mysub, ylim=pylim, xlab=myXlab, names=myLabels, ylab=myYlab, cex.axis = acex, cex.main=1)      
  } else {
    boxplot(g1s1,g2s1,g3s1,g1s2,g2s2,g3s2,g1s3,g2s3,g3s3, outpch = NA, main=myTitle, log="", sub=mysub, ylim=pylim, xlab=myXlab, names=myLabels, ylab=myYlab, cex.axis = acex, cex.main=1)      
  }
  
  
  if (addScatterPoints) {
    
    stripchart(g1s1,at =1, vertical = TRUE, method = "jitter", 
               pch = 20, col = "black",
               add = TRUE,cex=symSize) 
    stripchart(g2s1,at =2, vertical = TRUE, method = "jitter", 
               pch = 20, col = "black",
               add = TRUE,cex=symSize) 
    stripchart(g3s1,at =3, vertical = TRUE, method = "jitter", 
               pch = 20, col = "black",
               add = TRUE,cex=symSize) 
    
    stripchart(g1s2,at =4, vertical = TRUE, method = "jitter", 
               pch = 20, col = "black",
               add = TRUE,cex=symSize) 
    stripchart(g2s2,at =5, vertical = TRUE, method = "jitter", 
               pch = 20, col = "black",
               add = TRUE,cex=symSize) 
    stripchart(g3s2,at =6, vertical = TRUE, method = "jitter", 
               pch = 20, col = "black",
               add = TRUE,cex=symSize) 
    
    stripchart(g1s3,at =7, vertical = TRUE, method = "jitter", 
               pch = 20, col = "black",
               add = TRUE,cex=symSize) 
    stripchart(g2s3,at =8, vertical = TRUE, method = "jitter", 
               pch = 20, col = "black",
               add = TRUE,cex=symSize) 
    stripchart(g3s3,at =9, vertical = TRUE, method = "jitter", 
               pch = 20, col = "black",
               add = TRUE,cex=symSize) 
  }
  
  
  abline(v=3.5)
  abline(v=6.5)
  
  
  
  if (plotConfig != 2) {
    text(2, pylim[1], "Stage 1", cex = tcex)
    text(5, pylim[1], "Stage 2", cex = tcex)
    text(8, pylim[1], "Stage 3", cex = tcex)
  }
  
  
 

  # myttest = wilcox.test(g1,g2, na.action=na.omit)  #Wilcoxon rank sum test
  text(1.5, pylim[2] - levelAdj *abs(pylim[2] - pylim[1]), format(wilcox.test(g1s1,g2s1, na.action=na.omit)$p.value,digits=2), adj = c(0.5,0.3))
  text(2.5, pylim[2] - levelAdj *abs(pylim[2] - pylim[1]), format(wilcox.test(g2s1,g3s1, na.action=na.omit)$p.value,digits=2), adj = c(0.5,0.3))
  text(2, pylim[2], format(wilcox.test(g1s1,g3s1, na.action=na.omit)$p.value,digits=2), adj = c(0.5,0.3))
  
  text(4.5, pylim[2] - levelAdj *abs(pylim[2] - pylim[1]), format(wilcox.test(g1s2,g2s2, na.action=na.omit)$p.value,digits=2), adj = c(0.5,0.3))
  text(5.5, pylim[2] - levelAdj *abs(pylim[2] - pylim[1]), format(wilcox.test(g2s2,g3s2, na.action=na.omit)$p.value,digits=2), adj = c(0.5,0.3))
  text(5, pylim[2], format(wilcox.test(g1s2,g3s2, na.action=na.omit)$p.value,digits=2), adj = c(0.5,0.3))
  
  text(7.5, pylim[2] - levelAdj *abs(pylim[2] - pylim[1]), format(wilcox.test(g1s3,g2s3, na.action=na.omit)$p.value,digits=2), adj = c(0.5,0.3))
  text(8.5, pylim[2] - levelAdj *abs(pylim[2] - pylim[1]), format(wilcox.test(g2s3,g3s3, na.action=na.omit)$p.value,digits=2), adj = c(0.5,0.3))
  text(8, pylim[2], format(wilcox.test(g1s3,g3s3, na.action=na.omit)$p.value,digits=2), adj = c(0.5,0.3))
  
  
  for(i in c(0, 3, 6)) {
    

    
    x0 = 1.5 - 0.4 + i
    x1 = 1.5 + 0.4 + i
    y0 = pylim[2] - (levelAdj + 0.023) *abs(pylim[2] - pylim[1])
    y1 = y0
    y2 = y1 - 0.01 *abs(pylim[2] - pylim[1])
    segments(x0, y0, x1, y1, col = par("fg"),lwd = par("lwd"), lty = par("lty"), xpd = FALSE)
    segments(x0, y0, x0, y2, col = par("fg"),lwd = par("lwd"),  lty = par("lty"), xpd = FALSE)
    segments(x1, y0, x1, y2, col = par("fg"),lwd = par("lwd"),  lty = par("lty"), xpd = FALSE)
    
    x0 = 2.5 - 0.4 + i
    x1 = 2.5 + 0.4 + i
    y0 = pylim[2] - (levelAdj + 0.023) *abs(pylim[2] - pylim[1])
    y1 = y0
    y2 = y1 - 0.01 *abs(pylim[2] - pylim[1])
    segments(x0, y0, x1, y1, col = par("fg"),lwd = par("lwd"), lty = par("lty"), xpd = FALSE)
    segments(x0, y0, x0, y2, col = par("fg"),lwd = par("lwd"),  lty = par("lty"), xpd = FALSE)
    segments(x1, y0, x1, y2, col = par("fg"),lwd = par("lwd"),  lty = par("lty"), xpd = FALSE)
    
    x0 = 2 - 1 + i
    x1 = 2 + 1 + i
    y0 = pylim[2] - 0.023 *abs(pylim[2] - pylim[1])
    y1 = y0
    y2 = y1 - 0.01 *abs(pylim[2] - pylim[1])
    segments(x0, y0, x1, y1, col = par("fg"),lwd = par("lwd"), lty = par("lty"), xpd = FALSE)
    segments(x0, y0, x0, y2, col = par("fg"),lwd = par("lwd"),  lty = par("lty"), xpd = FALSE)
    segments(x1, y0, x1, y2, col = par("fg"),lwd = par("lwd"),  lty = par("lty"), xpd = FALSE)
    
  }
  
  
  
  
  
  table_DiscrimatoryStats = runDiscrimatoryStatsTest(g1s1,"g1s1",g2s1,"g2s1",2,pylim[2],0,table_DiscrimatoryStats, yl, mohaContext, dataTableName, mohaCellTypeAnalysis, dbSubGroupLabel) 
  table_DiscrimatoryStats = runDiscrimatoryStatsTest(g1s1,"g1s1",g3s1,"g3s1",3,pylim[2],0,table_DiscrimatoryStats, yl, mohaContext, dataTableName, mohaCellTypeAnalysis, dbSubGroupLabel) 
  table_DiscrimatoryStats = runDiscrimatoryStatsTest(g2s1,"g2s1",g3s1,"g3s1",3,pylim[2],2,table_DiscrimatoryStats, yl, mohaContext, dataTableName, mohaCellTypeAnalysis, dbSubGroupLabel) 
  
  table_DiscrimatoryStats = runDiscrimatoryStatsTest(g1s2,"g1s2",g2s2,"g2s2",5,pylim[2],0,table_DiscrimatoryStats, yl, mohaContext, dataTableName, mohaCellTypeAnalysis, dbSubGroupLabel) 
  table_DiscrimatoryStats = runDiscrimatoryStatsTest(g1s2,"g1s2",g3s2,"g3s2",6,pylim[2],0,table_DiscrimatoryStats, yl, mohaContext, dataTableName, mohaCellTypeAnalysis, dbSubGroupLabel) 
  table_DiscrimatoryStats = runDiscrimatoryStatsTest(g2s2,"g2s2",g3s2,"g3s2",6,pylim[2],2,table_DiscrimatoryStats, yl, mohaContext, dataTableName, mohaCellTypeAnalysis, dbSubGroupLabel) 
  
  table_DiscrimatoryStats = runDiscrimatoryStatsTest(g1s3,"g1s3",g2s3,"g2s3",8,pylim[2],0,table_DiscrimatoryStats, yl, mohaContext, dataTableName, mohaCellTypeAnalysis, dbSubGroupLabel)  
  table_DiscrimatoryStats = runDiscrimatoryStatsTest(g1s3,"g1s3",g3s3,"g3s3",9,pylim[2],0,table_DiscrimatoryStats, yl, mohaContext, dataTableName, mohaCellTypeAnalysis, dbSubGroupLabel)  
  table_DiscrimatoryStats = runDiscrimatoryStatsTest(g2s3,"g2s3",g3s3,"g3s3",9,pylim[2],2,table_DiscrimatoryStats, yl, mohaContext, dataTableName, mohaCellTypeAnalysis, dbSubGroupLabel) 
  
  
  table_DiscrimatoryStats = runDiscrimatoryStatsTest(g1s1,"g1s1",g1s2,"g1s2",0,0,0,table_DiscrimatoryStats, yl, mohaContext, dataTableName, mohaCellTypeAnalysis, dbSubGroupLabel) 
  table_DiscrimatoryStats = runDiscrimatoryStatsTest(g1s1,"g1s1",g1s3,"g1s3",0,0,0,table_DiscrimatoryStats, yl, mohaContext, dataTableName, mohaCellTypeAnalysis, dbSubGroupLabel)  
  table_DiscrimatoryStats = runDiscrimatoryStatsTest(g1s2,"g1s2",g1s3,"g1s3",0,0,0,table_DiscrimatoryStats, yl, mohaContext, dataTableName, mohaCellTypeAnalysis, dbSubGroupLabel)  
  
  
  table_DiscrimatoryStats = runDiscrimatoryStatsTest(g2s1,"g2s1",g2s2,"g2s2",0,0,0,table_DiscrimatoryStats, yl, mohaContext, dataTableName, mohaCellTypeAnalysis, dbSubGroupLabel)  
  table_DiscrimatoryStats = runDiscrimatoryStatsTest(g2s1,"g2s1",g2s3,"g2s3",0,0,0,table_DiscrimatoryStats, yl, mohaContext, dataTableName, mohaCellTypeAnalysis, dbSubGroupLabel)  
  table_DiscrimatoryStats = runDiscrimatoryStatsTest(g2s2,"g2s2",g2s3,"g2s3",0,0,0,table_DiscrimatoryStats, yl, mohaContext, dataTableName, mohaCellTypeAnalysis, dbSubGroupLabel)  
  
  table_DiscrimatoryStats = runDiscrimatoryStatsTest(g3s1,"g3s1",g3s2,"g3s2",0,0,0,table_DiscrimatoryStats, yl, mohaContext, dataTableName, mohaCellTypeAnalysis, dbSubGroupLabel)  
  table_DiscrimatoryStats = runDiscrimatoryStatsTest(g3s1,"g3s1",g3s3,"g3s3",0,0,0,table_DiscrimatoryStats, yl, mohaContext, dataTableName, mohaCellTypeAnalysis, dbSubGroupLabel) 
  table_DiscrimatoryStats = runDiscrimatoryStatsTest(g3s2,"g3s2",g3s3,"g3s3",0,0,0,table_DiscrimatoryStats, yl, mohaContext, dataTableName, mohaCellTypeAnalysis, dbSubGroupLabel) 
  
  
  
  return (table_DiscrimatoryStats)
}


plotMetricByTumorGradeAndCancerStageXaxis = function(plotConfig, db, yl, myYlab = NA, myXlab = NA, mysub = NA, mohaContext, mohaCellTypeAnalysis,  dbSubGroupLabel, addScatterPoints=FALSE, table_DiscrimatoryStats, pylim = NA) {
  
  
  g = c()

  pylim = c(-0.02, 1)

  myXlab = ""
  myTitle = ""
  acex = 1
  tcex = 1
  mcex = 1
  symSize = 0.7

  boxplot(g,g,g,g,g,g,g,g,g, xaxt="n", yaxt="n", ann=FALSE, axes=FALSE,  outpch = NA, main="", log="", ylim=pylim, xlab="", ylab="", cex.axis = acex, cex.main=1)      
 # plot(0,0, xaxt='n', ann=FALSE, axes=FALSE, yaxt='n', xlab = "", ylab = "", pch=NA,)
  
  xleft = 0 + 0.13
  xright = 10 - 0.14
  ytop = 0.1
  ybottom = 0.05
  rect(xleft, ybottom, xright, ytop, border='black', col = NA, lty = par("lty"), lwd = par("lwd"))
  
  segments(1.5, ytop, 1.5, y1 = ybottom, col = par("fg"), lty = par("lty"), lwd = par("lwd"))
  segments(2.5, ytop, 2.5, y1 = ybottom, col = par("fg"), lty = par("lty"), lwd = par("lwd"))
  segments(3.5, ytop, 3.5, y1 = ybottom, col = par("fg"), lty = par("lty"), lwd = par("lwd"))
  segments(4.5, ytop, 4.5, y1 = ybottom, col = par("fg"), lty = par("lty"), lwd = par("lwd"))
  segments(5.5, ytop, 5.5, y1 = ybottom, col = par("fg"), lty = par("lty"), lwd = par("lwd"))
  segments(6.5, ytop, 6.5, y1 = ybottom, col = par("fg"), lty = par("lty"), lwd = par("lwd"))
  segments(7.5, ytop, 7.5, y1 = ybottom, col = par("fg"), lty = par("lty"), lwd = par("lwd"))
  segments(8.5, ytop, 8.5, y1 = ybottom, col = par("fg"), lty = par("lty"), lwd = par("lwd"))
  
  y0 = ybottom  + 0.026
  
  text(x = 1, y=y0, "G1",cex=tcex, family = "sans")
  text(x = 2, y=y0, "G2",cex=tcex, family = "sans")
  text(x = 3, y=y0, "G3",cex=tcex, family = "sans")
  
  text(x = 4, y=y0, "G1",cex=tcex, family = "sans")
  text(x = 5, y=y0, "G2",cex=tcex, family = "sans")
  text(x = 6, y=y0, "G3",cex=tcex, family = "sans")
  
  text(x = 7, y=y0, "G1",cex=tcex, family = "sans")
  text(x = 8, y=y0, "G2",cex=tcex, family = "sans")
  text(x = 9, y=y0, "G3",cex=tcex, family = "sans")
  
  
  
  xleft = 0 + 0.13
  xright = 10 - 0.14
  ytop = 0.05
  ybottom = 0
  rect(xleft, ybottom, xright, ytop, border='black', col = NA, lty = par("lty"), lwd = par("lwd"))
  

  segments(3.5, ytop, 3.5, y1 = ybottom, col = par("fg"), lty = par("lty"), lwd = par("lwd"))
  segments(6.5, ytop, 6.5, y1 = ybottom, col = par("fg"), lty = par("lty"), lwd = par("lwd"))


  y0 = ybottom  + 0.025
  
  text(x = 2, y= y0, "Stage 1",cex=tcex, family = "sans")
  text(x = 5, y= y0, "Stage 2",cex=tcex, family = "sans")
  text(x = 8, y= y0, "Stage 3",cex=tcex, family = "sans")

}


######################################################################
######## Plot MOHA Metric By Cancer Stage with each Tumor Grade  #####
######################################################################


plotMetricByCancerStageAndTumorGrade = function(plotConfig, db, yl, myYlab = NA, myXlab = NA, mysub = NA, mohaContext, mohaCellTypeAnalysis,  dbSubGroupLabel, addScatterPoints=FALSE, table_DiscrimatoryStats, pylim = NA) {
  
  
  g1s1 = na.omit(db[!is.na(db[,"stage"]) & db[,"stage"] ==  1 & !is.na(db[,"GRADE"]) & db[,"GRADE"] == 1 ,yl])
  g2s1 = na.omit(db[!is.na(db[,"stage"]) & db[,"stage"] ==  1 & !is.na(db[,"GRADE"]) & db[,"GRADE"] == 2 ,yl])
  g3s1 = na.omit(db[!is.na(db[,"stage"]) & db[,"stage"] ==  1 & !is.na(db[,"GRADE"]) & db[,"GRADE"] == 3 ,yl])
  
  g1s2 = na.omit(db[!is.na(db[,"stage"]) & db[,"stage"] ==  2 & !is.na(db[,"GRADE"]) & db[,"GRADE"] == 1 ,yl])
  g2s2 = na.omit(db[!is.na(db[,"stage"]) & db[,"stage"] ==  2 & !is.na(db[,"GRADE"]) & db[,"GRADE"] == 2 ,yl])
  g3s2 = na.omit(db[!is.na(db[,"stage"]) & db[,"stage"] ==  2 & !is.na(db[,"GRADE"]) & db[,"GRADE"] == 3 ,yl])
  
  g1s3 = na.omit(db[!is.na(db[,"stage"]) & db[,"stage"] ==  3 & !is.na(db[,"GRADE"]) & db[,"GRADE"] == 1 ,yl])
  g2s3 = na.omit(db[!is.na(db[,"stage"]) & db[,"stage"] ==  3 & !is.na(db[,"GRADE"]) & db[,"GRADE"] == 2 ,yl])
  g3s3 = na.omit(db[!is.na(db[,"stage"]) & db[,"stage"] ==  3 & !is.na(db[,"GRADE"]) & db[,"GRADE"] == 3 ,yl])
  
  
  if (length(pylim) != 2) {
    mv = max(db[,yl])
    if (mv <= 1) {
      if (mv <= 0.3)
        pylim = c(-0.02, 0.3)
      else if (mv <= 0.5)
        pylim = c(-0.02, 0.5)
      else
        pylim = c(-0.02, 1)
      
    } else {
      pylim = c(-0.02, mv)
    }
  }
  
  
  myLabels = c("1","2","3","1","2","3","1","2","3")
  if (is.na(myYlab)) {
    myYlab = paste(yl,mohaCellTypeAnalysis)
  } else {
    myYlab = paste(myYlab,mohaCellTypeAnalysis)
  }
  
  
  if (plotConfig == 1) {
    mysub =  ""
    myXlab = "Cancer Stage"
    myTitle = dbSubGroupLabel
    acex = 0.9
    tcex = 0.9
    mcex = 0.9
    symSize = 0.5
    
  } else if (plotConfig == 2) {
    mysub =  dbSubGroupLabel
    myXlab = ""
    myTitle = ""
    
    acex = 1
    tcex = 1
    mcex = 1
    symSize = 0.9
  } else {
    mysub =  dbSubGroupLabel
    myTitle = mohaContext
    myXlab = "Cancer Stage"
    acex = 0.8
    tcex = 0.9
    mcex = 0.9
    symSize = 0.9
  }
  
  
  
  if (plotConfig == 2) {
    boxplot(g1s1,g1s2,g1s3,g2s1,g2s2,g2s3,g3s1,g3s2,g3s3, xaxt="n", outpch = NA, main=myTitle, log="", sub=mysub, ylim=pylim, xlab=myXlab, names=myLabels, ylab=myYlab, cex.axis = acex, cex.main=1)      
  } else {
    boxplot(g1s1,g1s2,g1s3,g2s1,g2s2,g2s3,g3s1,g3s2,g3s3, outpch = NA, main=myTitle, log="", sub=mysub, ylim=pylim, xlab=myXlab, names=myLabels, ylab=myYlab, cex.axis = acex, cex.main=1)      
  }
  
  
  if (addScatterPoints) {
    
    stripchart(g1s1,at =1, vertical = TRUE, method = "jitter", 
               pch = 20, col = "black",
               add = TRUE,cex=symSize) 
    stripchart(g1s2,at =2, vertical = TRUE, method = "jitter", 
               pch = 20, col = "black",
               add = TRUE,cex=symSize) 
    stripchart(g1s3,at =3, vertical = TRUE, method = "jitter", 
               pch = 20, col = "black",
               add = TRUE,cex=symSize) 
    
    stripchart(g2s1,at =4, vertical = TRUE, method = "jitter", 
               pch = 20, col = "black",
               add = TRUE,cex=symSize) 
    stripchart(g2s2,at =5, vertical = TRUE, method = "jitter", 
               pch = 20, col = "black",
               add = TRUE,cex=symSize) 
    stripchart(g2s3,at =6, vertical = TRUE, method = "jitter", 
               pch = 20, col = "black",
               add = TRUE,cex=symSize) 
    
    stripchart(g3s1,at =7, vertical = TRUE, method = "jitter", 
               pch = 20, col = "black",
               add = TRUE,cex=symSize) 
    stripchart(g3s2,at =8, vertical = TRUE, method = "jitter", 
               pch = 20, col = "black",
               add = TRUE,cex=symSize) 
    stripchart(g3s3,at =9, vertical = TRUE, method = "jitter", 
               pch = 20, col = "black",
               add = TRUE,cex=symSize) 
  }
  
  
  abline(v=3.5)
  abline(v=6.5)
  
  
  if (plotConfig != 2) {
    text(2, pylim[1], "Grade 1", cex = tcex)
    text(5, pylim[1], "Grade 2", cex = tcex)
    text(8, pylim[1], "Grade 3", cex = tcex)
  }
  
  
  
  if (plotConfig != 1 & plotConfig != 2) {
    
    
    # myttest = wilcox.test(g1,g2, na.action=na.omit)  #Wilcoxon rank sum test
    text(1.5, pylim[2], format(wilcox.test(g1s1,g1s2, na.action=na.omit)$p.value,digits=2), adj = c(0.5,1.6))
    text(2.5, pylim[2], format(wilcox.test(g1s2,g1s3, na.action=na.omit)$p.value,digits=2), adj = c(0.5,1.6))
    text(2, pylim[2], format(wilcox.test(g1s1,g1s3, na.action=na.omit)$p.value,digits=2), adj = c(0.5,0.2))
    
    text(4.5, pylim[2], format(wilcox.test(g2s1,g2s2, na.action=na.omit)$p.value,digits=2), adj = c(0.5,1.6))
    text(5.5, pylim[2], format(wilcox.test(g2s2,g2s3, na.action=na.omit)$p.value,digits=2), adj = c(0.5,1.6))
    text(5, pylim[2], format(wilcox.test(g2s1,g2s3, na.action=na.omit)$p.value,digits=2), adj = c(0.5,0.2))
    
    text(7.5, pylim[2], format(wilcox.test(g3s1,g3s2, na.action=na.omit)$p.value,digits=2), adj = c(0.5,1.6))
    text(8.5, pylim[2], format(wilcox.test(g3s2,g3s3, na.action=na.omit)$p.value,digits=2), adj = c(0.5,1.6))
    text(8, pylim[2], format(wilcox.test(g3s1,g3s3, na.action=na.omit)$p.value,digits=2), adj = c(0.5,0.2))
    
    
    for(i in c(0, 3, 6)) {
      
      
      
      x0 = 1.5 - 0.4 + i
      x1 = 1.5 + 0.4 + i
      y0 = pylim[2] - 0.08
      y1 = y0
      segments(x0, y0, x1, y1, col = par("fg"), lty = par("lty"), xpd = FALSE)
      segments(x0, y0, x0, y1 - 0.015, col = par("fg"), lty = par("lty"), xpd = FALSE)
      segments(x1, y0, x1, y1 - 0.015, col = par("fg"), lty = par("lty"), xpd = FALSE)
      
      x0 = 2.5 - 0.4 + i
      x1 = 2.5 + 0.4 + i
      y0 = pylim[2] - 0.08
      y1 = y0
      segments(x0, y0, x1, y1, col = par("fg"), lty = par("lty"), xpd = FALSE)
      segments(x0, y0, x0, y1 - 0.015, col = par("fg"), lty = par("lty"), xpd = FALSE)
      segments(x1, y0, x1, y1 - 0.015, col = par("fg"), lty = par("lty"), xpd = FALSE)
      
      x0 = 2 - 1 + i
      x1 = 2 + 1 + i
      y0 = pylim[2]  - 0.02
      y1 = y0
      segments(x0, y0, x1, y1, col = par("fg"), lty = par("lty"), xpd = FALSE)
      segments(x0, y0, x0, y1 - 0.015, col = par("fg"), lty = par("lty"), xpd = FALSE)
      segments(x1, y0, x1, y1 - 0.015, col = par("fg"), lty = par("lty"), xpd = FALSE)
      
    }
    
  }
  
  
  table_DiscrimatoryStats = runDiscrimatoryStatsTest(g1s1,"g1s1",g2s1,"g2s1",2,pylim[2],0,table_DiscrimatoryStats, yl, mohaContext, dataTableName, mohaCellTypeAnalysis, dbSubGroupLabel) 
  table_DiscrimatoryStats = runDiscrimatoryStatsTest(g1s1,"g1s1",g3s1,"g3s1",3,pylim[2],0,table_DiscrimatoryStats, yl, mohaContext, dataTableName, mohaCellTypeAnalysis, dbSubGroupLabel) 
  table_DiscrimatoryStats = runDiscrimatoryStatsTest(g2s1,"g2s1",g3s1,"g3s1",3,pylim[2],2,table_DiscrimatoryStats, yl, mohaContext, dataTableName, mohaCellTypeAnalysis, dbSubGroupLabel) 
  
  table_DiscrimatoryStats = runDiscrimatoryStatsTest(g1s2,"g1s2",g2s2,"g2s2",5,pylim[2],0,table_DiscrimatoryStats, yl, mohaContext, dataTableName, mohaCellTypeAnalysis, dbSubGroupLabel) 
  table_DiscrimatoryStats = runDiscrimatoryStatsTest(g1s2,"g1s2",g3s2,"g3s2",6,pylim[2],0,table_DiscrimatoryStats, yl, mohaContext, dataTableName, mohaCellTypeAnalysis, dbSubGroupLabel) 
  table_DiscrimatoryStats = runDiscrimatoryStatsTest(g2s2,"g2s2",g3s2,"g3s2",6,pylim[2],2,table_DiscrimatoryStats, yl, mohaContext, dataTableName, mohaCellTypeAnalysis, dbSubGroupLabel) 
  
  table_DiscrimatoryStats = runDiscrimatoryStatsTest(g1s3,"g1s3",g2s3,"g2s3",8,pylim[2],0,table_DiscrimatoryStats, yl, mohaContext, dataTableName, mohaCellTypeAnalysis, dbSubGroupLabel)  
  table_DiscrimatoryStats = runDiscrimatoryStatsTest(g1s3,"g1s3",g3s3,"g3s3",9,pylim[2],0,table_DiscrimatoryStats, yl, mohaContext, dataTableName, mohaCellTypeAnalysis, dbSubGroupLabel)  
  table_DiscrimatoryStats = runDiscrimatoryStatsTest(g2s3,"g2s3",g3s3,"g3s3",9,pylim[2],2,table_DiscrimatoryStats, yl, mohaContext, dataTableName, mohaCellTypeAnalysis, dbSubGroupLabel) 
  
  
  table_DiscrimatoryStats = runDiscrimatoryStatsTest(g1s1,"g1s1",g1s2,"g1s2",0,0,0,table_DiscrimatoryStats, yl, mohaContext, dataTableName, mohaCellTypeAnalysis, dbSubGroupLabel) 
  table_DiscrimatoryStats = runDiscrimatoryStatsTest(g1s1,"g1s1",g1s3,"g1s3",0,0,0,table_DiscrimatoryStats, yl, mohaContext, dataTableName, mohaCellTypeAnalysis, dbSubGroupLabel)  
  table_DiscrimatoryStats = runDiscrimatoryStatsTest(g1s2,"g1s2",g1s3,"g1s3",0,0,0,table_DiscrimatoryStats, yl, mohaContext, dataTableName, mohaCellTypeAnalysis, dbSubGroupLabel)  
  
  
  table_DiscrimatoryStats = runDiscrimatoryStatsTest(g2s1,"g2s1",g2s2,"g2s2",0,0,0,table_DiscrimatoryStats, yl, mohaContext, dataTableName, mohaCellTypeAnalysis, dbSubGroupLabel)  
  table_DiscrimatoryStats = runDiscrimatoryStatsTest(g2s1,"g2s1",g2s3,"g2s3",0,0,0,table_DiscrimatoryStats, yl, mohaContext, dataTableName, mohaCellTypeAnalysis, dbSubGroupLabel)  
  table_DiscrimatoryStats = runDiscrimatoryStatsTest(g2s2,"g2s2",g2s3,"g2s3",0,0,0,table_DiscrimatoryStats, yl, mohaContext, dataTableName, mohaCellTypeAnalysis, dbSubGroupLabel)  
  
  table_DiscrimatoryStats = runDiscrimatoryStatsTest(g3s1,"g3s1",g3s2,"g3s2",0,0,0,table_DiscrimatoryStats, yl, mohaContext, dataTableName, mohaCellTypeAnalysis, dbSubGroupLabel)  
  table_DiscrimatoryStats = runDiscrimatoryStatsTest(g3s1,"g3s1",g3s3,"g3s3",0,0,0,table_DiscrimatoryStats, yl, mohaContext, dataTableName, mohaCellTypeAnalysis, dbSubGroupLabel) 
  table_DiscrimatoryStats = runDiscrimatoryStatsTest(g3s2,"g3s2",g3s3,"g3s3",0,0,0,table_DiscrimatoryStats, yl, mohaContext, dataTableName, mohaCellTypeAnalysis, dbSubGroupLabel) 
  
  
  
  return (table_DiscrimatoryStats)
}


######################################################################
######## Plot MOHA Metric By recurevent for treatements  #############
######################################################################


plotMetricByRecurEventAndTreatment = function(plotConfig, db, yl, myYlab = NA, myXlab = NA, mysub = NA, mohaContext, mohaCellTypeAnalysis,  dbSubGroupLabel, addScatterPoints=FALSE, table_DiscrimatoryStats, pylim = NA) {
  
  
  xl = "recurevent"
  
  g1 = na.omit(db[ !is.na(db[,xl]) & db[,xl] == 0  & !is.na(db[,"Chemo.Int"]) & db[,"Chemo.Int"] == 0,yl])
  g2 = na.omit(db[ !is.na(db[,xl]) & db[,xl] == 1  & !is.na(db[,"Chemo.Int"]) & db[,"Chemo.Int"] == 0,yl])
  
  g3 = na.omit(db[ !is.na(db[,xl]) & db[,xl] == 0  & !is.na(db[,"Chemo.Int"]) & db[,"Chemo.Int"] == 1,yl])
  g4 = na.omit(db[ !is.na(db[,xl]) & db[,xl] == 1  & !is.na(db[,"Chemo.Int"]) & db[,"Chemo.Int"] == 1,yl])
  
  if (length(pylim) != 2) {
    mv = max(c(g1,g2,g3,g4))
    if (mv <= 1) {
      if (mv <= 0.3)
        pylim = c(-0.02, 0.3)
      else if (mv <= 0.5)
        pylim = c(-0.02, 0.5)
      else
        pylim = c(-0.02, 1)
      
    } else {
      pylim = c(-0.02, mv)
    }
  }
  
  
  #myLabels = c("No","Yes","No","Yes")
  
  if (is.na(myYlab)) {
    myYlab = paste(yl,mohaCellTypeAnalysis)
  } else {
    myYlab = paste(myYlab,mohaCellTypeAnalysis)
  }
  
  myXlab = "Recurrence Event"
  myLabels = c(paste0("No [",length(g1),"]"),paste0("Yes [",length(g2),"]"),paste0("No [",length(g3),"]"),paste0("Yes [",length(g4),"]"))
  
  if (plotConfig == 1) {
    mysub =  dbSubGroupLabel
    myTitle = mohaContext
    acex = 0.8
    symSize = 0.5
  } else if (plotConfig == 2) {
    mysub =  paste0(dbSubGroupLabel, " (",mohaContext,")")
    myTitle = ""
    acex = 0.8
    symSize = 0.5
  } else {
    mysub =  dbSubGroupLabel
    myTitle = mohaContext
    acex = 1
    symSize = 0.9
  }
  
  
  
  if (plotConfig == 2) {
    boxplot(g1,g2,g3,g4 , xaxt="n", outpch = NA, main=myTitle, log="", ylim=pylim, names=myLabels, ylab=myYlab, cex.axis = acex, cex.main=1)      
  } else {
    boxplot(g1,g2,g3,g4 , outpch = NA, main=myTitle, log="", sub=mysub, ylim=pylim, xlab=myXlab, names=myLabels, ylab=myYlab, cex.axis = acex, cex.main=1)      
  }
  
  
  if (addScatterPoints) {
    
    stripchart(g1,at =1, vertical = TRUE, method = "jitter", 
               pch = 20, col = "black",
               add = TRUE,cex=symSize) 
    stripchart(g2,at =2, vertical = TRUE, method = "jitter", 
               pch = 20, col = "black",
               add = TRUE,cex=symSize) 
    stripchart(g3,at =3, vertical = TRUE, method = "jitter", 
               pch = 20, col = "black",
               add = TRUE,cex=symSize) 
    stripchart(g4,at =4, vertical = TRUE, method = "jitter", 
               pch = 20, col = "black",
               add = TRUE,cex=symSize) 
  }
  
  abline(v=2.5)
  
  
  tcex = 0.75
  if (plotConfig == 2) {
    tcex = 0.75
  }
  
  if (plotConfig != 2) {
    text(1.5, pylim[1], "No-Chemo Group", cex = tcex)
    text(3.5, pylim[1], "Chemo Treated Group", cex = tcex) 
    
  }
  
  
  
  #if (plotConfig != 2) {
    # myttest = wilcox.test(g1,g2, na.action=na.omit)  #Wilcoxon rank sum test
    text(1.5, pylim[2] - levelAdj *abs(pylim[2] - pylim[1]), format(wilcox.test(g1,g2, na.action=na.omit)$p.value,digits=2), adj = c(0.5,0.3))
    text(3.5, pylim[2] - levelAdj *abs(pylim[2] - pylim[1]), format(wilcox.test(g3,g4, na.action=na.omit)$p.value,digits=2), adj = c(0.5,0.3))
    

    x0 = 1.5 - 0.4
    x1 = 1.5 + 0.4
    y0 = pylim[2] - (levelAdj + 0.023) *abs(pylim[2] - pylim[1])
    y1 = y0
    y2 = y1 - 0.01 *abs(pylim[2] - pylim[1])
    segments(x0, y0, x1, y1, col = par("fg"),lwd = par("lwd"), lty = par("lty"), xpd = FALSE)
    segments(x0, y0, x0, y2, col = par("fg"),lwd = par("lwd"),  lty = par("lty"), xpd = FALSE)
    segments(x1, y0, x1, y2, col = par("fg"),lwd = par("lwd"),  lty = par("lty"), xpd = FALSE)

    
    x0 = 3.5 - 0.4
    x1 = 3.5 + 0.4
    y0 = pylim[2] - (levelAdj + 0.023) *abs(pylim[2] - pylim[1])
    y1 = y0
    y2 = y1 - 0.01 *abs(pylim[2] - pylim[1])
    segments(x0, y0, x1, y1, col = par("fg"),lwd = par("lwd"), lty = par("lty"), xpd = FALSE)
    segments(x0, y0, x0, y2, col = par("fg"),lwd = par("lwd"),  lty = par("lty"), xpd = FALSE)
    segments(x1, y0, x1, y2, col = par("fg"),lwd = par("lwd"),  lty = par("lty"), xpd = FALSE)
    
 # }
  
  if (plotConfig == 2) {


    y0 = pylim[1]
    
    text(x = 1, y=y0, paste0("N=",length(g1)),cex=tcex, family = "sans")
    text(x = 2, y=y0, paste0("N=",length(g2)),cex=tcex, family = "sans")
    
    text(x = 3, y=y0, paste0("N=",length(g3)),cex=tcex, family = "sans")
    text(x = 4, y=y0, paste0("N=",length(g4)),cex=tcex, family = "sans")
    
    
  }
  
  if (length(g1) > 2 & length(g2) > 2) {
    #myttest = t.test(g1,g2, na.action=na.omit)
    myttest = wilcox.test(g1,g2, na.action=na.omit)  #Wilcoxon rank sum test
    
    
    ri = nrow(table_DiscrimatoryStats) + 1
    table_DiscrimatoryStats[ri,"MOHA_CONTEXT"] = mohaContext
    table_DiscrimatoryStats[ri,"dataTableName"] = dataTableName
    table_DiscrimatoryStats[ri,"CellType"] = mohaCellTypeAnalysis
    table_DiscrimatoryStats[ri,"Discriminate"] = paste0("recurevent 0 vs 1 No-Chemo",dbSubGroupLabel)
    table_DiscrimatoryStats[ri,"xParmSetName"] = yl
    table_DiscrimatoryStats[ri,"DiscrimatoryIndex"] = NA 
    table_DiscrimatoryStats[ri,"AUC"] = NA 
    table_DiscrimatoryStats[ri,"pValue"] = myttest$p.value 
    
  }
  
  
  
  if (length(g3) > 2 & length(g4) > 2) {
    #myttest = t.test(g3,g4, na.action=na.omit)
    myttest = wilcox.test(g3,g4, na.action=na.omit)  #Wilcoxon rank sum test
    
    ri = nrow(table_DiscrimatoryStats) + 1
    table_DiscrimatoryStats[ri,"MOHA_CONTEXT"] = mohaContext
    table_DiscrimatoryStats[ri,"dataTableName"] = dataTableName
    table_DiscrimatoryStats[ri,"CellType"] = mohaCellTypeAnalysis
    table_DiscrimatoryStats[ri,"Discriminate"] = paste0("recurevent 0 vs 1 Chemo-Therapy",dbSubGroupLabel)
    table_DiscrimatoryStats[ri,"xParmSetName"] = yl
    table_DiscrimatoryStats[ri,"DiscrimatoryIndex"] = NA 
    table_DiscrimatoryStats[ri,"AUC"] = NA 
    table_DiscrimatoryStats[ri,"pValue"] = myttest$p.value 
    
    
  }
  
  
  return (table_DiscrimatoryStats)
  
}


plotMetricByRecurEventAndTreatmentXaxis = function(plotConfig, db, yl, myYlab = NA, myXlab = NA, mysub = NA, mohaContext, mohaCellTypeAnalysis,  dbSubGroupLabel, addScatterPoints=FALSE, table_DiscrimatoryStats, pylim = NA) {
  

    pylim = c(-0.02, 1)

    
    tcex = 0.8
  
    g = c()

    mysub =  paste0(dbSubGroupLabel, " (",mohaContext,")")
    myTitle = ""
    acex = 0.8
    symSize = 0.5

    boxplot(g,g,g,g , xaxt="n", yaxt="n", ann=FALSE, axes=FALSE,  outpch = NA, log="", ylim=pylim, cex.axis = acex, cex.main=1)      

    
    xleft = 0 + 0.4
    xright = 5 - 0.34
    ytop = 0.15
    ybottom = 0.05
    rect(xleft, ybottom, xright, ytop, border='black', col = NA, lty = par("lty"), lwd = par("lwd"))
    
    segments(1.5, ytop, 1.5, y1 = ybottom, col = par("fg"), lty = par("lty"), lwd = par("lwd"))
    segments(2.5, ytop, 2.5, y1 = ybottom, col = par("fg"), lty = par("lty"), lwd = par("lwd"))
    segments(3.5, ytop, 3.5, y1 = ybottom, col = par("fg"), lty = par("lty"), lwd = par("lwd"))

    
    y0 = ybottom  + 0.076
    
    text(x = 1, y=y0, "Recur",cex=tcex, family = "sans")
    text(x = 2, y=y0, "Recur",cex=tcex, family = "sans")
    
    text(x = 3, y=y0, "Recur",cex=tcex, family = "sans")
    text(x = 4, y=y0, "Recur",cex=tcex, family = "sans")

    y0 = ybottom  + 0.026
    
    text(x = 1, y=y0, "No",cex=tcex, family = "sans")
    text(x = 2, y=y0, "Yes",cex=tcex, family = "sans")
    
    text(x = 3, y=y0, "No",cex=tcex, family = "sans")
    text(x = 4, y=y0, "Yes",cex=tcex, family = "sans")
    
    
    xleft = 0 + 0.4
    xright = 5 - 0.34
    ytop = 0.05
    ybottom = 0
    rect(xleft, ybottom, xright, ytop, border='black', col = NA, lty = par("lty"), lwd = par("lwd"))

    segments(2.5, ytop, 2.5, y1 = ybottom, col = par("fg"), lty = par("lty"), lwd = par("lwd"))

    y0 = ybottom  + 0.025
    
    text(x = 1.5, y= y0, "Chemo - No",cex=tcex, family = "sans")
    text(x = 3.5, y= y0, "Chemo - Yes",cex=tcex, family = "sans")

  
}


######################################################################
######################################################################


runDiscrimatoryStatsTest = function(g1 , g1L, g2, g2L, px1, py1, py2, localTable, mohaContext, dataTableName, yl, mohaCellTypeAnalysis, dbSubGroupLabel) {
  
  if (length(g1) > 2 & length(g2) > 2) {
    
    
    #myttest = t.test(g1,g2, na.action=na.omit)
    myttest = wilcox.test(g1,g2, na.action=na.omit)  #Wilcoxon rank sum test
    
    if (!is.na(myttest$p.value)) {
      
      
      ri = nrow(localTable) + 1
      localTable[ri,"MOHA_CONTEXT"] = mohaContext
      localTable[ri,"dataTableName"] = dataTableName
      localTable[ri,"CellType"] = mohaCellTypeAnalysis
      localTable[ri,"Discriminate"] = paste0(g1L, " vs ", g2L, dbSubGroupLabel)
      localTable[ri,"xParmSetName"] = yl
      localTable[ri,"pValue"] = myttest$p.value 
    }
  }
  
  return (localTable)
}


######################################################################
########### PLOT SPATIAL VS MOLECULAR METRICS BY CANCER STAGE ########
######################################################################

plotMetricsByStage = function(plotConfig, table_MOHA, tumorGrades, xMetric, xLabel, yMetric, yLabel, mohaContext, mohaContextLabel, mohaCellTypeAnalysis, mohaCellTypeAnalysisLabel, cexmain=1, mainTitle, lineIntercept=1, lineSlope=-1, randomizeMetric=NA) {
  
  #mainTitle = paste("CRC Tumor Grades:",paste0(tumorGrades,collapse = ","), "  Marker Set:", mohaContextLabel)
  
  symbColors = c("Blue","Green","Red")
  symbShapes = c(22,21,24)
  symbLabels = c("1","2","3")
  
  if (plotConfig == 1) {
    cexSym = 0.7
    cexLegend = 0.7
    
  } else if (plotConfig == 2) {
    cexSym = 1
    cexLegend = 1
    if (PLOT_COFIG_2_NO_COLOR) {
      symbColors = c("Black","Black","Black")
    }
    symbShapes = c(22,21,24)
    symbLabels = c("1","2","3")
    
  } else {
    cexSym = 1
    cexLegend = 1
  }
  
  
  pylim = c(0, 1)
  pxlim = c(0, 1)
  
  db = table_MOHA[table_MOHA[,"MOHA_CONTEXT"] == mohaContext,]
  # 
  pylim = c(0,max(pylim[2],max(db[,yMetric])))
  pxlim = c(0,max(pxlim[2],max(db[,xMetric])))
  
  
  

  
  symSize = 0.5 * cexSym
  
  
  
  if (!is.na(randomizeMetric)) {
    
    
    holdxMetric = xMetric
    holdyMetric = yMetric
    xMetric = xMetric
    yMetric = randomizeMetric
    
    
    cancerStage = 2
    
    db = table_MOHA[table_MOHA[,"MOHA_CONTEXT"] == mohaContext,]
    # 
    db = db[!is.na(db[,"stage"]) & db[,"stage"] == cancerStage, ]
    db = db[!is.na(db[,"GRADE"]) & db[,"GRADE"] %in% tumorGrades, ]
    db = db[db[,"NumCells"] >= MIN_NUM_EPI_CELLS_PER_CORE,]
    #points(db[,xMetric],db[,yMetric],col='red', pch=symbShapes[2], cex=symSize)
    plot(db[,xMetric],db[,yMetric],xlab=xLabel,ylab=yLabel, ylim=pylim, xlim=pxlim, main=mainTitle,cex.main=cexmain,col='black', pch=symbShapes[2], cex=symSize, panel.first = grid())
    
    
    cancerStage = 1
    
    db = table_MOHA[table_MOHA[,"MOHA_CONTEXT"] == mohaContext,]
    # 
    db = db[!is.na(db[,"stage"]) & db[,"stage"] == cancerStage, ]
    db = db[!is.na(db[,"GRADE"]) & db[,"GRADE"] %in% tumorGrades, ]
    db = db[db[,"NumCells"] >= MIN_NUM_EPI_CELLS_PER_CORE,]
    points(db[,xMetric],db[,yMetric],col='black', pch=symbShapes[1], cex=symSize)
    
    cancerStage = 3
    
    db = table_MOHA[table_MOHA[,"MOHA_CONTEXT"] == mohaContext,]
    # 
    db = db[!is.na(db[,"stage"]) & db[,"stage"] == cancerStage, ]
    db = db[!is.na(db[,"GRADE"]) & db[,"GRADE"] %in% tumorGrades, ]
    db = db[db[,"NumCells"] >= MIN_NUM_EPI_CELLS_PER_CORE,]
    points(db[,xMetric],db[,yMetric],col='black', pch=symbShapes[3], cex=symSize)
    
    
    xMetric = holdxMetric
    yMetric = holdyMetric
    
    
  }
  
  
  
  symSize = 1.0 * cexSym
  
  
  
  cancerStage = 2
  
  db = table_MOHA[table_MOHA[,"MOHA_CONTEXT"] == mohaContext,]
  # 
  db = db[!is.na(db[,"stage"]) & db[,"stage"] == cancerStage, ]
  db = db[!is.na(db[,"GRADE"]) & db[,"GRADE"] %in% tumorGrades, ]
  db = db[db[,"NumCells"] >= MIN_NUM_EPI_CELLS_PER_CORE,]
  
  if (!is.na(randomizeMetric)) {
    points(db[,xMetric],db[,yMetric],col=symbColors[2], pch=symbShapes[2], cex=symSize)
  } else {
    plot(db[,xMetric],db[,yMetric],xlab=xLabel,ylab=yLabel, ylim=pylim, xlim=pxlim, main=mainTitle,cex.main=cexmain,col=symbColors[2], pch=symbShapes[2], cex=symSize, panel.first = grid())
    
  }
  
  cancerStage = 1
  
  db = table_MOHA[table_MOHA[,"MOHA_CONTEXT"] == mohaContext,]
  # 
  db = db[!is.na(db[,"stage"]) & db[,"stage"] == cancerStage, ]
  db = db[!is.na(db[,"GRADE"]) & db[,"GRADE"] %in% tumorGrades, ]
  db = db[db[,"NumCells"] >= MIN_NUM_EPI_CELLS_PER_CORE,]
  points(db[,xMetric],db[,yMetric],col=symbColors[1], pch=symbShapes[1], cex=symSize)
  
  cancerStage = 3
  
  db = table_MOHA[table_MOHA[,"MOHA_CONTEXT"] == mohaContext,]
  # 
  db = db[!is.na(db[,"stage"]) & db[,"stage"] == cancerStage, ]
  db = db[!is.na(db[,"GRADE"]) & db[,"GRADE"] %in% tumorGrades, ]
  db = db[db[,"NumCells"] >= MIN_NUM_EPI_CELLS_PER_CORE,]
  points(db[,xMetric],db[,yMetric],col=symbColors[3], pch=symbShapes[3], cex=symSize)
  
  if (plotConfig == 3) {
    legend("topleft", inset=.05, title="Cancer Stage", bg='white', cex=cexLegend, symbLabels, col=symbColors, pch=symbShapes, horiz=TRUE)
  } else {
    if (lineSlope < 0) {
      legend("topright", inset=.05, title="Cancer Stage", bg='white', cex=cexLegend, symbLabels, col=symbColors, pch=symbShapes, horiz=TRUE)
    } else {
      if (plotConfig == 1) {
        legend("topleft", inset=.05, title="Cancer Stage", bg='white', cex=cexLegend, symbLabels, col=symbColors, pch=symbShapes, horiz=TRUE)
      } else {
        legend("bottomright", inset=.05, title="Cancer Stage", bg='white', cex=cexLegend, symbLabels, col=symbColors, pch=symbShapes, horiz=TRUE)
      }
      
    }
    
    if (!is.na(lineIntercept) & !is.na(lineSlope)) {
      abline(a=lineIntercept,b=lineSlope)
    }
    
  }
  
}


######################################################################
########### PLOT SPATIAL VS MOLECULAR METRICS BY TUMOR GRADE #########
######################################################################

plotMetricsByGrade = function(plotConfig, table_MOHA, cancerStages, xMetric, xLabel, yMetric, yLabel, mohaContext, mohaContextLabel, mohaCellTypeAnalysis, mohaCellTypeAnalysisLabel, cexmain=1, mainTitle, lineIntercept=1, lineSlope=-1, randomizeMetric=NA) {
  
 
  #mainTitle = paste("CRC Tumor Grades:",paste0(tumorGrades,collapse = ","), "  Marker Set:", mohaContextLabel)
  
  symbColors = c("Blue","Green","Red")
  symbShapes = c(22,21,24)
  symbLabels = c("1","2","3")
  
  if (plotConfig == 1) {
    cexSym = 0.7
    cexLegend = 0.7
    cexlab = 1
    
  } else if (plotConfig == 2) {
    cexSym = 0.9
    cexLegend = 1
    cexlab = 1.2
    if (PLOT_COFIG_2_NO_COLOR) {
      symbColors = c("Black","Black","Black")
    }
  } else {
    cexSym = 1
    cexLegend = 1
    cexlab = 1
  }
  
  
  pylim = c(0, 1)
  pxlim = c(0, 1)
  
  db = table_MOHA[table_MOHA[,"MOHA_CONTEXT"] == mohaContext,]
  # 
  pylim = c(0,max(pylim[2],max(db[,yMetric])))
  pxlim = c(0,max(pxlim[2],max(db[,xMetric])))
  
  
  

  
  symSize = 0.5 * cexSym
  
  
  
  if (!is.na(randomizeMetric)) {
    
    
    holdxMetric = xMetric
    holdyMetric = yMetric
    xMetric = xMetric
    yMetric = randomizeMetric
    
    
    if (plotConfig == 2) {
      
      randSymbShape = 4
      randSymbSize = symSize
      randSymbCol = "darkgrey"
      
      db = table_MOHA[table_MOHA[,"MOHA_CONTEXT"] == mohaContext,]
      # 
      db = db[!is.na(db[,"stage"]) & db[,"stage"] %in% cancerStages, ]
      db = db[db[,"NumCells"] >= MIN_NUM_EPI_CELLS_PER_CORE,]
      #points(db[,xMetric],db[,yMetric],col='red', pch=symbShapes[2], cex=symSize)
      plot(db[,xMetric],db[,yMetric],xlab=xLabel,ylab=yLabel, ylim=pylim, xlim=pxlim, main=mainTitle,cex.lab=cexlab,cex.main=cexmain,col=randSymbCol, pch=randSymbShape, cex=randSymbSize, panel.first = grid())
      
      
    } else {
      
      tumorGrade = 2
      
      db = table_MOHA[table_MOHA[,"MOHA_CONTEXT"] == mohaContext,]
      # 
      db = db[!is.na(db[,"stage"]) & db[,"stage"] %in% cancerStages, ]
      db = db[!is.na(db[,"GRADE"]) & db[,"GRADE"] == tumorGrade, ]
      db = db[db[,"NumCells"] >= MIN_NUM_EPI_CELLS_PER_CORE,]
      #points(db[,xMetric],db[,yMetric],col='red', pch=symbShapes[2], cex=symSize)
      plot(db[,xMetric],db[,yMetric],xlab=xLabel,ylab=yLabel, ylim=pylim, xlim=pxlim, main=mainTitle,cex.lab=cexlab,cex.main=cexmain,col='black', pch=symbShapes[2], cex=symSize, panel.first = grid())
      
      
      tumorGrade = 1
      
      db = table_MOHA[table_MOHA[,"MOHA_CONTEXT"] == mohaContext,]
      # 
      db = db[!is.na(db[,"stage"]) & db[,"stage"] %in% cancerStages, ]
      db = db[!is.na(db[,"GRADE"]) & db[,"GRADE"] == tumorGrade, ]
      db = db[db[,"NumCells"] >= MIN_NUM_EPI_CELLS_PER_CORE,]
      points(db[,xMetric],db[,yMetric],col='black', pch=symbShapes[1], cex=symSize)
      
      tumorGrade = 3
      
      db = table_MOHA[table_MOHA[,"MOHA_CONTEXT"] == mohaContext,]
      # 
      db = db[!is.na(db[,"stage"]) & db[,"stage"] %in% cancerStages, ]
      db = db[!is.na(db[,"GRADE"]) & db[,"GRADE"] == tumorGrade, ]
      db = db[db[,"NumCells"] >= MIN_NUM_EPI_CELLS_PER_CORE,]
      points(db[,xMetric],db[,yMetric],col='black', pch=symbShapes[3], cex=symSize)
    
    }
    
    xMetric = holdxMetric
    yMetric = holdyMetric
    
    
  }
  
  
  
  symSize = 1.0 * cexSym
  
  
  
  tumorGrade = 2
  
  db = table_MOHA[table_MOHA[,"MOHA_CONTEXT"] == mohaContext,]
  # 
  db = db[!is.na(db[,"stage"]) & db[,"stage"] %in% cancerStages, ]
  db = db[!is.na(db[,"GRADE"]) & db[,"GRADE"] == tumorGrade, ]
  db = db[db[,"NumCells"] >= MIN_NUM_EPI_CELLS_PER_CORE,]
  
  if (!is.na(randomizeMetric)) {
    points(db[,xMetric],db[,yMetric],col=symbColors[2], pch=symbShapes[2], cex=symSize)
  } else {
    plot(db[,xMetric],db[,yMetric],xlab=xLabel,ylab=yLabel, ylim=pylim, xlim=pxlim, main=mainTitle,cex.lab=cexlab,cex.main=cexmain,col=symbColors[2], pch=symbShapes[2], cex=symSize, panel.first = grid())
    
  }
  
  tumorGrade = 1
  
  db = table_MOHA[table_MOHA[,"MOHA_CONTEXT"] == mohaContext,]
  # 
  db = db[!is.na(db[,"stage"]) & db[,"stage"] %in% cancerStages, ]
  db = db[!is.na(db[,"GRADE"]) & db[,"GRADE"] == tumorGrade, ]
  db = db[db[,"NumCells"] >= MIN_NUM_EPI_CELLS_PER_CORE,]
  points(db[,xMetric],db[,yMetric],col=symbColors[1], pch=symbShapes[1], cex=symSize)
  
  tumorGrade = 3
  
  db = table_MOHA[table_MOHA[,"MOHA_CONTEXT"] == mohaContext,]
  # 
  db = db[!is.na(db[,"stage"]) & db[,"stage"] %in% cancerStages, ]
  db = db[!is.na(db[,"GRADE"]) & db[,"GRADE"] == tumorGrade, ]
  db = db[db[,"NumCells"] >= MIN_NUM_EPI_CELLS_PER_CORE,]
  points(db[,xMetric],db[,yMetric],col=symbColors[3], pch=symbShapes[3], cex=symSize)
  
  if (!is.na(randomizeMetric) & plotConfig == 2) {
    
    if (PLOT_COFIG_2_NO_COLOR) {
      symbColors = c("Black","Black","Black",randSymbCol)
    } else {
      symbColors = c("Blue","Green","Red",randSymbCol)
    }
    
    symbShapes = c(22,21,24,randSymbShape)
    symbLabels = c("1","2","3","random")
    
    cexLegend = 0.8 * cexLegend
    if (lineSlope < 0) {
      legend("topright", inset=.05, title="Grade", bg='white', cex=cexLegend, symbLabels, col=symbColors, pch=symbShapes, horiz=FALSE)
    } else {
      legend("topleft", inset=.05, title="Grade", bg='white', cex=cexLegend, symbLabels, col=symbColors, pch=symbShapes, horiz=FALSE)
    }
    
    if (!is.na(lineIntercept) & !is.na(lineSlope)) {
      abline(a=lineIntercept,b=lineSlope)
    }

  } else {
    
    if (plotConfig == 3) {
      legend("topleft", inset=.05, title="Tumor Grade", bg='white', cex=cexLegend, symbLabels, col=symbColors, pch=symbShapes, horiz=TRUE)
    } else {
      if (lineSlope < 0) {
        legend("topright", inset=.05, title="Tumor Grade", bg='white', cex=cexLegend, symbLabels, col=symbColors, pch=symbShapes, horiz=TRUE)
      } else {
        if (plotConfig == 1) {
          legend("topleft", inset=.05, title="Tumor Grade", bg='white', cex=cexLegend, symbLabels, col=symbColors, pch=symbShapes, horiz=TRUE)
        } else if (plotConfig == 2) {
          legend("topleft", inset=.05, title="Tumor Grade", bg='white', cex=cexLegend, symbLabels, col=symbColors, pch=symbShapes, horiz=TRUE)
        } else {
          legend("bottomright", inset=.05, title="Tumor Grade", bg='white', cex=cexLegend, symbLabels, col=symbColors, pch=symbShapes, horiz=TRUE)
        }
        
      }
      
      if (!is.na(lineIntercept) & !is.na(lineSlope)) {
        abline(a=lineIntercept,b=lineSlope)
      }
      
    }
    
    
  }


  
}


##########################################################################################
##########################################################################################
####  Create Supplementary Information  ##################################################
##########################################################################################
##########################################################################################


createSupplementaryInformation = function(table_MOHA, outputDir) {
    
    table_MOHA = table_MOHA[table_MOHA[,"NumCells"] >= MIN_NUM_EPI_CELLS_PER_CORE,]
    
    
    mohaCellTypes =  c("Epithelial")
    mohaList = names(table(table_MOHA[,"MOHA_CONTEXT"]))
    cti = which(mohaCellTypes == "Epithelial")
    mohaCellTypeAnalysis = mohaCellTypes[cti] 
    mohaCellTypeAnalysisLabel = ""
    
    
    PLOT_TO_PDF = TRUE
    
    
    allMetrics = c("Molecular_Entropy","Molecular_Heterogeneity",
                   "Molecular_Disparity",  "NumObsStates",
                   "CellFamily_Entropy","CellFamily_Heterogeneity",
                   "CellNeighbor_Entropy","CellNeighbor_Heterogeneity",
                   "CellSocial_Entropy","CellSocial_Heterogeneity",
                   "AvgCellCoordinationNumber",
                   "CellCoordinationNumber_Entropy",
                   "NumCells",
                   "AGE.DX",
                   
                   "RandomizeOverLocations_CellFamily_Heterogeneity",
                   "RandomizeOverGrid4_CellFamily_Heterogeneity",
                   
                   "Mean_Randomized_CellFamily_Heterogeneity",
                   "Mean_Randomized_CellNeighbor_Heterogeneity",
                   "Mean_Randomized_CellSocial_Heterogeneity")
    
    
    allMetricLabels = c("Molecular Entropy","Molecular Heterogeneity",
                        "Molecular Disparity", "Number of Observed States",
                        "Cell Family Entropy","Cell Family Heterogeneity",
                        "Cell Neighbor Entropy","Cell Neighbor Heterogeneity",
                        "Cell Social Entropy","Cell Social Heterogeneity",
                        "Average Cell Coordination Number",
                        "Cell Coordination Number Entropy",
                        "Number of Cells",
                        "Age at Diagnosis",
                        
                        "Probability Based Cell Family Heterogeneity",
                        "Grid4 Probability Based Cell Family Heterogeneity",
                        
                        "Randomize Over Locations Cell Family Heterogeneity",
                        "Randomize Over Locations Cell Neighbor Heterogeneity",
                        "Randomize Over Locations Cell Social Heterogeneity")
    
    
    
    #######################################################################################
    ####  Supplementary Doc S3 Plot Metrics By Tumor Grade within each Cancer Stage  ######
    #######################################################################################
    
    
    addScatterPoints = TRUE
    
    table_DiscrimatoryStats = data.frame("MOHA_CONTEXT"=character(),"dataTableName"=character(),"Discriminate"=character(),"xParmSetName"=character()
                                         ,"DiscrimatoryIndex"=numeric(),"AUC"=numeric(),"pValue"=numeric()) 
    
    if (PLOT_TO_PDF) {
      plotConfig = 1
      myFile = paste0(outputDirPath, "Supplementary_document_S3.pdf")
      pdf(file=myFile)
      par(mfrow=c(3,2))
    } else {
      plotConfig = 1
      par(mfrow=c(3,2))
    }
    
    
    
    
    targetMetrics = c("Molecular_Entropy","Molecular_Heterogeneity",
                      "Molecular_Disparity",  "NumObsStates",
                      "CellFamily_Entropy","CellFamily_Heterogeneity",
                      "CellNeighbor_Entropy","CellNeighbor_Heterogeneity",
                      "CellSocial_Entropy","CellSocial_Heterogeneity")
    
    
    
    
    for(mohaContext in mohaList) {
      #for(mohaContext in c("AKT Pathway")) {
      mohaContextLabel = mohaContext
      
      for(yi in 1:length(targetMetrics)) {
        yMetric = targetMetrics[yi]
        yMetricLabel = allMetricLabels[which(allMetrics == yMetric)]
        
        if (yMetric == "CellCoordinationNumber_Entropy") {
          pylim = c(1.5,2.0)
        } else {
          pylim = NA
        }
        
        dbSubGroupLabel = mohaContextLabel
        
        
        db = table_MOHA[table_MOHA[,"MOHA_CONTEXT"] == mohaContext,]
        # 
        db = db[db[,"NumCells"] >= MIN_NUM_EPI_CELLS_PER_CORE,]
        
        table_DiscrimatoryStats = plotMetricByCancerStageAndTumorGrade(plotConfig, db, yMetric, yMetricLabel, NA, NA, mohaContextLabel, mohaCellTypeAnalysisLabel, dbSubGroupLabel, addScatterPoints, table_DiscrimatoryStats, pylim)
        
      }
      
      plot.new()
      plot.new()
      
    }
    
    mohaContext = "AKT Pathway"
    mohaContextLabel = mohaContext
    
    targetMetrics = c("AvgCellCoordinationNumber",
                      "CellCoordinationNumber_Entropy",
                      "NumCells","AGE.DX")
    
    for(yi in 1:length(targetMetrics)) {
      yMetric = targetMetrics[yi]
      yMetricLabel = allMetricLabels[which(allMetrics == yMetric)]
      
      if (yMetric == "CellCoordinationNumber_Entropy") {
        pylim = c(1.5,2.0)
      } else {
        pylim = NA
      }
      
      dbSubGroupLabel = ""
      
      
      db = table_MOHA[table_MOHA[,"MOHA_CONTEXT"] == mohaContext,]
      # 
      db = db[db[,"NumCells"] >= MIN_NUM_EPI_CELLS_PER_CORE,]
      
      table_DiscrimatoryStats = plotMetricByCancerStageAndTumorGrade(plotConfig, db, yMetric, yMetricLabel, NA, NA, mohaContextLabel, mohaCellTypeAnalysisLabel, dbSubGroupLabel, addScatterPoints, table_DiscrimatoryStats, pylim)
      
    }
    
    
    
    if (PLOT_TO_PDF) {
      par(mfrow=c(1,1))
      dev.off()
    }
    
    
    ##########################################################################################
    ####  Supplementary Doc S4 Plot Metrics Vs Molecular Heterogeneity By Cancer Stage  ######
    ##########################################################################################
    
    
    if (PLOT_TO_PDF) {
      plotConfig = 1
      myFile = paste0(outputDirPath, "Supplementary_document_S4.pdf")
      pdf(file=myFile)
      par(mfrow=c(3,3))
    } else {
      plotConfig = 1
      par(mfrow=c(3,3))
    }
    
    
    targetMetrics = c("Molecular_Disparity")
    
    for(yi in 1:length(targetMetrics)) {
      yMetric = targetMetrics[yi]
      yMetricLabel = allMetricLabels[which(allMetrics == yMetric)]
      
      
      for(mohaContext in mohaList) {
        mohaContextLabel = mohaContext
        
        yMetricRandomized = NA
        tumorGrades = c(1,2,3)
        mainTitle = mohaContextLabel
        plotMetricsByStage(plotConfig, table_MOHA, tumorGrades, "Molecular_Heterogeneity", "Molecular Heterogeneity", yMetric, yMetricLabel, mohaContext, mohaContextLabel, mohaCellTypeAnalysis, mohaCellTypeAnalysisLabel, 1, mainTitle, NA, 1, yMetricRandomized)
        
      }
      
      plot.new()
      
    }
    
    
    
    targetMetrics = c("CellFamily_Heterogeneity")
    
    for(yi in 1:length(targetMetrics)) {
      yMetric = targetMetrics[yi]
      yMetricLabel = allMetricLabels[which(allMetrics == yMetric)]
      
      
      for(mohaContext in mohaList) {
        mohaContextLabel = mohaContext
        
        yMetricRandomized = paste0("Mean_Randomized_",yMetric)
        tumorGrades = c(1,2,3)
        mainTitle = mohaContextLabel
        plotMetricsByStage(plotConfig, table_MOHA, tumorGrades, "Molecular_Heterogeneity", "Molecular Heterogeneity", yMetric, yMetricLabel, mohaContext, mohaContextLabel, mohaCellTypeAnalysis, mohaCellTypeAnalysisLabel, 1, mainTitle, 1, -1, yMetricRandomized)
        
      }
      
      plot.new()
      
    }
    
    
    
    
    targetMetrics = c("CellNeighbor_Heterogeneity",
                      "CellSocial_Heterogeneity")
    
    for(yi in 1:length(targetMetrics)) {
      yMetric = targetMetrics[yi]
      yMetricLabel = allMetricLabels[which(allMetrics == yMetric)]
      
      
      for(mohaContext in mohaList) {
        mohaContextLabel = mohaContext
        
        yMetricRandomized = paste0("Mean_Randomized_",yMetric)
        tumorGrades = c(1,2,3)
        mainTitle = mohaContextLabel
        plotMetricsByStage(plotConfig, table_MOHA, tumorGrades, "Molecular_Heterogeneity", "Molecular Heterogeneity", yMetric, yMetricLabel, mohaContext, mohaContextLabel, mohaCellTypeAnalysis, mohaCellTypeAnalysisLabel, 1, mainTitle, 1, -1, yMetricRandomized)
        
      }
      
      plot.new()
      
    }
    
    
    
    if (PLOT_TO_PDF) {
      par(mfrow=c(1,1))
      dev.off()
    }
    
    
    
    ##########################################################################################
    ####  Supplementary Doc S5 Plot Metrics Vs Molecular Heterogeneity By Tumor Grade  #######
    ##########################################################################################
    
    
    if (PLOT_TO_PDF) {
      plotConfig = 1
      myFile = paste0(outputDirPath, "Supplementary_document_S5.pdf")
      pdf(file=myFile)
      par(mfrow=c(3,3))
    } else {
      plotConfig = 1
      par(mfrow=c(3,3))
    }
    
    
    targetMetrics = c("Molecular_Disparity")
    
    for(yi in 1:length(targetMetrics)) {
      yMetric = targetMetrics[yi]
      yMetricLabel = allMetricLabels[which(allMetrics == yMetric)]
      
      
      for(mohaContext in mohaList) {
        mohaContextLabel = mohaContext
        
        yMetricRandomized = NA
        cancerStages = c(1,2,3)
        mainTitle = mohaContext
        plotMetricsByGrade(plotConfig, table_MOHA, cancerStages, "Molecular_Heterogeneity", "Molecular Heterogeneity",yMetric, yMetricLabel, mohaContext, mohaContextLabel, mohaCellTypeAnalysis, mohaCellTypeAnalysisLabel, 1, mainTitle, NA, 1, yMetricRandomized)
        
      }
      
      plot.new()
      
    }
    
    
    targetMetrics = c("CellFamily_Heterogeneity")
    
    for(yi in 1:length(targetMetrics)) {
      yMetric = targetMetrics[yi]
      yMetricLabel = allMetricLabels[which(allMetrics == yMetric)]
      
      
      for(mohaContext in mohaList) {
        mohaContextLabel = mohaContext
        
        #yMetricRandomized = "RandomizeOverLocations_CellFamily_Heterogeneity"
        yMetricRandomized = paste0("Mean_Randomized_",yMetric)
        cancerStages = c(1,2,3)
        mainTitle = mohaContext
        plotMetricsByGrade(plotConfig, table_MOHA, cancerStages, "Molecular_Heterogeneity", "Molecular Heterogeneity",yMetric, yMetricLabel, mohaContext, mohaContextLabel, mohaCellTypeAnalysis, mohaCellTypeAnalysisLabel, 1, mainTitle, 1, -1, yMetricRandomized)
        
      }
      
      plot.new()
      
    }
    
    
    
    
    targetMetrics = c("CellNeighbor_Heterogeneity",
                      "CellSocial_Heterogeneity")
    
    for(yi in 1:length(targetMetrics)) {
      yMetric = targetMetrics[yi]
      yMetricLabel = allMetricLabels[which(allMetrics == yMetric)]
      
      
      for(mohaContext in mohaList) {
        mohaContextLabel = mohaContext
        
        yMetricRandomized = paste0("Mean_Randomized_",yMetric)
        cancerStages = c(1,2,3)
        mainTitle = mohaContext
        plotMetricsByGrade(plotConfig, table_MOHA, cancerStages, "Molecular_Heterogeneity", "Molecular Heterogeneity",yMetric, yMetricLabel, mohaContext, mohaContextLabel, mohaCellTypeAnalysis, mohaCellTypeAnalysisLabel, 1, mainTitle, 1, -1, yMetricRandomized)
        
      }
      
      plot.new()
      
    }
    
    
    
    
    if (PLOT_TO_PDF) {
      par(mfrow=c(1,1))
      dev.off()
    }
    
    
    
    ##########################################################################################
    ####  Supplementary Doc S6 Plot Metrics Vs Cancer Recurrence By Treatment  ###############
    ##########################################################################################
    
    
    addScatterPoints = TRUE
    
    table_DiscrimatoryStats = data.frame("MOHA_CONTEXT"=character(),"dataTableName"=character(),"Discriminate"=character(),"xParmSetName"=character()
                                         ,"DiscrimatoryIndex"=numeric(),"AUC"=numeric(),"pValue"=numeric()) 
    
    if (PLOT_TO_PDF) {
      plotConfig = 1
      myFile = paste0(outputDirPath, "Supplementary_document_S6.pdf")
      pdf(file=myFile)
      par(mfrow=c(2,2))
    } else {
      plotConfig = 1
      par(mfrow=c(2,2))
    }
    
    
    
    
    targetMetrics = c("Molecular_Heterogeneity",
                      "CellFamily_Heterogeneity",
                      "CellNeighbor_Heterogeneity",
                      "CellSocial_Heterogeneity")
    
    for(mohaContext in mohaList) {
      #for(mohaContext in c("AKT Pathway")) {
      mohaContextLabel = mohaContext
      
      for(yi in 1:length(targetMetrics)) {
        yMetric = targetMetrics[yi]
        yMetricLabel = allMetricLabels[which(allMetrics == yMetric)]
        
        if (yMetric == "CellCoordinationNumber_Entropy") {
          pylim = c(1.5,2.0)
        } else {
          pylim = NA
        }
        
        dbSubGroupLabel = ""
        
        db = table_MOHA[table_MOHA[,"MOHA_CONTEXT"] == mohaContext,]
        # 
        db = db[db[,"NumCells"] >= MIN_NUM_EPI_CELLS_PER_CORE,]
        table_DiscrimatoryStats = data.frame("MOHA_CONTEXT"=character(),"dataTableName"=character(),"Discriminate"=character(),"xParmSetName"=character(),"DiscrimatoryIndex"=numeric(),"AUC"=numeric(),"pValue"=numeric()) 
        table_DiscrimatoryStats = plotMetricByRecurEventAndTreatment(plotConfig, db, yMetric, yMetricLabel, NA, NA, mohaContextLabel, mohaCellTypeAnalysisLabel, dbSubGroupLabel, addScatterPoints, table_DiscrimatoryStats, pylim)
        
        
        cancerStage = 2
        tumorGrade = 2
        db = table_MOHA[table_MOHA[,"MOHA_CONTEXT"] == mohaContext,]
        # 
        db = db[db[,"NumCells"] >= MIN_NUM_EPI_CELLS_PER_CORE,]
        db = db[!is.na(db[,"stage"]) & db[,"stage"] == cancerStage, ]
        db = db[!is.na(db[,"GRADE"]) & db[,"GRADE"] == tumorGrade, ]
        dbSubGroupLabel = paste0(" Cancer stage ", cancerStage, " tumor grade ", tumorGrade)
        table_DiscrimatoryStats = data.frame("MOHA_CONTEXT"=character(),"dataTableName"=character(),"Discriminate"=character(),"xParmSetName"=character(),"DiscrimatoryIndex"=numeric(),"AUC"=numeric(),"pValue"=numeric()) 
        table_DiscrimatoryStats = plotMetricByRecurEventAndTreatment(plotConfig, db, yMetric, yMetricLabel, NA, NA, mohaContextLabel, mohaCellTypeAnalysisLabel, dbSubGroupLabel, addScatterPoints, table_DiscrimatoryStats, pylim)
        
        
      }
      
    }
    
    
    
    mohaContext = "Inducing_Angiogenesis"
    
    
    mohaContextLabel = ""
    
    targetMetrics = c("AvgCellCoordinationNumber",
                      "CellCoordinationNumber_Entropy",
                      "NumCells","AGE.DX")
    
    for(yi in 1:length(targetMetrics)) {
      yMetric = targetMetrics[yi]
      yMetricLabel = allMetricLabels[which(allMetrics == yMetric)]
      
      if (yMetric == "CellCoordinationNumber_Entropy") {
        pylim = c(1.5,2.0)
      } else {
        pylim = NA
      }
      
      dbSubGroupLabel = ""
      
      
      
      db = table_MOHA[table_MOHA[,"MOHA_CONTEXT"] == mohaContext,]
      # 
      db = db[db[,"NumCells"] >= MIN_NUM_EPI_CELLS_PER_CORE,]
      
      table_DiscrimatoryStats = data.frame("MOHA_CONTEXT"=character(),"dataTableName"=character(),"Discriminate"=character(),"xParmSetName"=character(),"DiscrimatoryIndex"=numeric(),"AUC"=numeric(),"pValue"=numeric()) 
      table_DiscrimatoryStats = plotMetricByRecurEventAndTreatment(plotConfig, db, yMetric, yMetricLabel, NA, NA, mohaContextLabel, mohaCellTypeAnalysisLabel, dbSubGroupLabel, addScatterPoints, table_DiscrimatoryStats, pylim)
      
      
      cancerStage = 2
      tumorGrade = 2
      db = table_MOHA[table_MOHA[,"MOHA_CONTEXT"] == mohaContext,]
      # 
      db = db[db[,"NumCells"] >= MIN_NUM_EPI_CELLS_PER_CORE,]
      db = db[!is.na(db[,"stage"]) & db[,"stage"] == cancerStage, ]
      db = db[!is.na(db[,"GRADE"]) & db[,"GRADE"] == tumorGrade, ]
      dbSubGroupLabel = paste0(" Cancer stage ", cancerStage, " tumor grade ", tumorGrade)
      table_DiscrimatoryStats = data.frame("MOHA_CONTEXT"=character(),"dataTableName"=character(),"Discriminate"=character(),"xParmSetName"=character(),"DiscrimatoryIndex"=numeric(),"AUC"=numeric(),"pValue"=numeric()) 
      table_DiscrimatoryStats = plotMetricByRecurEventAndTreatment(plotConfig, db, yMetric, yMetricLabel, NA, NA, mohaContextLabel, mohaCellTypeAnalysisLabel, dbSubGroupLabel, addScatterPoints, table_DiscrimatoryStats, pylim)
      
    }
    
    
    
    if (PLOT_TO_PDF) {
      par(mfrow=c(1,1))
      dev.off()
    }
    
    
    
    ##########################################################################################################
    ####  Supplementary Doc S7 Plot Coordination Number Distributions By Tumor Grade and Cancer Stage  ######
    ##########################################################################################################
    
    if (PLOT_TO_PDF) {
      plotConfig = 1
      myFile = paste0(outputDirPath, "Supplementary_document_S7.pdf")
      pdf(file=myFile)
      par(mfrow=c(3,3))
    } else {
      plotConfig = 1
      par(mfrow=c(3,3))
    }
    
    
    mohaContext = "AKT Pathway"
    mohaContextLabel = mohaContext
    
    x = c(0,1,2,3,4,5,6,7,8,9)
    y = c(0.0,0.0,0.0,0.0,0.0,0.0,0.0,0.0,0.0,0.0)
    dbSubGroupLabel = ""
    
    lineCol = c("blue", "red", "grey", "grey", "grey", "grey", "grey", "grey", "grey")
    countPass = 1
    firstPass = TRUE
    for(tumorGrade in c(1:3)) {
      for(cancerStage in c(1:3)) {
        firstPass = TRUE     
        
        
        db = table_MOHA[table_MOHA[,"MOHA_CONTEXT"] == mohaContext,]
        # 
        db = db[db[,"NumCells"] >= MIN_NUM_EPI_CELLS_PER_CORE,]
        db = db[!is.na(db[,"stage"]) & db[,"stage"] == cancerStage, ]
        db = db[!is.na(db[,"GRADE"]) & db[,"GRADE"] == tumorGrade, ]
        
        
        for(i in 1:length(db)) {
          y[1] = db[i,"FractionCells_0_Neighbors"]
          y[2] = db[i,"FractionCells_1_Neighbors"]
          y[3] = db[i,"FractionCells_2_Neighbors"]
          y[4] = db[i,"FractionCells_3_Neighbors"]
          y[5] = db[i,"FractionCells_4_Neighbors"]
          y[6] = db[i,"FractionCells_5_Neighbors"]
          y[7] = db[i,"FractionCells_6_Neighbors"]
          y[8] = db[i,"FractionCells_7_Neighbors"]
          y[9] = db[i,"FractionCells_8_Neighbors"]
          y[10] = db[i,"FractionCells_9_PlusNeighbors"]
          
          
          if (firstPass) {
            
            mainLabel =   paste0("Cancer Stage ", cancerStage, " Tumor Grade ", tumorGrade)
            plot(x,y,type="l",col="grey",ylim=c(0,0.4),cex=0.9, cex.main=1, xlab="Cell Coordination Number",ylab="Frequency", main=mainLabel, panel.first=grid())              
            
            
            firstPass = FALSE
          } else {
            points(x,y,type="l",col="grey")
          }
        }
        
        
        db = table_MOHA[table_MOHA[,"MOHA_CONTEXT"] == mohaContext,]
        # 
        db = db[db[,"NumCells"] >= MIN_NUM_EPI_CELLS_PER_CORE,]
        db = db[!is.na(db[,"stage"]) & db[,"stage"] == cancerStage, ]
        db = db[!is.na(db[,"GRADE"]) & db[,"GRADE"] == tumorGrade, ]
        
        
        db =   db[,c("FractionCells_0_Neighbors"
                     ,"FractionCells_1_Neighbors"
                     ,"FractionCells_2_Neighbors"
                     ,"FractionCells_3_Neighbors"
                     ,"FractionCells_4_Neighbors"
                     ,"FractionCells_5_Neighbors"
                     ,"FractionCells_6_Neighbors"
                     ,"FractionCells_7_Neighbors"
                     ,"FractionCells_8_Neighbors"
                     ,"FractionCells_9_PlusNeighbors")]
        
        y = colMeans(db)
        y = y / sum(y)
        points(x,y,type="l",col="red", lwd = 2, lty = 1)
        
        legend("topright", inset=.05, bg='white', cex=0.8, c("Average", "Sample"), col = c('red', 'grey'), lty = c( 1, 1), lwd = c(2, 1), pch = c(NA, NA), horiz=FALSE)
        
      }
    }
    
    if (PLOT_TO_PDF) {
      par(mfrow=c(1,1))
      dev.off()
    }
    
    
    
    
    ##########################################################################################################
    ####  Supplementary Tables 3, 4, 5 and Table 1 and Table 2 in Main Paper ##############################
    ##########################################################################################################
    
    
    getFitpValue <- function (fit) {
      f = summary(fit)$fstatistic
      p = pf(f[1],f[2],f[3],lower.tail=F)
      attributes(p) = NULL
      return(p)
    }
    
    computeFitMetrics= function(tabSumStats, mohaContext, yMetric, yMetricLabel) {
      
      
      db = table_MOHA[table_MOHA[,"MOHA_CONTEXT"] == mohaContext,]
      
      db = db[db[,"NumCells"] >= MIN_NUM_EPI_CELLS_PER_CORE,]
      
      
      dbfit = na.omit(db[,c(yMetric,"stage")])
      fit = lm(stage ~ dbfit[,yMetric], dbfit)
      metricCor_pearson = cor.test(dbfit[,1],dbfit[,2], method="pearson")
      metricCor_spearman = cor.test(dbfit[,1],dbfit[,2], method="spearman")
      metricCor_kendall = cor.test(dbfit[,1],dbfit[,2], method="kendall")
      
      ri = nrow(tabSumStats) + 1
      tabSumStats[ri, "Metric"] = yMetricLabel
      tabSumStats[ri, "Pathway"] = mohaContext
      tabSumStats[ri, "N_State_Threshold_Model"] = dataTableName
      tabSumStats[ri, "Fit_Model"] = "Cancer Stage"
      tabSumStats[ri, "Estimate.coefficient"] = fit$coefficients[[2]]
      tabSumStats[ri, "adj.r.squared"] = summary(fit)$adj.r.squared
      tabSumStats[ri, "r.squared"] = summary(fit)$r.squared
      tabSumStats[ri, "r"] = metricCor_pearson$estimate
      tabSumStats[ri, "p.value"] = getFitpValue(fit)
      tabSumStats[ri, "pearson_cor"] = metricCor_pearson$estimate
      tabSumStats[ri, "pearson_p.value"] = metricCor_pearson$p.value
      tabSumStats[ri, "spearman_rho"] =  metricCor_spearman$estimate
      tabSumStats[ri, "spearman_p.value"] = metricCor_spearman$p.value
      tabSumStats[ri, "kendall_tau"] =metricCor_kendall$estimate
      tabSumStats[ri, "kendall_p.value"] = metricCor_kendall$p.value
      tabSumStats[ri, "N"] = nrow(dbfit)
      
      
      
      
      dbfit = na.omit(db[,c(yMetric,"GRADE")])
      fit = lm(GRADE ~ dbfit[,yMetric], dbfit)
      metricCor_pearson = cor.test(dbfit[,1],dbfit[,2])
      metricCor_spearman = cor.test(dbfit[,1],dbfit[,2], method="spearman")
      metricCor_kendall = cor.test(dbfit[,1],dbfit[,2], method="kendall")
      
      ri = nrow(tabSumStats) + 1
      tabSumStats[ri, "Metric"] = yMetricLabel
      tabSumStats[ri, "Pathway"] = mohaContext
      tabSumStats[ri, "N_State_Threshold_Model"] = dataTableName
      tabSumStats[ri, "Fit_Model"] = "Tumor Grade"
      tabSumStats[ri, "Estimate.coefficient"] = fit$coefficients[[2]]
      tabSumStats[ri, "adj.r.squared"] = summary(fit)$adj.r.squared
      tabSumStats[ri, "r.squared"] = summary(fit)$r.squared
      tabSumStats[ri, "r"] = metricCor_pearson$estimate
      tabSumStats[ri, "p.value"] = getFitpValue(fit)
      tabSumStats[ri, "pearson_cor"] = metricCor_pearson$estimate
      tabSumStats[ri, "pearson_p.value"] = metricCor_pearson$p.value
      tabSumStats[ri, "spearman_rho"] =  metricCor_spearman$estimate
      tabSumStats[ri, "spearman_p.value"] = metricCor_spearman$p.value
      tabSumStats[ri, "kendall_tau"] =metricCor_kendall$estimate
      tabSumStats[ri, "kendall_p.value"] = metricCor_kendall$p.value
      tabSumStats[ri, "N"] = nrow(dbfit)
      
      cancerStage = 2
      tumorGrade = 2
      db = table_MOHA[table_MOHA[,"MOHA_CONTEXT"] == mohaContext,]
      
      db = db[db[,"NumCells"] >= MIN_NUM_EPI_CELLS_PER_CORE,]
      db = db[!is.na(db[,"stage"]) & db[,"stage"] == cancerStage, ]
      db = db[!is.na(db[,"GRADE"]) & db[,"GRADE"] == tumorGrade, ]
      
      
      dbfit = na.omit(db[,c(yMetric,"recurevent")])
      fit = lm(recurevent ~ dbfit[,yMetric], dbfit)
      metricCor_pearson = cor.test(dbfit[,1],dbfit[,2])
      metricCor_spearman = cor.test(dbfit[,1],dbfit[,2], method="spearman")
      metricCor_kendall = cor.test(dbfit[,1],dbfit[,2], method="kendall")
      
      ri = nrow(tabSumStats) + 1
      tabSumStats[ri, "Metric"] = yMetricLabel
      tabSumStats[ri, "Pathway"] = mohaContext
      tabSumStats[ri, "N_State_Threshold_Model"] = dataTableName
      tabSumStats[ri, "Fit_Model"] = "Recurrent Event Stage 2 Grade 2"
      tabSumStats[ri, "Estimate.coefficient"] = fit$coefficients[[2]]
      tabSumStats[ri, "adj.r.squared"] = summary(fit)$adj.r.squared
      tabSumStats[ri, "r.squared"] = summary(fit)$r.squared
      tabSumStats[ri, "r"] = metricCor_pearson$estimate
      tabSumStats[ri, "p.value"] = getFitpValue(fit)
      tabSumStats[ri, "pearson_cor"] = metricCor_pearson$estimate
      tabSumStats[ri, "pearson_p.value"] = metricCor_pearson$p.value
      tabSumStats[ri, "spearman_rho"] =  metricCor_spearman$estimate
      tabSumStats[ri, "spearman_p.value"] = metricCor_spearman$p.value
      tabSumStats[ri, "kendall_tau"] =metricCor_kendall$estimate
      tabSumStats[ri, "kendall_p.value"] = metricCor_kendall$p.value
      tabSumStats[ri, "N"] = nrow(dbfit)
      
      dbfit = na.omit(db[!is.na(db[,"Chemo.Int"]) & db[,"Chemo.Int"] == 0,c(yMetric,"recurevent")])
      fit = lm(recurevent ~ dbfit[,yMetric], dbfit)
      metricCor_pearson = cor.test(dbfit[,1],dbfit[,2])
      metricCor_spearman = cor.test(dbfit[,1],dbfit[,2], method="spearman")
      metricCor_kendall = cor.test(dbfit[,1],dbfit[,2], method="kendall")
      
      ri = nrow(tabSumStats) + 1
      tabSumStats[ri, "Metric"] = yMetricLabel
      tabSumStats[ri, "Pathway"] = mohaContext
      tabSumStats[ri, "N_State_Threshold_Model"] = dataTableName
      tabSumStats[ri, "Fit_Model"] = "Recurrent Event No Chemo Stage 2 Grade 2"
      tabSumStats[ri, "Estimate.coefficient"] = fit$coefficients[[2]]
      tabSumStats[ri, "adj.r.squared"] = summary(fit)$adj.r.squared
      tabSumStats[ri, "r.squared"] = summary(fit)$r.squared
      tabSumStats[ri, "r"] = metricCor_pearson$estimate
      tabSumStats[ri, "p.value"] = getFitpValue(fit)
      tabSumStats[ri, "pearson_cor"] = metricCor_pearson$estimate
      tabSumStats[ri, "pearson_p.value"] = metricCor_pearson$p.value
      tabSumStats[ri, "spearman_rho"] =  metricCor_spearman$estimate
      tabSumStats[ri, "spearman_p.value"] = metricCor_spearman$p.value
      tabSumStats[ri, "kendall_tau"] =metricCor_kendall$estimate
      tabSumStats[ri, "kendall_p.value"] = metricCor_kendall$p.value
      tabSumStats[ri, "N"] = nrow(dbfit)
      
      dbfit = na.omit(db[!is.na(db[,"Chemo.Int"]) & db[,"Chemo.Int"] == 1,c(yMetric,"recurevent")])
      fit = lm(recurevent ~ dbfit[,yMetric], dbfit)
      metricCor_pearson = cor.test(dbfit[,1],dbfit[,2])
      metricCor_spearman = cor.test(dbfit[,1],dbfit[,2], method="spearman")
      metricCor_kendall = cor.test(dbfit[,1],dbfit[,2], method="kendall")
      
      ri = nrow(tabSumStats) + 1
      tabSumStats[ri, "Metric"] = yMetricLabel
      tabSumStats[ri, "Pathway"] = mohaContext
      tabSumStats[ri, "N_State_Threshold_Model"] = dataTableName
      tabSumStats[ri, "Fit_Model"] = "Recurrent Event Chemo Stage 2 Grade 2"
      tabSumStats[ri, "Estimate.coefficient"] = fit$coefficients[[2]]
      tabSumStats[ri, "adj.r.squared"] = summary(fit)$adj.r.squared
      tabSumStats[ri, "r.squared"] = summary(fit)$r.squared
      tabSumStats[ri, "r"] = metricCor_pearson$estimate
      tabSumStats[ri, "p.value"] = getFitpValue(fit)
      tabSumStats[ri, "pearson_cor"] = metricCor_pearson$estimate
      tabSumStats[ri, "pearson_p.value"] = metricCor_pearson$p.value
      tabSumStats[ri, "spearman_rho"] =  metricCor_spearman$estimate
      tabSumStats[ri, "spearman_p.value"] = metricCor_spearman$p.value
      tabSumStats[ri, "kendall_tau"] =metricCor_kendall$estimate
      tabSumStats[ri, "kendall_p.value"] = metricCor_kendall$p.value
      tabSumStats[ri, "N"] = nrow(dbfit)
      
      
      db = table_MOHA[table_MOHA[,"MOHA_CONTEXT"] == mohaContext,]
      
      db = db[db[,"NumCells"] >= MIN_NUM_EPI_CELLS_PER_CORE,]
      
      
      
      dbfit = na.omit(db[,c(yMetric,"recurevent")])
      fit = lm(recurevent ~ dbfit[,yMetric], dbfit)
      metricCor_pearson = cor.test(dbfit[,1],dbfit[,2])
      metricCor_spearman = cor.test(dbfit[,1],dbfit[,2], method="spearman")
      metricCor_kendall = cor.test(dbfit[,1],dbfit[,2], method="kendall")
      
      ri = nrow(tabSumStats) + 1
      tabSumStats[ri, "Metric"] = yMetricLabel
      tabSumStats[ri, "Pathway"] = mohaContext
      tabSumStats[ri, "N_State_Threshold_Model"] = dataTableName
      tabSumStats[ri, "Fit_Model"] = "Recurrent Event"
      tabSumStats[ri, "Estimate.coefficient"] = fit$coefficients[[2]]
      tabSumStats[ri, "adj.r.squared"] = summary(fit)$adj.r.squared
      tabSumStats[ri, "r.squared"] = summary(fit)$r.squared
      tabSumStats[ri, "r"] = metricCor_pearson$estimate
      tabSumStats[ri, "p.value"] = getFitpValue(fit)
      tabSumStats[ri, "pearson_cor"] = metricCor_pearson$estimate
      tabSumStats[ri, "pearson_p.value"] = metricCor_pearson$p.value
      tabSumStats[ri, "spearman_rho"] =  metricCor_spearman$estimate
      tabSumStats[ri, "spearman_p.value"] = metricCor_spearman$p.value
      tabSumStats[ri, "kendall_tau"] =metricCor_kendall$estimate
      tabSumStats[ri, "kendall_p.value"] = metricCor_kendall$p.value
      tabSumStats[ri, "N"] = nrow(dbfit)
      
      dbfit = na.omit(db[!is.na(db[,"Chemo.Int"]) & db[,"Chemo.Int"] == 0,c(yMetric,"recurevent")])
      fit = lm(recurevent ~ dbfit[,yMetric], dbfit)
      metricCor_pearson = cor.test(dbfit[,1],dbfit[,2])
      metricCor_spearman = cor.test(dbfit[,1],dbfit[,2], method="spearman")
      metricCor_kendall = cor.test(dbfit[,1],dbfit[,2], method="kendall")
      
      ri = nrow(tabSumStats) + 1
      tabSumStats[ri, "Metric"] = yMetricLabel
      tabSumStats[ri, "Pathway"] = mohaContext
      tabSumStats[ri, "N_State_Threshold_Model"] = dataTableName
      tabSumStats[ri, "Fit_Model"] = "Recurrent Event No Chemo"
      tabSumStats[ri, "Estimate.coefficient"] = fit$coefficients[[2]]
      tabSumStats[ri, "adj.r.squared"] = summary(fit)$adj.r.squared
      tabSumStats[ri, "r.squared"] = summary(fit)$r.squared
      tabSumStats[ri, "r"] = metricCor_pearson$estimate
      tabSumStats[ri, "p.value"] = getFitpValue(fit)
      tabSumStats[ri, "pearson_cor"] = metricCor_pearson$estimate
      tabSumStats[ri, "pearson_p.value"] = metricCor_pearson$p.value
      tabSumStats[ri, "spearman_rho"] =  metricCor_spearman$estimate
      tabSumStats[ri, "spearman_p.value"] = metricCor_spearman$p.value
      tabSumStats[ri, "kendall_tau"] =metricCor_kendall$estimate
      tabSumStats[ri, "kendall_p.value"] = metricCor_kendall$p.value
      tabSumStats[ri, "N"] = nrow(dbfit)
      
      dbfit = na.omit(db[!is.na(db[,"Chemo.Int"]) & db[,"Chemo.Int"] == 1,c(yMetric,"recurevent")])
      fit = lm(recurevent ~ dbfit[,yMetric], dbfit)
      metricCor_pearson = cor.test(dbfit[,1],dbfit[,2])
      metricCor_spearman = cor.test(dbfit[,1],dbfit[,2], method="spearman")
      metricCor_kendall = cor.test(dbfit[,1],dbfit[,2], method="kendall")
      
      ri = nrow(tabSumStats) + 1
      tabSumStats[ri, "Metric"] = yMetricLabel
      tabSumStats[ri, "Pathway"] = mohaContext
      tabSumStats[ri, "N_State_Threshold_Model"] = dataTableName
      tabSumStats[ri, "Fit_Model"] = "Recurrent Event Chemo"
      tabSumStats[ri, "Estimate.coefficient"] = fit$coefficients[[2]]
      tabSumStats[ri, "adj.r.squared"] = summary(fit)$adj.r.squared
      tabSumStats[ri, "r.squared"] = summary(fit)$r.squared
      tabSumStats[ri, "r"] = metricCor_pearson$estimate
      tabSumStats[ri, "p.value"] = getFitpValue(fit)
      tabSumStats[ri, "pearson_cor"] = metricCor_pearson$estimate
      tabSumStats[ri, "pearson_p.value"] = metricCor_pearson$p.value
      tabSumStats[ri, "spearman_rho"] =  metricCor_spearman$estimate
      tabSumStats[ri, "spearman_p.value"] = metricCor_spearman$p.value
      tabSumStats[ri, "kendall_tau"] =metricCor_kendall$estimate
      tabSumStats[ri, "kendall_p.value"] = metricCor_kendall$p.value
      tabSumStats[ri, "N"] = nrow(dbfit)
      
      return (tabSumStats)
      
    }
    
    
    
    
    
    tabSumStats = data.frame("N_State_Threshold_Model"=character(),"Fit_Model"=character(),"Pathway"=character(),"Metric"=character()) 
    
    
    mohaContext = "AKT Pathway"
    mohaContextLabel = mohaContext
    
    yMetric = "Stage and Grade"
    yMetricLabel = "Stage and Grade"
    
    
    db = table_MOHA[table_MOHA[,"MOHA_CONTEXT"] == mohaContext,]
    
    db = db[db[,"NumCells"] >= MIN_NUM_EPI_CELLS_PER_CORE,]
    
    
    dbfit = na.omit(db[,c("GRADE","stage","recurevent")])
    fit = lm(recurevent ~ GRADE + stage, dbfit)
    
    
    ri = nrow(tabSumStats) + 1
    tabSumStats[ri, "Metric"] = yMetricLabel
    tabSumStats[ri, "Pathway"] = "Stage and Grade"
    tabSumStats[ri, "N_State_Threshold_Model"] = dataTableName
    tabSumStats[ri, "Fit_Model"] = "Recurrent Event"
    tabSumStats[ri, "Estimate.coefficient"] = NA
    tabSumStats[ri, "adj.r.squared"] = summary(fit)$adj.r.squared
    tabSumStats[ri, "r.squared"] = summary(fit)$r.squared
    tabSumStats[ri, "r"] = sqrt(summary(fit)$r.squared)
    tabSumStats[ri, "p.value"] = getFitpValue(fit)
    tabSumStats[ri, "N"] = nrow(dbfit)
    
    dbfit = na.omit(db[!is.na(db[,"Chemo.Int"]) & db[,"Chemo.Int"] == 0,c("GRADE","stage","recurevent")])
    fit = lm(recurevent ~ GRADE + stage, dbfit)
    
    
    ri = nrow(tabSumStats) + 1
    tabSumStats[ri, "Metric"] = yMetricLabel
    tabSumStats[ri, "Pathway"] = "Stage and Grade"
    tabSumStats[ri, "N_State_Threshold_Model"] = dataTableName
    tabSumStats[ri, "Fit_Model"] = "Recurrent Event No Chemo"
    tabSumStats[ri, "Estimate.coefficient"] = NA
    tabSumStats[ri, "adj.r.squared"] = summary(fit)$adj.r.squared
    tabSumStats[ri, "r.squared"] = summary(fit)$r.squared
    tabSumStats[ri, "r"] = sqrt(summary(fit)$r.squared)
    tabSumStats[ri, "p.value"] = getFitpValue(fit)
    tabSumStats[ri, "N"] = nrow(dbfit)
    
    dbfit = na.omit(db[!is.na(db[,"Chemo.Int"]) & db[,"Chemo.Int"] == 1,c("GRADE","stage","recurevent")])
    fit = lm(recurevent ~ GRADE + stage, dbfit)
    
    
    ri = nrow(tabSumStats) + 1
    tabSumStats[ri, "Metric"] = yMetricLabel
    tabSumStats[ri, "Pathway"] = "Stage and Grade"
    tabSumStats[ri, "N_State_Threshold_Model"] = dataTableName
    tabSumStats[ri, "Fit_Model"] = "Recurrent Event Chemo"
    tabSumStats[ri, "Estimate.coefficient"] = NA
    tabSumStats[ri, "adj.r.squared"] = summary(fit)$adj.r.squared
    tabSumStats[ri, "r.squared"] = summary(fit)$r.squared
    tabSumStats[ri, "r"] = sqrt(summary(fit)$r.squared)
    tabSumStats[ri, "p.value"] = getFitpValue(fit)
    tabSumStats[ri, "N"] = nrow(dbfit)
    
    
    
    mohaContext = "AKT Pathway"
    for(mohaContext in mohaList) {
      for(yMetric in allMetrics) {
        tabSumStats = computeFitMetrics(tabSumStats, mohaContext, yMetric, allMetricLabels[which(allMetrics == yMetric)])
      }
    }
    
    
    allMetrics = c("Molecular_Entropy","Molecular_Heterogeneity",
                   "Molecular_Disparity",  "NumObsStates",
                   "CellFamily_Entropy","CellFamily_Heterogeneity",
                   "CellNeighbor_Entropy","CellNeighbor_Heterogeneity",
                   "CellSocial_Entropy","CellSocial_Heterogeneity",
                   "AvgCellCoordinationNumber",
                   "CellCoordinationNumber_Entropy",
                   "NumCells",
                   "AGE.DX",
                   "RandomizeOverLocations_CellFamily_Heterogeneity",
                   "RandomizeOverGrid4_CellFamily_Heterogeneity")
    
    
    # myFile = paste0(outputDirPath, "Metric_Correlation_All.txt")
    # write.table(tabSumStats, file=myFile, row.names = FALSE, quote=FALSE, na = "", sep = "\t")
    
    myFile = paste0(outputDirPath, "Supplementary_Table_3.txt")
    dat = tabSumStats[tabSumStats[, "N_State_Threshold_Model"] == "ms3_epi" & tabSumStats[, "Fit_Model"] == "Cancer Stage",]
    dat = dat[,-which(colnames(dat) == "N_State_Threshold_Model")]
    write.table(dat, file=myFile, row.names = FALSE, quote=FALSE, na = "", sep = "\t")
    
    
    myFile = paste0(outputDirPath, "Supplementary_Table_4.txt")
    dat = tabSumStats[tabSumStats[, "N_State_Threshold_Model"] == "ms3_epi" & tabSumStats[, "Fit_Model"] == "Tumor Grade",]
    dat = dat[,-which(colnames(dat) == "N_State_Threshold_Model")]
    write.table(dat, file=myFile, row.names = FALSE, quote=FALSE, na = "", sep = "\t")
    
    
    myFile = paste0(outputDirPath, "Supplementary_Table_5.txt")
    dat = tabSumStats[tabSumStats[, "N_State_Threshold_Model"] == "ms3_epi" & startsWith(tabSumStats[, "Fit_Model"], "Recurrent Event"),]
    dat = dat[,-which(colnames(dat) == "N_State_Threshold_Model")]
    write.table(dat, file=myFile, row.names = FALSE, quote=FALSE, na = "", sep = "\t")
    
    
    
    tableMetricLabels = c("Molecular Heterogeneity",
                          "Molecular Disparity",
                          "Cell Family Heterogeneity",
                          "Cell Neighbor Heterogeneity",
                          "Cell Social Heterogeneity",
                          "Cell Coordination Number Entropy",
                          "Probability Based Cell Family Heterogeneity")
    
    myFile = paste0(outputDirPath, "Table_1.txt")
    datStage = tabSumStats[tabSumStats[, "N_State_Threshold_Model"] == "ms3_epi" & tabSumStats[, "Fit_Model"] == "Cancer Stage" & tabSumStats[,"Metric"] %in% tableMetricLabels & tabSumStats[, "Pathway"] == "AKT Pathway",c("Metric", "spearman_rho",	"spearman_p.value", "N")	]
    datGrade = tabSumStats[tabSumStats[, "N_State_Threshold_Model"] == "ms3_epi" & tabSumStats[, "Fit_Model"] == "Tumor Grade" & tabSumStats[,"Metric"] %in% tableMetricLabels & tabSumStats[, "Pathway"] == "AKT Pathway",c("Metric", "spearman_rho",	"spearman_p.value")	]
    datStage[,"Sort"] = c(1:nrow(datStage))
    dat = merge(datStage,datGrade,by="Metric")
    dat = dat[order(dat[,"Sort"]),]
    dat = dat[,c("Metric", "spearman_rho.x",	"spearman_p.value.x", "spearman_rho.y",	"spearman_p.value.y", "N")]     
    colnames(dat) = c("Metric", "Stage.Spearman_r",	"Stage.p-value", "Grade.Spearman_r",	"Grade.p-value", "N")
    dat[,2] = format(dat[,2],digits = 2)
    dat[,3] = format(dat[,3],digits = 2)
    dat[,4] = format(dat[,4],digits = 2)
    dat[,5] = format(dat[,5],digits = 2)
    write.table(dat, file=myFile, row.names = FALSE, quote=FALSE, na = "", sep = "\t")
    
    
    
    tableMetricLabels = c("Stage and Grade",
                          "Molecular Heterogeneity",
                          "Molecular Disparity", 
                          "Cell Family Heterogeneity",
                          "Probability Based Cell Family Heterogeneity",
                          "Grid4 Probability Based Cell Family Heterogeneity",
                          "Cell Coordination Number Entropy",
                          "Average Cell Coordination Number")
    
    myFile = paste0(outputDirPath, "Table_2.txt")
    datChemoMultiReg = tabSumStats[tabSumStats[, "N_State_Threshold_Model"] == "ms3_epi" & startsWith(tabSumStats[, "Fit_Model"], "Recurrent Event") & tabSumStats[,"Metric"] %in% tableMetricLabels &  tabSumStats[, "Pathway"] == "Stage and Grade" & tabSumStats[,"Fit_Model"] == "Recurrent Event Chemo",c("Metric", "r",	"p.value", "N")]
    colnames(datChemoMultiReg) = c("Metric", "r",	"p-value", "N1")
    datChemo = tabSumStats[tabSumStats[, "N_State_Threshold_Model"] == "ms3_epi" & startsWith(tabSumStats[, "Fit_Model"], "Recurrent Event") & tabSumStats[,"Metric"] %in% tableMetricLabels & tabSumStats[, "Pathway"] == "Inducing_Angiogenesis" & tabSumStats[,"Fit_Model"] == "Recurrent Event Chemo",c("Metric", "spearman_rho",	"spearman_p.value", "N")]
    colnames(datChemo) = c("Metric", "r",	"p-value", "N1")
    datChemo = rbind(datChemoMultiReg,datChemo)
    datChemoStage2Grade2 = tabSumStats[tabSumStats[, "N_State_Threshold_Model"] == "ms3_epi" & startsWith(tabSumStats[, "Fit_Model"], "Recurrent Event") & tabSumStats[,"Metric"] %in% tableMetricLabels & tabSumStats[, "Pathway"] == "Inducing_Angiogenesis" & tabSumStats[,"Fit_Model"] == "Recurrent Event Chemo Stage 2 Grade 2" ,c("Metric", "spearman_rho",	"spearman_p.value", "N")]
    datChemo[,"Sort"] = c(1:nrow(datChemo))
    dat = merge(datChemo,datChemoStage2Grade2,by="Metric",all.x = TRUE)
    dat = dat[order(dat[,"Sort"]),]
    dat = dat[,c("Metric", "r",	"p-value", "N1", "spearman_rho",	"spearman_p.value", "N")]     
    colnames(dat) = c("Metric", "RecurrentEventChemoAll.r",	"RecurrentEventChemoAll.p-value", "RecurrentEventChemoAll.N", "RecurrentEventChemoStage2Grade2.r",	"RecurrentEventChemoStage2Grade2.p-value", "RecurrentEventChemoStage2Grade2.N")
    dat[,2] = round(dat[,2],digits = 2)
    dat[,3] = format(dat[,3],digits = 2)
    dat[,4] = round(dat[,4],digits = 2)
    dat[,5] = format(dat[,5],digits = 2)
    write.table(dat, file=myFile, row.names = FALSE, quote=FALSE, na = "", sep = "\t")
}


##########################################################################################
##########################################################################################
####  Create Manuscript Figures   ########################################################
##########################################################################################
##########################################################################################


createManuscriptFigures = function(table_MOHA, outputDirPath) {

  
  mohaCellTypes =  c("Epithelial")
  mohaList = names(table(table_MOHA[,"MOHA_CONTEXT"]))
  cti = which(mohaCellTypes == "Epithelial")
  mohaCellTypeAnalysis = mohaCellTypes[cti] 
  mohaCellTypeAnalysisLabel = ""
  
  plotConfig = 2
  
  addScatterPoints = TRUE
  
  
  
  allMetrics = c("Molecular_Entropy","Molecular_Heterogeneity",
                 "Molecular_Disparity",  "NumObsStates",
                 "CellFamily_Entropy","CellFamily_Heterogeneity",
                 "CellNeighbor_Entropy","CellNeighbor_Heterogeneity",
                 "CellSocial_Entropy","CellSocial_Heterogeneity",
                 "AvgCellCoordinationNumber",
                 "CellCoordinationNumber_Entropy",
                 "NumCells",
                 "AGE.DX",
                 "RandomizeOverLocations_CellFamily_Heterogeneity",
                 "RandomizeOverGrid4_CellFamily_Heterogeneity")
  #              "RandomizeOverLocations_CellFamily_Entropy", "RandomizeOverLocations_CellFamily_Heterogeneity",
  
  allMetricLabels = c("Molecular Entropy","Molecular Heterogeneity",
                      "Molecular Disparity", "Number of Observed States",
                      "Cell Family Entropy","Cell Family Heterogeneity",
                      "Cell Neighbor Entropy","Cell Neighbor Heterogeneity",
                      "Cell Social Entropy","Cell Social Heterogeneity",
                      "Average Cell Coordination Number",
                      "Cell Coordination Number Entropy",
                      "Number of Cells",
                      "Age at Diagnosis",
                      "Randomize Over Locations Cell Family Heterogeneity",
                      "Randomize Over Grid4 Cell Family Heterogeneity")
  #                   "Cell Family Entropy - Random Locations","Cell Family Heterogeneity - Random Locations",
  
  
  
  
  
  ####################################################################################################
  ####  Figure 3 Plot Cell Family Heterogeneity Vs Molecular Heterogeneity for AKT Pathway ###########
  ####################################################################################################
  
  myFile = paste0(outputDirPath,"/","figure3.tif")
  tiff(myFile, height = 12, width = 19.05, units = 'cm', compression="none",  type = "windows", res = 300)


  layout(matrix(c(1,2), 1, 2, byrow = TRUE),   widths=c(1,1), heights=c(1))
  tcex = 1
  
  
  mohaContext = "AKT Pathway"
  mohaContextLabel = mohaContext
  
  yi = which(allMetrics == "CellFamily_Heterogeneity")
  yMetric = allMetrics[yi]
  yMetricLabel = allMetricLabels[yi]
  
  xMetric = "Molecular_Heterogeneity"
  xMetricLabel = "Molecular Heterogeneity"
  
  yMetricRandomized = NA
  cancerStages = c(1,2,3)
  mainTitle = ""
  plotMetricsByStage(plotConfig, table_MOHA, cancerStages, xMetric, xMetricLabel, yMetric, yMetricLabel, mohaContext, mohaContextLabel, mohaCellTypeAnalysis, mohaCellTypeAnalysisLabel, 1, mainTitle, 1, -1, yMetricRandomized)
  
  db = table_MOHA[table_MOHA[,"MOHA_CONTEXT"] == mohaContext,]
  db = db[db[,"PATIENT_ID"] %in% c("AGA_260_3_222","AGTA_264_3_113","AGTA_264_3_176","AGTA_264_3_189"),]
  points(db[,xMetric],db[,yMetric],col='white',pch=16, cex = 2.5)
  if (PLOT_COFIG_2_NO_COLOR) {
    points(db[,xMetric],db[,yMetric],col='lightgrey',pch=16, cex = 2)
  } else {
    points(db[,xMetric],db[,yMetric],col='green',pch=16, cex = 2)
  }
  points(db[,xMetric],db[,yMetric],col='black',pch=13, cex = 2)
  
  text(x = 0.22, y=0.56, "A",cex=tcex, family = "sans", font = 2)
  text(x = 0.62, y=0.60, "B",cex=tcex, family = "sans", font = 2)
  text(x = 0.38, y=0.39, "C",cex=tcex, family = "sans", font = 2)
  text(x = 0.77, y=0.38, "D",cex=tcex, family = "sans", font = 2)
  
  
  
  dev.off()
  
  
  
  ####################################################################################################
  ####  Create Figure 4  #############################################################################
  ####################################################################################################
  
  myFile = paste0(outputDirPath,"/","figure4.tif")
  tiff(myFile, height = 14.25, width = 19.05, units = 'cm', compression="none",  type = "windows", res = 300)
  
  layout(matrix(c(1,2,3,4,5,6), 2, 3, byrow = TRUE),   widths=c(1,1,1), heights=c(1,1))
  tcex = 2
  
  
  ####  Figure 4A Plot Molecular Disparity Vs Molecular Heterogeneity for AKT Pathway ################

  mohaContext = "AKT Pathway"
  mohaContextLabel = mohaContext
  
  yi = which(allMetrics == "Molecular_Disparity")
  yMetric = allMetrics[yi]
  yMetricLabel = allMetricLabels[yi]
  
  yMetricRandomized = NA
  tumorGrades = c(1,2,3)
  mainTitle = ""
  plotMetricsByGrade(plotConfig, table_MOHA, tumorGrades, "Molecular_Heterogeneity", "Molecular Heterogeneity",yMetric, yMetricLabel, mohaContext, mohaContextLabel, mohaCellTypeAnalysis, mohaCellTypeAnalysisLabel, 1, mainTitle, NA, 1, yMetricRandomized)
  
  text(x = 0.1, y=0.5, "A",cex=tcex, family = "sans", font = 2)

  ####  Figure 4B Plot Cell Family Heterogeneity Vs Molecular Heterogeneity for AKT Pathway ##########

  mohaContext = "AKT Pathway"
  mohaContextLabel = mohaContext
  
  yi = which(allMetrics == "CellFamily_Heterogeneity")
  yMetric = allMetrics[yi]
  yMetricLabel = allMetricLabels[yi]
  
  yMetricRandomized = "RandomizeOverLocations_CellFamily_Heterogeneity"
  # yMetricRandomized = "RandomizeOverGrid4_CellDiversity_Heterogeneity"
  # yMetricRandomized = NA
  tumorGrades = c(1,2,3)
  mainTitle = ""
  plotMetricsByGrade(plotConfig, table_MOHA, tumorGrades, "Molecular_Heterogeneity", "Molecular Heterogeneity", yMetric, yMetricLabel, mohaContext, mohaContextLabel, mohaCellTypeAnalysis, mohaCellTypeAnalysisLabel, 1, mainTitle, 1, -1, yMetricRandomized)
  
  text(x = 0.1, y=0.1, "B",cex=tcex, family = "sans", font = 2)
  
  ####  Figure 4C Plot Cell Neighbor Heterogeneity Vs Molecular Heterogeneity for AKT Pathway ########

  mohaContext = "AKT Pathway"
  mohaContextLabel = mohaContext
  
  yi = which(allMetrics == "CellNeighbor_Heterogeneity")
  yMetric = allMetrics[yi]
  yMetricLabel = allMetricLabels[yi]
  
  yMetricRandomized = NA
  tumorGrades = c(1,2,3)
  mainTitle = ""
  plotMetricsByGrade(plotConfig, table_MOHA, tumorGrades, "Molecular_Heterogeneity", "Molecular Heterogeneity", yMetric, yMetricLabel, mohaContext, mohaContextLabel, mohaCellTypeAnalysis, mohaCellTypeAnalysisLabel, 1, mainTitle, 1, -1, yMetricRandomized)
  
  text(x = 0.1, y=0.1, "C",cex=tcex, family = "sans", font = 2)
  
  ####  Figure 4D Plot Cell Social Heterogeneity Vs Molecular Heterogeneity for AKT Pathway ##########

  mohaContext = "AKT Pathway"
  mohaContextLabel = mohaContext
  
  yi = which(allMetrics == "CellSocial_Heterogeneity")
  yMetric = allMetrics[yi]
  yMetricLabel = allMetricLabels[yi]
  
  yMetricRandomized = NA
  tumorGrades = c(1,2,3)
  mainTitle = ""
  plotMetricsByGrade(plotConfig, table_MOHA, tumorGrades, "Molecular_Heterogeneity", "Molecular Heterogeneity", yMetric, yMetricLabel, mohaContext, mohaContextLabel, mohaCellTypeAnalysis, mohaCellTypeAnalysisLabel, 1, mainTitle, 1, -1, yMetricRandomized)
  
  text(x = 0.1, y=0.1, "D",cex=tcex, family = "sans", font = 2)

  ####  Figure 4E Plot Cell Family Heterogeneity Vs Coordination Number for four molecular state distributions #####

  computeGridMetrics = function(cellPathwayStates) {
    
    Nc = sum(cellPathwayStates)
    Pm = cellPathwayStates / Nc
    Nm = length(Pm)
    
    lpm = log(Pm)
    
    Molecular_Heterogeneity  = -sum(Pm * log(Pm)) / log(Nc)
    
    db = data.frame("AvgCellCoordinationNumber"=numeric(),"CellFamily_Heterogeneity"=numeric()) 
    
    maxZ = 8
    for(z in 1:maxZ) {
      
      Pskp = c(1:(z+1))
      for(k in 0:z) {
        Pskp[k+1] = 0
        
        #for(j in 1:Nc) {
        
        if (k == 0) {
          for(i in 1:Nm) {
            Pskp[k+1] = Pskp[k+1] + Pm[i] * ((1 - Pm[i])^z)
          }
        } else if (k == z) {
          for(i in 1:Nm) {
            Pskp[k+1] = Pskp[k+1] + Pm[i]^(z+1)
          }
        } else if (k < z) {
          for(i in 1:Nm) {
            Pskp[k+1] = Pskp[k+1] + ((1 - Pm[i])^(z-k)) * (Pm[i]^(k+1)) * factorial(z) / factorial(z-k) / factorial(k)
          }
        }
        
        #}
      }
      Psk = Pskp / sum(Pskp)
      
      
      ri = nrow(db) + 1
      db[ri,"AvgCellCoordinationNumber"]  = z
      db[ri,"CellFamily_Entropy"]  = -sum(Psk * log(Psk))
      db[ri,"CellFamily_Heterogeneity"]  = -sum(Psk * log(Psk)) / log(z + 1)
      
      
    }
    
    return(db)
  }
  
  
  cellPathwayStates = read.delim(file="AKT_Dec2015.AGTA_264_3_113.cellStateData.txt", header = TRUE, sep = "\t", blank.lines.skip = TRUE, na.strings = c("NA","NaN"))
  db_AGTA_264_3_113 = computeGridMetrics(cellPathwayStates[,"NumCells"])
  
  cellPathwayStates = read.delim(file="AKT_Dec2015.AGA_260_3_222.cellStateData.txt", header = TRUE, sep = "\t", blank.lines.skip = TRUE, na.strings = c("NA","NaN"))
  db_AGA_260_3_222 = computeGridMetrics(cellPathwayStates[,"NumCells"])
  
  cellPathwayStates = read.delim(file="AKT_Dec2015.AGTA_264_3_189.cellStateData.txt", header = TRUE, sep = "\t", blank.lines.skip = TRUE, na.strings = c("NA","NaN"))
  db_AGTA_264_3_189 = computeGridMetrics(cellPathwayStates[,"NumCells"])
  
  cellPathwayStates = read.delim(file="AKT_Dec2015.AGTA_264_3_176.cellStateData.txt", header = TRUE, sep = "\t", blank.lines.skip = TRUE, na.strings = c("NA","NaN"))
  db_AGTA_264_3_176 = computeGridMetrics(cellPathwayStates[,"NumCells"])
  
  if (PLOT_COFIG_2_NO_COLOR) {
    symbColors = c("black","black","black","black")
  } else {
    symbColors = c("red","black","blue","green4")
  }
  symbShapes = c(5,7,8,6)
  symbLabels = c("AGA_260_3_222","AGTA_264_3_176","AGTA_264_3_113","AGTA_264_3_189")
  symbolSize = 1.3
  cexlab = 1.2
  
  db = db_AGA_260_3_222
  db = rbind(db, db_AGTA_264_3_113)
  db = rbind(db, db_AGTA_264_3_176)
  db = rbind(db, db_AGTA_264_3_189)
  
  plot(db[,"AvgCellCoordinationNumber"] , db[,"CellFamily_Heterogeneity"], xlab = "Cell Coordination Number", ylab = "Cell Family Heterogeneity", cex.lab=cexlab, pch=NA, panel.first = grid())
  
  db = db_AGA_260_3_222
  points(db[,"AvgCellCoordinationNumber"] , db[,"CellFamily_Heterogeneity"], type='b', col=symbColors[1], cex = symbolSize, pch=symbShapes[1])
  
  db = db_AGTA_264_3_176
  points(db[,"AvgCellCoordinationNumber"] , db[,"CellFamily_Heterogeneity"], type='b', col=symbColors[2], cex = symbolSize, pch=symbShapes[2])
  
  db = db_AGTA_264_3_113
  points(db[,"AvgCellCoordinationNumber"] , db[,"CellFamily_Heterogeneity"], type='b', col=symbColors[3], cex = symbolSize, pch=symbShapes[3])
  
  db = db_AGTA_264_3_189
  points(db[,"AvgCellCoordinationNumber"] , db[,"CellFamily_Heterogeneity"], type='b', col=symbColors[4], cex = symbolSize, pch=symbShapes[4])
  
  # legend("topright", inset=.05, bg='white', title="Molecular States", cex=1, symbLabels, col=symbColors, pch=symbShapes, pt.cex = symbolSize, horiz=FALSE)
  
  d = table_MOHA[table_MOHA[,"SAMPLE_ID"] == "AGA_260_3_222" & table_MOHA[,"MOHA_CONTEXT"] == "AKT Pathway",]
  print(d[,"Molecular_Heterogeneity"])
  
  d = table_MOHA[table_MOHA[,"SAMPLE_ID"] == "AGTA_264_3_113" & table_MOHA[,"MOHA_CONTEXT"] == "AKT Pathway",]
  print(d[,"Molecular_Heterogeneity"])
  
  d = table_MOHA[table_MOHA[,"SAMPLE_ID"] == "AGTA_264_3_176" & table_MOHA[,"MOHA_CONTEXT"] == "AKT Pathway",]
  print(d[,"Molecular_Heterogeneity"])
  
  d = table_MOHA[table_MOHA[,"SAMPLE_ID"] == "AGTA_264_3_189" & table_MOHA[,"MOHA_CONTEXT"] == "AKT Pathway",]
  print(d[,"Molecular_Heterogeneity"])
  
  text(x = 1.5, y=0.25, "E",cex=tcex, family = "sans", font = 2)

  #### Add legend as last plot
  plot(0,0, xaxt='n', ann=FALSE, axes=FALSE, yaxt='n', xlab = "", ylab = "", pch=NA)
  legend("topleft", bg='white', title="CRC Samples", cex=1.2, symbLabels, col=symbColors, pch=symbShapes, pt.cex = symbolSize, horiz=FALSE)
  

  dev.off()
  
  
  ####################################################################################################
  ####  Create Figure 5  #############################################################################
  ####################################################################################################
  
  ####  Figure 5 Part A Plot Cell Family Heterogeneity By Tumor Grade within each Cancer Stage for AKT Pathway ######

  myFile = paste0(outputDirPath,"/","figure5a.tif")
  tiff(myFile, height = 14.25, width = 19.05, units = 'cm', compression="none",  type = "windows", res = 300)
  

  mohaContext = "AKT Pathway"
  mohaContextLabel = mohaContext
  
  yi = which(allMetrics == "CellFamily_Heterogeneity")
  yMetric = allMetrics[yi]
  yMetricLabel = allMetricLabels[yi]
  pylim = NA
  
  
  db = table_MOHA[table_MOHA[,"MOHA_CONTEXT"] == mohaContext,]
  db = db[db[,"NumCells"] >= MIN_NUM_EPI_CELLS_PER_CORE,]
  dbSubGroupLabel = ""
  
  table_DiscrimatoryStats = data.frame("MOHA_CONTEXT"=character(),"dataTableName"=character(),"Discriminate"=character(),"xParmSetName"=character()
                                       ,"DiscrimatoryIndex"=numeric(),"AUC"=numeric(),"pValue"=numeric()) 
  table_DiscrimatoryStats = plotMetricByTumorGradeAndCancerStage(plotConfig, db, yMetric, yMetricLabel, NA, NA, mohaContextLabel, mohaCellTypeAnalysisLabel, dbSubGroupLabel, addScatterPoints, table_DiscrimatoryStats, pylim)

  dev.off()
  

  ####  Figure 5 Part B Labeling
  
  myFile = paste0(outputDirPath,"/","figure5b.tif")
  tiff(myFile, height = 14.25, width = 19.05, units = 'cm', compression="none",  type = "windows", res = 300)

  plotMetricByTumorGradeAndCancerStageXaxis(plotConfig, db, yMetric, yMetricLabel, NA, NA, mohaContextLabel, mohaCellTypeAnalysisLabel, dbSubGroupLabel, addScatterPoints, table_DiscrimatoryStats, pylim)
  
  dev.off()
  
  
 
  #########################################################################################################################
  ####  Figure 6A Plot Cell Family Heterogeneity By Cancer Reccurence Groups for Inducing Angiogenesis Gene Set ###########
  #########################################################################################################################
  
  # mohaContext = "Inducing_Angiogenesis"
  # mohaContextLabel = mohaContext
  # yi = which(allMetrics == "CellFamily_Heterogeneity")
  # yMetric = allMetrics[yi]
  # yMetricLabel = allMetricLabels[yi]
  # db = table_MOHA[table_MOHA[,"MOHA_CONTEXT"] == mohaContext,]
  # 
  # db = db[db[,"NumCells"] >= MIN_NUM_EPI_CELLS_PER_CORE,]
  # pylim = c(0, 1)
  # dbSubGroupLabel = ""
  # table_DiscrimatoryStats = data.frame("MOHA_CONTEXT"=character(),"dataTableName"=character(),"Discriminate"=character(),"xParmSetName"=character(),"DiscrimatoryIndex"=numeric(),"AUC"=numeric(),"pValue"=numeric()) 
  # table_DiscrimatoryStats = plotMetricByRecurEventAndTreatment(plotConfig, db, yMetric, yMetricLabel, NA, NA, mohaContextLabel, mohaCellTypeAnalysisLabel, dbSubGroupLabel, addScatterPoints, table_DiscrimatoryStats, pylim)
  # 

  ####################################################################################################
  ####  Create Figure 6  #############################################################################
  ####################################################################################################
  
  myFile = paste0(outputDirPath,"/","figure6a.tif")
  tiff(myFile, height = 12, width = 19.05, units = 'cm', compression="none",  type = "windows", res = 300)
  
  layout(matrix(c(1,2), 1, 2, byrow = TRUE),   widths=c(1,1), heights=c(1))
  tcex = 2
  

  ####  Figure 6A Plot Cell Family Heterogeneity By Cancer Reccurence Groups for Inducing Angiogenesis Gene Set ###########
  ####  Limited to subjects with stage 2 cancer and tumors that are histological grade 2 ##################################
 
  mohaContext = "Inducing_Angiogenesis"
  mohaContextLabel = mohaContext
  yi = which(allMetrics == "CellFamily_Heterogeneity")
  yMetric = allMetrics[yi]
  yMetricLabel = allMetricLabels[yi]
  cancerStage = 2
  tumorGrade = 2
  db = table_MOHA[table_MOHA[,"MOHA_CONTEXT"] == mohaContext,]

  db = db[db[,"NumCells"] >= MIN_NUM_EPI_CELLS_PER_CORE,]
  db = db[!is.na(db[,"stage"]) & db[,"stage"] == cancerStage, ]
  db = db[!is.na(db[,"GRADE"]) & db[,"GRADE"] == tumorGrade, ]
  pylim = c(0, 1)
  dbSubGroupLabel = paste0(" Cancer stage ", cancerStage, " tumor grade ", tumorGrade)
  table_DiscrimatoryStats = data.frame("MOHA_CONTEXT"=character(),"dataTableName"=character(),"Discriminate"=character(),"xParmSetName"=character(),"DiscrimatoryIndex"=numeric(),"AUC"=numeric(),"pValue"=numeric())
  table_DiscrimatoryStats = plotMetricByRecurEventAndTreatment(plotConfig, db, yMetric, yMetricLabel, NA, NA, mohaContextLabel, mohaCellTypeAnalysisLabel, dbSubGroupLabel, addScatterPoints, table_DiscrimatoryStats, pylim)

  ####  Figure 6B Plot Cell Coordination Number Entropy By Cancer Reccurence Groups for Inducing Angiogenesis Gene Set ###########

  mohaContext = "Inducing_Angiogenesis"
  mohaContextLabel = mohaContext
  yi = which(allMetrics == "CellCoordinationNumber_Entropy")
  yMetric = allMetrics[yi]
  yMetricLabel = allMetricLabels[yi]
  cancerStage = 2
  tumorGrade = 2
  db = table_MOHA[table_MOHA[,"MOHA_CONTEXT"] == mohaContext,]
  
  db = db[db[,"NumCells"] >= MIN_NUM_EPI_CELLS_PER_CORE,]
  db = db[!is.na(db[,"stage"]) & db[,"stage"] == cancerStage, ]
  db = db[!is.na(db[,"GRADE"]) & db[,"GRADE"] == tumorGrade, ]
  pylim = c(1.65,2)
  dbSubGroupLabel = paste0(" Cancer stage ", cancerStage, " tumor grade ", tumorGrade)
  table_DiscrimatoryStats = data.frame("MOHA_CONTEXT"=character(),"dataTableName"=character(),"Discriminate"=character(),"xParmSetName"=character(),"DiscrimatoryIndex"=numeric(),"AUC"=numeric(),"pValue"=numeric()) 
  table_DiscrimatoryStats = plotMetricByRecurEventAndTreatment(plotConfig, db, yMetric, yMetricLabel, NA, NA, mohaContextLabel, mohaCellTypeAnalysisLabel, dbSubGroupLabel, addScatterPoints, table_DiscrimatoryStats, pylim)
  
  
  dev.off()
  
  
  tcex = 1
  
  myFile = paste0(outputDirPath,"/","figure6b.tif")
  tiff(myFile, height = 12, width = 19.05, units = 'cm', compression="none",  type = "windows", res = 300)
  
  layout(matrix(c(1,2), 1, 2, byrow = TRUE),   widths=c(1,1), heights=c(1))
  tcex = 2

  plotMetricByRecurEventAndTreatmentXaxis(plotConfig, db, yMetric, yMetricLabel, NA, NA, mohaContextLabel, mohaCellTypeAnalysisLabel, dbSubGroupLabel, addScatterPoints, table_DiscrimatoryStats, pylim)
  text(x = 0.6, y=0.2, "A",cex=tcex, family = "sans", font = 2)

  plotMetricByRecurEventAndTreatmentXaxis(plotConfig, db, yMetric, yMetricLabel, NA, NA, mohaContextLabel, mohaCellTypeAnalysisLabel, dbSubGroupLabel, addScatterPoints, table_DiscrimatoryStats, pylim)
  text(x = 0.6, y=0.2, "B",cex=tcex, family = "sans", font = 2)
  
  dev.off()
  
  
  #########################################################################################################
  ####  Figure S1 Plot Average Cell Coordination Number By Cancer Stage for each Tumor Grade ##############
  #########################################################################################################
  
  myFile = paste0(outputDirPath,"/","figureS1.tif")
  tiff(myFile, height = 13.2, width = 13.2, units = 'cm', compression="none",  type = "windows", res = 300)
  
  plotConfig = 3
  mohaContext = "AKT Pathway"
  mohaContextLabel = ""
  
  yi = which(allMetrics == "AvgCellCoordinationNumber")
  yMetric = allMetrics[yi]
  yMetricLabel = allMetricLabels[yi]
  pylim = NA
  
  
  db = table_MOHA[table_MOHA[,"MOHA_CONTEXT"] == mohaContext,]
  
  db = db[db[,"NumCells"] >= MIN_NUM_EPI_CELLS_PER_CORE,]
  dbSubGroupLabel = ""
  
  table_DiscrimatoryStats = data.frame("MOHA_CONTEXT"=character(),"dataTableName"=character(),"Discriminate"=character(),"xParmSetName"=character()
                                       ,"DiscrimatoryIndex"=numeric(),"AUC"=numeric(),"pValue"=numeric())
  
  # Can also plot by Tumor Grade  within Cancer Stage
  # table_DiscrimatoryStats = plotMetricByTumorGradeAndCancerStage(plotConfig, db, yMetric, yMetricLabel, NA, NA, mohaContextLabel, mohaCellTypeAnalysisLabel, dbSubGroupLabel, addScatterPoints, table_DiscrimatoryStats, pylim)
  
  table_DiscrimatoryStats = plotMetricByCancerStageAndTumorGrade(plotConfig, db, yMetric, yMetricLabel, NA, NA, mohaContextLabel, mohaCellTypeAnalysisLabel, dbSubGroupLabel, addScatterPoints, table_DiscrimatoryStats, pylim)
  
  
  dev.off()
  
  
}


##########################################################################################
##########################################################################################
####  Compute MOHA Heterogeneity Metrics  ################################################
##########################################################################################
##########################################################################################


computeSampleHeterogeneityMetrics = function(markerSetID, sampleIDs, mohaOutputFile) {

  
  MOHA_CONTEXT = table_GeneSets[which(table_GeneSets[,"markerSetID"] ==  markerSetID),"markerSetName"]
  
  geneSetMarkers = table_GeneSets[table_GeneSets[,"markerSetID"] == markerSetID,"markers"]
  geneSetMarkerList = strsplit(geneSetMarkers,":")[[1]]
  if (length(grep("cell",geneSetMarkers)) == 0 & length(grep("nuclear",geneSetMarkers)) == 0 & length(grep("cytosol",geneSetMarkers)) == 0 & length(grep("membrane",geneSetMarkers)) == 0) {
    geneSetMarkerList = paste0(geneSetMarkerList," cell")
    
    mi = c()
    for(ri in 1:nrow(markerLocationIndex)) {
      msl = strsplit(markerLocationIndex[ri,"MarkerTargets"],":")[[1]]
      for(msli in 1:length(msl)) {
        for(si in 1:length(geneSetMarkerList)) {
          if ((geneSetMarkerList[si] == msl[msli])) {
            mi = c(mi,ri)
          }
        }
      }
    }
    mi = mi[order(mi)]
  } else {
    mi = which(markerLocationIndex[,"MarkerTargets"] %in% geneSetMarkerList)
  }
  print(paste0("Selected Pathway/gene set: ", MOHA_CONTEXT))
  print(paste0("Biomarkers (measureable nodes) in pathway/gene set:"))
  print(markerLocationIndex[mi,"MarkerTargets"])
  # geneList = sub(" cell", "", markerLocationIndex[mi,"MarkerTargets"])
  # geneList = unique(geneList)
  # geneList = paste(geneList,sep="",collapse = ", ")
  # geneList = sub(":",", ",geneList)
  # geneList = sub(" cell", "", geneList)
  # print(geneList)
  # write.table(geneList, file=paste0(outputDirPath, "geneList.txt"), row.names = FALSE, quote=FALSE, na = "", sep = "\t")

  
  
  MAX_NUM_STATES = 3^(length(mi))
  getCellState = function(msData) {
    return(paste0(substring(msData, mi, mi),collapse=""))
  }
  
  numRandomDraws = 0
  mohaMetricsData = NA
  for(SAMPLE_ID in sampleIDs) {
    z = Sys.time()
    
    slideData = markerLocationStates[markerLocationStates[,"SAMPLE_ID"] == SAMPLE_ID,]
    slideData[ ,"MarkerStates"] = tapply(slideData[ ,"MarkerStates"],1:nrow(slideData), getCellState)
    indexes = (grep("X", slideData[,"MarkerStates"], ignore.case = TRUE))
    if (length(indexes) > 0) {
      slideData = slideData[-indexes, ]
    }
    indexes = (grep("Z", slideData[,"MarkerStates"], ignore.case = TRUE))
    if (length(indexes) > 0) {
      slideData = slideData[-indexes, ]
    }
    
    
    if (nrow(slideData) > 0) {
      
      if (SAVE_SAMPLE_CELL_STATE_DISTRIBUTION) {
        csTable = generateCellStateData(slideData)
        write.table(csTable, file=paste0(outputDirPath, markerSetID,".",SAMPLE_ID,".cellStateData.txt"), row.names = FALSE, quote=FALSE, na = "", sep = "\t")
      }
      
      mohaMetrics = computeMOHAmetrics(slideData, MAX_NUM_STATES)
      mohaMetrics[,"SAMPLE_ID"] = SAMPLE_ID
      mohaMetrics[,"MOHA_CONTEXT"] = MOHA_CONTEXT
      if (length(mohaMetricsData) <= 1) {
        mohaMetricsData = mohaMetrics
      } else {
        mohaMetricsData = rbind(mohaMetricsData,mohaMetrics)
      }
    }
    print(SAMPLE_ID)
    print(difftime(Sys.time(), z, units = c("secs")))
  }
  
  mohaMetricsData = mohaMetricsData[,c(ncol(mohaMetricsData)-1,ncol(mohaMetricsData),1:(ncol(mohaMetricsData)-2))]
  
  
  write.table(mohaMetricsData, file=mohaOutputFile, row.names = FALSE, quote=FALSE, na = "", sep = "\t")
  
  
  
}
