# Supplementary material for: Characterizing the heterogeneity of tumor tissues from spatially resolved molecular measures
Source: PLoS One. 2017 Nov 30;12(11):e0188878. doi: 10.1371/journal.pone.0188878 (PMC5708750; doi:10.1371/journal.pone.0188878)
Supplement: S3 File — This zip file (0.5 MB) contains an R script implementation of the MOHA tool and supporting data files to compute MOHA diversity metrics. The README document within this zip file contains instructions on running the R scripts. (ZIP) [file pone.0188878.s003.zip › MOHA_Tool/MOHA_Tool_Main.R]

while(dev.next()>1) dev.off()
options(stringsAsFactors=FALSE)
rm(list=objects())

######################################################################
############# SET WORKING DIRECTORY PATH TO R SCRIPT SOURCE ##########
############# Make sure to use forward slashes in path ###############
######################################################################

setwd("C:/Users/XXXXXXXXXX/Documents/MOHA_Tool")

source("MOHA_Tool_Functions.R")

RUN_EXAMPLE_OF_COMPUTING_MOHA_DIVERSITY_METRICS = TRUE

GENERATE_PLOTS_AND_PDFs_FROM_MOHA_DATA = TRUE

##########################################################################
##### Compute MOHA diversity metrics from data ###########################
##########################################################################

if (RUN_EXAMPLE_OF_COMPUTING_MOHA_DIVERSITY_METRICS) {
  
  print("Load CRC MxIF study information file")
  table_CRC_study = read.delim(file="CRC692_study.txt", header = TRUE, sep = "\t", blank.lines.skip = TRUE, na.strings = c("NA",""))
  
  print("Load CRC MxIF biomarker index file")
  markerLocationIndex = read.delim(file="CRC_MarkerLocation.Index.txt", colClasses = c("character"), header = TRUE, sep = "\t", blank.lines.skip = TRUE, na.strings = c("NA","NaN"))
  
  print("Load CRC MxIF biomarker state file")
  markerLocationStates = read.delim(file="CRC_MarkerLocation.States.txt", colClasses = c("character"), header = TRUE, sep = "\t", blank.lines.skip = TRUE, na.strings = c("NA","NaN"))
  
  print("Load AKT pathway and cancer hallmark gene sets")
  table_GeneSets = read.delim(file="AKTpathway_CancerHallmarkGeneSets.txt", header = TRUE, sep = "\t", blank.lines.skip = TRUE, na.strings = c("NA",""))
  
  
  # create the unique sample id based on the concatenation of slide and spot (i.e. field of view)
  markerLocationStates[,"SAMPLE_ID"] = paste0(markerLocationStates[,"SlideID"],"_",markerLocationStates[,"SpotID"])
  # convert cell position and area columns to numeric type
  markerLocationStates[,"Centroid_x"] = as.numeric(markerLocationStates[,"Centroid_x"])
  markerLocationStates[,"Centroid_y"] = as.numeric(markerLocationStates[,"Centroid_y"])
  markerLocationStates[,"CellArea"] = as.numeric(markerLocationStates[,"CellArea"])
  # compute cell radius based on assumed circle shape for purposes of computing cell neighbors
  markerLocationStates[,"radius"] = sqrt(markerLocationStates[,"CellArea"]  / pi)
  # merge MxIF study info and biomarker data by sample id.
  markerLocationStates = merge(markerLocationStates, table_CRC_study, by = "SAMPLE_ID", all.x = TRUE)
  
  # set flag to TRUE to create flat file of the cell state distribution for each sample
  SAVE_SAMPLE_CELL_STATE_DISTRIBUTION = TRUE
  
  
  # The pathway or gene sets are stored in the file AKTpathway_CancerHallmarkGeneSets.txt
  markerSetIDs = unique(table_GeneSets[,"markerSetID"])
  print("The pathway or gene sets are stored stored in the AKTpathway_CancerHallmarkGeneSets.txt file:")
  print(markerSetIDs)
  
  # set markerSetID to the name of the pathway or gene set to compute the MOHA diversity metrics for
  markerSetID = "AKT_Dec2015" 
  print(paste0("Computing MOHA diversity metrics for pathway/geneset: ", markerSetID))
  
  
  # set sampleIDs to a list of sample IDs to compute the MOHA diversity metrics for
  sampleIDs = c("AGA_260_3_222", "AGTA_264_3_113", "AGTA_264_3_176", "AGTA_264_3_189")
  print("Computing MOHA diversity metrics for samples:")
  print(sampleIDs)
  
  
  # set output directory path and name of output file
  outputDirPath = "output/"
  mohaOutputFile = paste0(outputDirPath, "my_example_moha_output.txt")
  
  # compute MOHA diversity metrics for identified pathway/gene set and samples
  computeSampleHeterogeneityMetrics(markerSetID, sampleIDs, mohaOutputFile)
  
}

##########################################################################
##### Load MOHA data for CRC samples and generate figures and tables #####
##########################################################################

if (GENERATE_PLOTS_AND_PDFs_FROM_MOHA_DATA) {
  
  outputDirPath = "output/"
  
  print("Load MOHA diversity metric data for all CRC samples")
  
  table_MOHA = read.delim(file="crc692_moha_data.txt", header = TRUE, sep = "\t", blank.lines.skip = TRUE, na.strings = c("NA","NaN"))
  table_CRC_study = read.delim(file="CRC692_study.txt", header = TRUE, sep = "\t", blank.lines.skip = TRUE, na.strings = c("NA"))
  table_MOHA = merge(table_MOHA, table_CRC_study, by = "SAMPLE_ID", all.x = TRUE)

  
  print("Create manuscript figures from data")
  
  createManuscriptFigures(table_MOHA, outputDirPath)
  
  print("Create supplementary information as PDF documents and flat file tables")
  
  createSupplementaryInformation(table_MOHA, outputDirPath)
  
}


######################################################################
######################################################################

  
