# Supplementary material for: Characterizing the heterogeneity of tumor tissues from spatially resolved molecular measures
Source: PLoS One. 2017 Nov 30;12(11):e0188878. doi: 10.1371/journal.pone.0188878 (PMC5708750; doi:10.1371/journal.pone.0188878)
Supplement: S3 File — This zip file (0.5 MB) contains an R script implementation of the MOHA tool and supporting data files to compute MOHA diversity metrics. The README document within this zip file contains instructions on running the R scripts. (ZIP) [file pone.0188878.s003.zip › MOHA_Tool/output/my_example_moha_output.txt]

SAMPLE_ID	MOHA_CONTEXT	NumCells	AvgCellCoordinationNumber	MaxCellCoordinationNumber	CellCoordinationNumber_Entropy	CellCoordinationNumber_Heterogeneity	MaxNumStates	NumObsStates	Molecular_Disparity	Molecular_Entropy	Molecular_Heterogeneity	CellFamily_Entropy	CellFamily_Heterogeneity	CellNeighbor_Entropy	CellNeighbor_Heterogeneity	CellSocial_Entropy	CellSocial_Heterogeneity	RandomizeOverLocations_CellFamily_Entropy	RandomizeOverLocations_CellFamily_Heterogeneity	RandomizeOverGrid4_CellFamily_Entropy	RandomizeOverGrid4_CellFamily_Heterogeneity	FractionCells_0_Neighbors	FractionCells_1_Neighbors	FractionCells_2_Neighbors	FractionCells_3_Neighbors	FractionCells_4_Neighbors	FractionCells_5_Neighbors	FractionCells_6_Neighbors	FractionCells_7_Neighbors	FractionCells_8_Neighbors	FractionCells_9_PlusNeighbors
AGA_260_3_222	AKT Pathway	2000	2.983	11	1.85261087263558	0.745545460548239	2000	100	0.946933	2.43621925417675	0.320517105323244	1.39840229318087	0.562758481611441	0.909857147978715	0.366153452105068	1.04984648352	0.254376617181204	0.963917131832486	0.38790879002023	1.10960444437113	0.68943600483039	0.037	0.131	0.2365	0.267	0.173	0.0885	0.041	0.0165	0.006	0.0035
AGTA_264_3_113	AKT Pathway	910	2.92747252747253	9	1.84023564280586	0.799204185072267	910	107	1.30097089723463	3.28190712898223	0.481681047090017	0.905728656126101	0.393352957457214	0.457129364797021	0.198528760647285	0.623101845706537	0.166708647189827	0.557975580509836	0.242325715652186	0.677583862696341	0.42100652498708	0.0351648351648352	0.141758241758242	0.256043956043956	0.243956043956044	0.182417582417582	0.0714285714285714	0.0406593406593407	0.0208791208791209	0.0043956043956044	0.0032967032967033
AGTA_264_3_176	AKT Pathway	615	3.35609756097561	10	1.85724683431692	0.774532088780294	615	145	1.55891863308877	3.32272458329765	0.517427597689053	1.41171987901971	0.588732917168735	0.838415983670578	0.349646622678453	0.811897048756028	0.230236540787162	0.877672296655167	0.366017776760915	0.963597594944653	0.598716848596735	0.0211382113821138	0.0910569105691057	0.186991869918699	0.27479674796748	0.191869918699187	0.143089430894309	0.0650406504065041	0.0195121951219512	0.0032520325203252	0.0032520325203252
AGTA_264_3_189	AKT Pathway	1946	3.60020554984584	12	1.92971837941574	0.752341707567097	1946	500	2.0438443841902	4.79478323947614	0.633097438055294	0.950324997851226	0.370504390305677	0.513560146127998	0.200222333682352	0.541657033826154	0.131762017450049	0.332168422653062	0.129502916572903	0.358141642778395	0.222525914178786	0.0184994861253854	0.0832476875642343	0.156217882836588	0.244604316546763	0.226104830421377	0.143371017471737	0.0739979445015416	0.0344295991778006	0.012846865364851	0.00668036998972251
