# Supplementary material for: Characterizing the heterogeneity of tumor tissues from spatially resolved molecular measures
Source: PLoS One. 2017 Nov 30;12(11):e0188878. doi: 10.1371/journal.pone.0188878 (PMC5708750; doi:10.1371/journal.pone.0188878)
Supplement: S3 File — This zip file (0.5 MB) contains an R script implementation of the MOHA tool and supporting data files to compute MOHA diversity metrics. The README document within this zip file contains instructions on running the R scripts. (ZIP) [file pone.0188878.s003.zip › MOHA_Tool/README.txt]

--------------------------
MOHA 
R code and supporting data
--------------------------

R scripts and function definitions:
MOHA_Tool_Functions.R
MOHA_Tool_Main.R


CRC_MarkerLocation.States.txt 
	Input data for MOHA generated from multiplexed tissue images
CRC_MarkerLocation.Index.txt	
	Additional input index file for MOHA
AKTpathway_CancerHallmarkGeneSets.txt
	The definition of gene sets used in this study
CRC692_study.txt - Clinical information on the CRC cohort

Computed AKT pathway state frequence distributions for 4 samples shown as examples in Fig. 3: 
AKT_Dec2015.AGA_260_3_222.cellStateData.txt
AKT_Dec2015.AGTA_264_3_113.cellStateData.txt
AKT_Dec2015.AGTA_264_3_176.cellStateData.txt
AKT_Dec2015.AGTA_264_3_189.cellStateData.txt

crc692_moha_data.txt        
	MOHA diversity metrics for the AKT pathway and 7 cancer hallmarks


----------------------------
To Run the MOHA Tool in R
----------------------------
- Open MOHA_Tool_Main.R in RStudio
- Change the path (line 10) to the working directory containing the MOHA_Tool_Main.R file and the Supporting Data.
- You can then run the entire script

-----------------------------------
Run example of computing the MOHA diversity metrics 
for the 4 samples shown in Figure 3
-----------------------------------
- See line 73 where the function "computeSampleHeterogeneityMetrics" is called
- The output is put into the subdirectory "output"
- The output file "my_example_moha_output.txt" contains the diversity metrics computed for the 4 examples based on the AKT pathway. To compute the metrics for another gene set, change the markerSetID to another one defined in "geneSets_AKT_Pathway_CancerHallmarks.txt".

---------------------------
Generate manuscript figures
---------------------------

- See line 94 in the MOHA_Tool_Main.R file where the function "createManuscriptFigures"

----------------------------
Generate supplementary plots
----------------------------

- See line 98 int the MOHA_Tool_Main.R file where the function "createSupplementaryInformation" is called to create all supplementary plots and tables


	
